# Supplementary material for: Carbon-Negative Production of Soda Ash: Process Development and Feasibility Evaluation
Source: Ind Eng Chem Res. 2025 May 30;64(23):11474–96. doi: 10.1021/acs.iecr.5c00483 (PMC12164680; doi:10.1021/acs.iecr.5c00483)
Supplement: Supplementary file 2 [file ie5c00483_si_002.zip]

Archive with 9 entries (8 files):
- Simulation Files/
- Simulation Files/Ind1_Packed_CoolingDeca_Mono_Anhy_closed_heat_cr_ligth.bkp
- __MACOSX/Simulation Files/._Ind1_Packed_CoolingDeca_Mono_Anhy_closed_heat_cr_ligth.bkp
- Simulation Files/Ind2_Droplet_Deca_Mono_Anhy_cr_light_cfw.bkp
- __MACOSX/Simulation Files/._Ind2_Droplet_Deca_Mono_Anhy_cr_light_cfw.bkp
- Simulation Files/Ind3_Mono_Anhy_closed_heat_cr_light.bkp
- __MACOSX/Simulation Files/._Ind3_Mono_Anhy_closed_heat_cr_light.bkp
- Simulation Files/Ind4_Packed_CoolingDeca_Mono_Anhy_HCl_closed_spl_cr_light.bkp
- __MACOSX/Simulation Files/._Ind4_Packed_CoolingDeca_Mono_Anhy_HCl_closed_spl_cr_light.bkp
