# Supplementary material for: Carbon-Negative Production of Soda Ash: Process Development and Feasibility Evaluation
Source: Ind Eng Chem Res. 2025 May 30;64(23):11474–96. doi: 10.1021/acs.iecr.5c00483 (PMC12164680; doi:10.1021/acs.iecr.5c00483)
Supplement: Supplementary file 2 [file ie5c00483_si_002.zip › Simulation Files/Ind3_Mono_Anhy_closed_heat_cr_light.bkp]

MM "38.0" FLAVOR "NO" VERSION "38.0" DATETIME "Sun Aug 11 21:55:36 2024" 
MACHINE "WIN-NT/VC"  ; 
startlibrary
version1
NumLibs = 4
Built-In
ACM Built-In
ACM Models
Hybrid Models
NumCats = 13
Mixers/Splitters
active
Separators
active
Exchangers
active
Columns
active
Reactors
active
Pressure Changers
active
Manipulators
active
Solids
active
Solids Separators
active
Controllers
active
Batch Models
active
User Models
active
ACM Models
active
endlibrary
; 
74
>VERSION 0
DISTANK2
Mixer
Built-In
MIXER
>VERSION 0
K-1
Compr
Built-In
COMPR
>VERSION 0
MONO-JCK
Heater
Built-In
HEATER
>VERSION 0
FI-2
Filter
Built-In
FILTER
>VERSION 0
COOLER
Heater
Built-In
HEATER
>VERSION 0
COOLP
Heater
Built-In
HEATER
>VERSION 0
W-PU
Pump
Built-In
PUMP
>VERSION 0
W-TANK
Mixer
Built-In
MIXER
>VERSION 0
FAN
Compr
Built-In
COMPR
>VERSION 0
PU-R
Pump
Built-In
PUMP
>VERSION 0
COOLER5
Heater
Built-In
HEATER
>VERSION 0
COOLER4
Heater
Built-In
HEATER
>VERSION 0
DEHYDR
RStoic
Built-In
RSTOIC
>VERSION 0
D-SPL
FSplit
Built-In
FSPLIT
>VERSION 0
K-3
Compr
Built-In
COMPR
>VERSION 0
HI-REC
HeatX
Built-In
HEATX
>VERSION 0
K-4
Compr
Built-In
COMPR
>VERSION 0
HICO2
Heater
Built-In
HEATER
>VERSION 0
HICO5
Heater
Built-In
HEATER
>VERSION 0
HIHE3
Heater
Built-In
HEATER
>VERSION 0
HICO4
Heater
Built-In
HEATER
>VERSION 0
HICO
Heater
Built-In
HEATER
>VERSION 0
HX-AB
Heater
Built-In
HEATER
>VERSION 0
PW-TNK
Mixer
Built-In
MIXER
>VERSION 0
SPL1
FSplit
Built-In
FSPLIT
>VERSION 0
HI-EL
Heater
Built-In
HEATER
>VERSION 0
HE2
Heater
Built-In
HEATER
>VERSION 0
HE3
Heater
Built-In
HEATER
>VERSION 0
HX-1
Flash2
Built-In
FLASH2
>VERSION 0
M-TANK2
Mixer
Built-In
MIXER
>VERSION 0
PU-R3
Pump
Built-In
PUMP
>VERSION 0
HI-EL-C
Heater
Built-In
HEATER
>VERSION 0
HE4
Heater
Built-In
HEATER
>VERSION 0
SPL-W2
FSplit
Built-In
FSPLIT
>VERSION 0
V-2
Valve
Built-In
VALVE
>VERSION 0
COOLER3
Heater
Built-In
HEATER
>VERSION 0
V-3
Valve
Built-In
VALVE
>VERSION 0
HIHE4
Heater
Built-In
HEATER
>VERSION 0
SPLIT
FSplit
Built-In
FSPLIT
>VERSION 0
SPL-LIQ
FSplit
Built-In
FSPLIT
>VERSION 0
SPL-AIR
FSplit
Built-In
FSPLIT
>VERSION 0
ABS
RadFrac
Built-In
RADFRAC
>VERSION 0
MULTGAS
Mult
Built-In
MULT
>VERSION 0
MULT-LIQ
Mult
Built-In
MULT
>VERSION 0
PR
Heater
Built-In
HEATER
>VERSION 0
COOLER2
Heater
Built-In
HEATER
>VERSION 0
HI-PR
Heater
Built-In
HEATER
>VERSION 0
SPL-GINH
FSplit
Built-In
FSPLIT
>VERSION 0
SPL-PW
FSplit
Built-In
FSPLIT
>VERSION 0
HUM
RadFrac
Built-In
RADFRAC
>VERSION 0
MULTAIR
Mult
Built-In
MULT
>VERSION 0
MULTPW
Mult
Built-In
MULT
>VERSION 0
HICOP
Heater
Built-In
HEATER
>VERSION 0
SPLWO
FSplit
Built-In
FSPLIT
>VERSION 0
COOLER6
Heater
Built-In
HEATER
>VERSION 0
HICO6
Heater
Built-In
HEATER
>VERSION 0
HE3C
Heater
Built-In
HEATER
>VERSION 0
HIHE2
Heater
Built-In
HEATER
>VERSION 0
MONO
Crystallizer
Built-In
CRYSTALLIZER
>VERSION 0
ANOLYTE
Flash2
Built-In
FLASH2
>VERSION 0
HE5-2
Flash2
Built-In
FLASH2
>VERSION 0
HE5-1
Heater
Built-In
HEATER
>VERSION 0
CATHO
Flash2
Built-In
FLASH2
>VERSION 0
HE6-2
Flash2
Built-In
FLASH2
>VERSION 0
HE6-1
Heater
Built-In
HEATER
>VERSION 0
HIHE51
Heater
Built-In
HEATER
>VERSION 0
HIHE61
Heater
Built-In
HEATER
>VERSION 0
SPL-ST
FSplit
Built-In
FSPLIT
>VERSION 0
COOLER7
Heater
Built-In
HEATER
>VERSION 0
PU-WFC
Pump
Built-In
PUMP
>VERSION 0
HIHE52
Heater
Built-In
HEATER
>VERSION 0
HIHE62
Heater
Built-In
HEATER
>VERSION 0
COOLER71
Heater
Built-In
HEATER
>VERSION 0
V-1
Valve
Built-In
VALVE
? HIDE_BUFFER CALCULATOR ? PASTE_ITEMS ? 1 LEVEL = 1 CALCULATOR "C-1" 
CANPARAM = 1 USENAME = "C-1" \ 
? CALCULATOR "C-1" ? ; "METCBAR2_MOLE" ; \ DEFINE FVN = FRS FVN-VARTYPE = 
"STREAM-VAR" FVN-STREAM = "RF-S" FVN-SUBS = MIXED FVN-VARIABLE = "MASS-FLOW" 
FVN-UOM = "kg/hr" OPT-CATEG = STREAM \ \ DEFINE FVN = FRL FVN-VARTYPE = 
"STREAM-VAR" FVN-STREAM = "RF-L" FVN-SUBS = MIXED FVN-VARIABLE = "MASS-FLOW" 
FVN-UOM = "kg/hr" OPT-CATEG = STREAM \ \ FORTRAN FORTRAN-EXEC = ( 
"      FRS=FRL" ) \ \ "READ-VARS" READ-VAR = ( FRL ) \ \ "WRITE-VARS" 
WRITE-VAR = ( FRS ) \ \ EXECUTE WHEN = BEFORE BLOCK-TYPE = BLOCK BLK-ID = 
DECA \ \@
END_HIDEBUF ? HIDE_BUFFER SENSITIVITY ? 
PASTE_ITEMS ? 1 LEVEL = 1 SENSITIVITY "DECA-R" CANPARAM = 1 USENAME = "DECA-R" 
\ 
? SENSITIVITY "DECA-R" ? ; "METCBAR2_MOLE" ; \ DEFINE FVN = RHO FVN-VARTYPE
 = "BLOCK-VAR" FVN-BLOCK = DECA FVN-VARIABLE = "MT-CAL" FVN-SENTENCE = 
"RESULT-CRYST" FVN-UOM = "kg/cum" OPT-CATEG = BLOCK \ \ DEFINE FVN = FRS 
FVN-VARTYPE = "STREAM-VAR" FVN-STREAM = "RF-S" FVN-SUBS = MIXED FVN-VARIABLE
 = "MASS-FLOW" FVN-UOM = "kg/hr" OPT-CATEG = STREAM \ \ DEFINE FVN = SF 
FVN-VARTYPE = "STREAM-VAR" FVN-STREAM = DOUT FVN-SUBS = MIXED FVN-VARIABLE = 
LFRAC OPT-CATEG = STREAM \ \ TABULATE COLNO = 1 EXPR = "RHO" \ \ TABULATE 
COLNO = 2 EXPR = "FRS" \ \ TABULATE COLNO = 3 EXPR = "SF" \ \ VARY 
VARY-VARTYPE = "STREAM-VAR" VARYSTREAM = "RF-L" VARYSUBS = MIXED VARYVARIABLE
 = "MASS-FLOW" VARYUOM = "kg/hr" LOWER = "2" UPPER = "200" NPOINT = "10" INCR
 = "22.000000" DISABLE = NO \ \@
END_HIDEBUF ? SETUP MAIN ? \ "RUN-CLASS" RUN-CLASS = FLOWSHEET \ \ SIMULATE 
INTERACTIVE = NO MOLEFLOW = MOLEFLOW VISITED = 1 \ ? SETUP GLOBAL ? \ 
"IN-UNITS" INSET = METCBAR2 \ \ "STREAM-CLASS" SCLASS = MIXCIPSD \ ? SETUP 
DIAGNOSTICS ? ? SETUP "SIM-OPTIONS" ? ; "METCBAR2_MOLE" ; \ "SIM-OPTIONS" 
MAXIT = 50 \ ? SETUP "MODEL-OPTION" ? ; "METCBAR2_MOLE" ; \ RADFRAC MAXOL = 100 
ALGORITHM = NEWTON \ ? SETUP "CUSTOM-UOM" ? ? SETUP "UNITS-SET" METCBAR ? \ 
DESCRIPTION DESCRIPTION = "User-defined units set" \ \ MMLOCAL \ \ UNITSET 
BASESET = MET ( 3 3 3 3 3 3 3 3 3 3 3 3 3 3 3 3 3 3 3 5 3 4 3 3 3 3 3 3 3 3 4 
3 3 3 3 3 3 3 3 3 3 3 3 3 3 3 3 3 3 3 3 3 3 3 3 3 3 3 3 3 3 3 3 3 3 3 3 3 3 3 
3 3 3 3 5 3 3 3 3 3 3 5 3 3 3 3 3 3 3 3 3 3 3 3 3 3 3 3 3 3 3 3 3 3 3 3 3 3 3 
3 3 3 3 3 3 3 3 3 3 3 3 3 3 3 3 3 3 3 3 3 3 3 3 3 3 3 3 7 3 3 3 3 3 3 3 3 3 3 
) \ ? SETUP "UNITS-SET" METCBAR2 ? \ DESCRIPTION DESCRIPTION = 
"User-defined units set" \ \ MMLOCAL \ \ UNITSET BASESET = MET ( 3 3 3 3 3 3 
3 3 3 3 3 3 14 3 3 3 3 3 3 5 3 4 3 3 3 3 3 3 3 3 4 3 3 3 3 3 3 3 3 3 3 3 3 3 
3 3 3 3 3 3 3 3 3 3 3 3 3 3 3 3 3 3 3 3 3 3 3 3 3 3 3 3 3 3 5 3 3 3 3 3 3 5 3 
3 3 3 3 3 3 3 3 3 3 3 3 3 3 3 3 3 3 3 3 3 3 3 3 3 3 3 3 3 3 3 3 3 3 3 3 3 3 3 
3 3 3 3 3 3 3 3 3 3 3 3 3 3 3 7 3 3 3 3 3 3 3 3 3 3 ) \ ? SETUP "UNITS-SET" 
METCBAR3 ? \ DESCRIPTION DESCRIPTION = "User-defined units set" \ \ MMLOCAL 
\ \ UNITSET BASESET = MET ( 3 3 3 3 3 3 3 3 8 12 3 7 14 3 3 3 3 3 3 5 3 4 3 3 
3 3 3 3 3 3 4 3 3 3 3 3 3 3 3 3 3 3 3 3 3 3 3 3 3 3 3 3 3 3 3 3 3 3 3 3 3 3 3 
3 3 3 3 3 3 3 3 3 3 3 5 3 3 3 3 3 3 5 3 3 3 3 3 3 3 3 3 3 3 3 3 3 3 3 3 3 3 3 
3 3 3 3 3 3 3 3 3 3 3 3 3 3 3 3 3 3 3 3 3 3 3 3 3 3 3 3 3 3 3 3 3 3 3 7 3 3 3 
3 3 3 3 3 3 3 ) \ ? SETUP "SYS-OPTIONS" ? ? SETUP "ACCOUNT-INFO" ? ? SETUP 
"RUN-CONTROL" ? ? SETUP DESCRIPTION ? ? ODATABANKS ? \ ODATABANKS AUTO-PARAM
 = YES \ ? "DATA-SERVICE" ? ? DATABANKS ? \ DATABANKS FILE-SYM-NAM = ( 
"APV120 ASPENPCD" "APV120 AQUEOUS" "APV120 SOLIDS" "APV120 INORGANIC" 
"APESV120 AP-EOS" "NISTV120 NIST-TRC" "APV120 PURE38" ) \ ? COMPONENTS MAIN ? 
\ COMPONENTS CID = H2O ANAME = H2O OUTNAME = H2O DBNAME1 = "WATER" ANAME1 = 
"H2O" /  CID = CO2 ANAME = CO2 OUTNAME = CO2 DBNAME1 = "CARBON-DIOXIDE" 
ANAME1 = "CO2" /  CID = O2 ANAME = O2 OUTNAME = O2 DBNAME1 = "OXYGEN" ANAME1
 = "O2" /  CID = N2 ANAME = N2 OUTNAME = N2 DBNAME1 = "NITROGEN" ANAME1 = "N2" 
/  CID = NAOH ANAME = NAOH OUTNAME = NAOH DBNAME1 = "SODIUM-HYDROXIDE" ANAME1
 = "NAOH" /  CID = "H3O+" ANAME = H3O+ OUTNAME = "H3O+" DBNAME1 = "H3O+" 
ANAME1 = "H3O+" /  CID = "NA+" ANAME = NA+ OUTNAME = "NA+" DBNAME1 = "NA+" 
ANAME1 = "NA+" /  CID = "ANHY(S)" ANAME = NA2CO3 OUTNAME = "ANHY(S)" TYPE = 
SOLID DBNAME1 = "SODIUM-CARBONATE" ANAME1 = "NA2CO3" /  CID = "MONO(S)" ANAME
 = "NA2CO3.H2O" OUTNAME = "MONO(S)" TYPE = SOLID DBNAME1 = 
"SODIUM-CARBONATE-MONOHYDRATE" ANAME1 = "NA2CO3.H2O" /  CID = "HEPTA(S)" 
ANAME = "NA2CO3.7H2O" OUTNAME = "HEPTA(S)" TYPE = SOLID DBNAME1 = 
"SODIUM-CARBONATE-HEPTAHYDRATE" ANAME1 = "NA2CO3.7H2O" /  CID = "DECA(S)" 
ANAME = "NA2CO3.10H2O" OUTNAME = "DECA(S)" TYPE = SOLID DBNAME1 = 
"SODIUM-CARBONATE-DECAHYDRATE" ANAME1 = "NA2CO3.10H2O" /  CID = "BICA(S)" 
ANAME = NAHCO3 OUTNAME = "BICA(S)" TYPE = SOLID DBNAME1 = "SODIUM-BICARBONATE" 
ANAME1 = "NAHCO3" /  CID = "NAOH(S)" ANAME = NAOH OUTNAME = "NAOH(S)" TYPE = 
SOLID DBNAME1 = "SODIUM-HYDROXIDE" ANAME1 = "NAOH" /  CID = "HCO3-" ANAME = 
HCO3- OUTNAME = "HCO3-" DBNAME1 = "HCO3-" ANAME1 = "HCO3-" /  CID = "OH-" 
ANAME = OH- OUTNAME = "OH-" DBNAME1 = "OH-" ANAME1 = "OH-" /  CID = "CO3--" 
ANAME = CO3-2 OUTNAME = "CO3--" DBNAME1 = "CO3--" ANAME1 = "CO3-2" /  CID = 
BUTANE ANAME = C4H10-1 OUTNAME = BUTANE DBNAME1 = "N-BUTANE" ANAME1 = "C4H10-1" 
/  CID = H2 ANAME = H2 OUTNAME = H2 DBNAME1 = "HYDROGEN" ANAME1 = "H2" /  CID
 = CL2 ANAME = CL2 OUTNAME = CL2 DBNAME1 = "CHLORINE" ANAME1 = "CL2" /  CID
 = HCL ANAME = HCL OUTNAME = HCL DBNAME1 = "HYDROGEN-CHLORIDE" ANAME1 = "HCL" 
/  CID = NACL ANAME = NACL OUTNAME = NACL DBNAME1 = "SODIUM-CHLORIDE" ANAME1
 = "NACL" /  CID = HCLO ANAME = HCLO OUTNAME = HCLO DBNAME1 = 
"HYPOCHLOROUS-ACID" ANAME1 = "HCLO" /  CID = "NACL(S)" ANAME = NACL OUTNAME
 = "NACL(S)" TYPE = SOLID DBNAME1 = "SODIUM-CHLORIDE" ANAME1 = "NACL" /  CID
 = "SODIU(S)" ANAME = "NA2CO3.10H2O" OUTNAME = "SODIU(S)" TYPE = SOLID 
DBNAME1 = "SODIUM-CARBONATE-DECAHYDRATE" ANAME1 = "NA2CO3.10H2O" /  CID = 
"NAOH:(S)" ANAME = "NAOH*W" OUTNAME = "NAOH:(S)" TYPE = SOLID DBNAME1 = 
"NAOH*H2O" ANAME1 = "NAOH*W" /  CID = "TRONA(S)" ANAME = "NA2CO3.NAHCO" 
OUTNAME = "TRONA(S)" TYPE = SOLID DBNAME1 = "TRONA" ANAME1 = "NA2CO3.NAHCO" 
/  CID = "WEGSC(S)" ANAME = "NA2CO3.3NAHC" OUTNAME = "WEGSC(S)" TYPE = SOLID 
DBNAME1 = "WEGSCHEIDER" ANAME1 = "NA2CO3.3NAHC" /  CID = "CLO-" ANAME = CLO- 
OUTNAME = "CLO-" DBNAME1 = "CLO-" ANAME1 = "CLO-" /  CID = "CL-" ANAME = CL- 
OUTNAME = "CL-" DBNAME1 = "CL-" ANAME1 = "CL-" \ ? COMPONENTS "ADA/PCS" 
"PC-PROP-DATA" ? ; "METCBAR2_MOLE" ; ? COMPONENTS "ADA/PCS" "LE-PROP-DATA" ? 
; "METCBAR2_MOLE" ; ? COMPONENTS "ADA/PCS" "PETRO-PROP" ? ? COMPONENTS 
"ADA/PCS" "ADA-SETUP" ? \ "ADA-SETUP" PROCEDURE = REL9 \ ? COMPONENTS 
"HENRY-COMPS" ALLHENR ? \ "HENRY-COMPS" CID = ( CO2 CL2 HCLO HCL H2 O2 N2 ) 
\ ? COMPONENTS "HENRY-COMPS" GLOBAL ? \ "HENRY-COMPS" CID = ( CO2 O2 N2 ) \ ? 
COMPONENTS "COMP-LIST" GLOBAL ? ? COMPONENTS "MOIST-COMPS" ? \ "MOIST-COMPS" 
COMP = ( H2O ) \ ? COMPONENTS "UNIFAC-GROUP" ? ? SOLVE ? \ "RUN-MODE" MODE = 
SIM \ ? "INIT-VAR-ATT" ? ? "EO-ALIAS" ? ? SPECGROUPS ? ? CONNECTIONS ? ? 
"EO-OPTIONS" ? ? SCRIPTMETHOD ? ? "DYN-OPTIONS" ? ? CHEMISTRY ALLGLOBA ? ; 
"METCBAR2_MOLE" ; \ PARAM GAMMA-BASIS = UNSYMMETRIC \ \ DISS ELECID = NAOH 
DISS-CID = "OH-" DISS-COEF = 1 <0> <0> /  ELECID = NAOH DISS-CID = "NA+" 
DISS-COEF = 1 <0> <0> /  ELECID = NACL DISS-CID = "CL-" DISS-COEF = 1 <0> <0> 
/  ELECID = NACL DISS-CID = "NA+" DISS-COEF = 1 <0> <0> \ \ STOIC REACNO = 1 
STOIC-CID = HCL COEF = -1 <0> <0> /  REACNO = 1 STOIC-CID = H2O COEF = -1 <0> 
<0> /  REACNO = 2 STOIC-CID = H2O COEF = -1 <0> <0> /  REACNO = 2 STOIC-CID
 = HCLO COEF = -1 <0> <0> /  REACNO = 3 STOIC-CID = H2O COEF = -2 <0> <0> /  
REACNO = 3 STOIC-CID = CL2 COEF = -1 <0> <0> /  REACNO = 4 STOIC-CID = H2O 
COEF = -1 <0> <0> /  REACNO = 4 STOIC-CID = "HCO3-" COEF = -1 <0> <0> /  
REACNO = 5 STOIC-CID = H2O COEF = -2 <0> <0> /  REACNO = 5 STOIC-CID = CO2 
COEF = -1 <0> <0> /  REACNO = 6 STOIC-CID = H2O COEF = -2 <0> <0> \ \ STOIC1 
REACNO1 = 1 STOIC-CID1 = "CL-" COEF1 = 1 <0> <0> /  REACNO1 = 1 STOIC-CID1 = 
"H3O+" COEF1 = 1 <0> <0> /  REACNO1 = 2 STOIC-CID1 = "CLO-" COEF1 = 1 <0> <0> 
/  REACNO1 = 2 STOIC-CID1 = "H3O+" COEF1 = 1 <0> <0> /  REACNO1 = 3 
STOIC-CID1 = HCLO COEF1 = 1 <0> <0> /  REACNO1 = 3 STOIC-CID1 = "CL-" COEF1
 = 1 <0> <0> /  REACNO1 = 3 STOIC-CID1 = "H3O+" COEF1 = 1 <0> <0> /  REACNO1
 = 4 STOIC-CID1 = "CO3--" COEF1 = 1 <0> <0> /  REACNO1 = 4 STOIC-CID1 = "H3O+" 
COEF1 = 1 <0> <0> /  REACNO1 = 5 STOIC-CID1 = "HCO3-" COEF1 = 1 <0> <0> /  
REACNO1 = 5 STOIC-CID1 = "H3O+" COEF1 = 1 <0> <0> /  REACNO1 = 6 STOIC-CID1
 = "OH-" COEF1 = 1 <0> <0> /  REACNO1 = 6 STOIC-CID1 = "H3O+" COEF1 = 1 <0> 
<0> \ \ K-STOIC K-S-REACNO = 1 \ \ K-STOIC K-S-REACNO = 2 A = -16.151899 <0> 
<0> B = -1602.869995 <0> <0> C = 0 <0> <0> D = 0 <0> <0> \ \ K-STOIC 
K-S-REACNO = 3 A = -11.37532 <0> <0> B = -1286.972046 <0> <0> C = 0 <0> <0> D
 = 0 <0> <0> \ \ K-STOIC K-S-REACNO = 4 A = 216.050446 <0> <0> B = 
-12431.700195 <0> <0> C = -35.481899 <0> <0> D = 0 <0> <0> \ \ K-STOIC 
K-S-REACNO = 5 A = 231.465424 <0> <0> B = -12092.099609 <0> <0> C = 
-36.781601 <0> <0> D = 0 <0> <0> \ \ K-STOIC K-S-REACNO = 6 A = 132.89888 <0> 
<0> B = -13445.900391 <0> <0> C = -22.477301 <0> <0> D = 0 <0> <0> \ \ SALT 
SALTID = "MONO(S)" SALT-CID = H2O SALT-COEF = 1 <0> <0> /  SALTID = "MONO(S)" 
SALT-CID = "CO3--" SALT-COEF = 1 <0> <0> /  SALTID = "MONO(S)" SALT-CID = "NA+" 
SALT-COEF = 2 <0> <0> /  SALTID = "WEGSC(S)" SALT-CID = "CO3--" SALT-COEF = 1 
<0> <0> /  SALTID = "WEGSC(S)" SALT-CID = "HCO3-" SALT-COEF = 3 <0> <0> /  
SALTID = "WEGSC(S)" SALT-CID = "NA+" SALT-COEF = 5 <0> <0> /  SALTID = 
"TRONA(S)" SALT-CID = "CO3--" SALT-COEF = 1 <0> <0> /  SALTID = "TRONA(S)" 
SALT-CID = "HCO3-" SALT-COEF = 1 <0> <0> /  SALTID = "TRONA(S)" SALT-CID = 
H2O SALT-COEF = 2 <0> <0> /  SALTID = "TRONA(S)" SALT-CID = "NA+" SALT-COEF
 = 3 <0> <0> /  SALTID = "NAOH:(S)" SALT-CID = H2O SALT-COEF = 1 <0> <0> /  
SALTID = "NAOH:(S)" SALT-CID = "OH-" SALT-COEF = 1 <0> <0> /  SALTID = 
"NAOH:(S)" SALT-CID = "NA+" SALT-COEF = 1 <0> <0> /  SALTID = "SODIU(S)" 
SALT-CID = "CO3--" SALT-COEF = 1 <0> <0> /  SALTID = "SODIU(S)" SALT-CID = 
"NA+" SALT-COEF = 2 <0> <0> /  SALTID = "SODIU(S)" SALT-CID = H2O SALT-COEF
 = 10 <0> <0> /  SALTID = "HEPTA(S)" SALT-CID = "CO3--" SALT-COEF = 1 <0> <0> 
/  SALTID = "HEPTA(S)" SALT-CID = "NA+" SALT-COEF = 2 <0> <0> /  SALTID = 
"HEPTA(S)" SALT-CID = H2O SALT-COEF = 7 <0> <0> /  SALTID = "ANHY(S)" 
SALT-CID = "CO3--" SALT-COEF = 1 <0> <0> /  SALTID = "ANHY(S)" SALT-CID = "NA+" 
SALT-COEF = 2 <0> <0> /  SALTID = "NACL(S)" SALT-CID = "CL-" SALT-COEF = 1 
<0> <0> /  SALTID = "NACL(S)" SALT-CID = "NA+" SALT-COEF = 1 <0> <0> /  
SALTID = "NAOH(S)" SALT-CID = "OH-" SALT-COEF = 1 <0> <0> /  SALTID = "NAOH(S)" 
SALT-CID = "NA+" SALT-COEF = 1 <0> <0> /  SALTID = "BICA(S)" SALT-CID = "HCO3-" 
SALT-COEF = 1 <0> <0> /  SALTID = "BICA(S)" SALT-CID = "NA+" SALT-COEF = 1 
<0> <0> \ \ K-SALT K-SALTID = "MONO(S)" K-A = -2270.316895 <0> <0> K-B = 
66730.898438 <0> <0> K-C = 387.996094 <0> <0> K-D = -0.588063 <0> <0> \ \ 
K-SALT K-SALTID = "WEGSC(S)" \ \ K-SALT K-SALTID = "TRONA(S)" \ \ K-SALT 
K-SALTID = "NAOH:(S)" \ \ K-SALT K-SALTID = "SODIU(S)" K-A = 15.65912 <0> <0> 
K-B = -8896.832031 <0> <0> K-C = 0 <0> <0> K-D = 0 <0> <0> \ \ K-SALT 
K-SALTID = "HEPTA(S)" K-A = -4091.641113 <0> <0> K-B = 184071.90625 <0> <0> 
K-C = 607.516174 <0> <0> K-D = 0 <0> <0> \ \ K-SALT K-SALTID = "ANHY(S)" K-A
 = -30.468 <0> <0> K-B = 6566.259766 <0> <0> K-C = 0 <0> <0> K-D = 0 <0> <0> 
\ \ K-SALT K-SALTID = "NACL(S)" K-A = -203.587494 <0> <0> K-B = 4381.175781 
<0> <0> K-C = 35.875179 <0> <0> K-D = -0.067216 <0> <0> \ \ K-SALT K-SALTID
 = "NAOH(S)" K-A = 433.324097 <0> <0> K-B = -21656.691406 <0> <0> K-C = 
-63.231094 <0> <0> K-D = 0 <0> <0> \ \ K-SALT K-SALTID = "BICA(S)" K-A = 
-63.434509 <0> <0> K-B = -1296.964966 <0> <0> K-C = 11.90609 <0> <0> K-D = 
-0.029058 <0> <0> \ \ STOIC-DATA S-D-REACNO = 1 /  S-D-REACNO = 2 /  
S-D-REACNO = 3 /  S-D-REACNO = 4 /  S-D-REACNO = 5 /  S-D-REACNO = 6 \ \ 
SALT-DATA S-D-SALTID = "MONO(S)" /  S-D-SALTID = "WEGSC(S)" /  S-D-SALTID = 
"TRONA(S)" /  S-D-SALTID = "NAOH:(S)" /  S-D-SALTID = "SODIU(S)" /  
S-D-SALTID = "HEPTA(S)" /  S-D-SALTID = "ANHY(S)" /  S-D-SALTID = "NACL(S)" 
/  S-D-SALTID = "NAOH(S)" /  S-D-SALTID = "BICA(S)" \ \ ALLREACT RXNID = "1" 
RXNTYPE = "Equilibrium" /  RXNID = "2" RXNTYPE = "Equilibrium" /  RXNID = "3" 
RXNTYPE = "Equilibrium" /  RXNID = "4" RXNTYPE = "Equilibrium" /  RXNID = "5" 
RXNTYPE = "Equilibrium" /  RXNID = "6" RXNTYPE = "Equilibrium" /  RXNID = 
"MONO(S)" RXNTYPE = "Salt" /  RXNID = "WEGSC(S)" RXNTYPE = "Salt" /  RXNID = 
"TRONA(S)" RXNTYPE = "Salt" /  RXNID = "NAOH:(S)" RXNTYPE = "Salt" /  RXNID
 = "SODIU(S)" RXNTYPE = "Salt" /  RXNID = "HEPTA(S)" RXNTYPE = "Salt" /  
RXNID = "ANHY(S)" RXNTYPE = "Salt" /  RXNID = "NACL(S)" RXNTYPE = "Salt" /  
RXNID = "NAOH(S)" RXNTYPE = "Salt" /  RXNID = "BICA(S)" RXNTYPE = "Salt" /  
RXNID = "NAOH" RXNTYPE = "Dissociation" /  RXNID = "NACL" RXNTYPE = 
"Dissociation" \ ? CHEMISTRY GLOBAL ? ; "METCBAR2_MOLE" ; \ PARAM GAMMA-BASIS
 = UNSYMMETRIC \ \ DISS ELECID = NAOH DISS-CID = "OH-" DISS-COEF = 1 <0> <0> 
/  ELECID = NAOH DISS-CID = "NA+" DISS-COEF = 1 <0> <0> \ \ STOIC REACNO = 1 
STOIC-CID = H2O COEF = -1 <0> <0> /  REACNO = 1 STOIC-CID = "HCO3-" COEF = -1 
<0> <0> /  REACNO = 2 STOIC-CID = H2O COEF = -2 <0> <0> /  REACNO = 2 
STOIC-CID = CO2 COEF = -1 <0> <0> /  REACNO = 3 STOIC-CID = H2O COEF = -2 <0> 
<0> \ \ STOIC1 REACNO1 = 1 STOIC-CID1 = "CO3--" COEF1 = 1 <0> <0> /  REACNO1
 = 1 STOIC-CID1 = "H3O+" COEF1 = 1 <0> <0> /  REACNO1 = 2 STOIC-CID1 = "HCO3-" 
COEF1 = 1 <0> <0> /  REACNO1 = 2 STOIC-CID1 = "H3O+" COEF1 = 1 <0> <0> /  
REACNO1 = 3 STOIC-CID1 = "OH-" COEF1 = 1 <0> <0> /  REACNO1 = 3 STOIC-CID1 = 
"H3O+" COEF1 = 1 <0> <0> \ \ K-STOIC K-S-REACNO = 1 A = 216.050446 <0> <0> B
 = -12431.700195 <0> <0> C = -35.481899 <0> <0> D = 0 <0> <0> \ \ K-STOIC 
K-S-REACNO = 2 A = 231.465424 <0> <0> B = -12092.099609 <0> <0> C = 
-36.781601 <0> <0> D = 0 <0> <0> \ \ K-STOIC K-S-REACNO = 3 A = 132.89888 <0> 
<0> B = -13445.900391 <0> <0> C = -22.477301 <0> <0> D = 0 <0> <0> \ \ SALT 
SALTID = "DECA(S)" SALT-CID = "CO3--" SALT-COEF = 1 <0> <0> /  SALTID = 
"DECA(S)" SALT-CID = "NA+" SALT-COEF = 2 <0> <0> /  SALTID = "DECA(S)" 
SALT-CID = H2O SALT-COEF = 10 <0> <0> /  SALTID = "HEPTA(S)" SALT-CID = "CO3--" 
SALT-COEF = 1 <0> <0> /  SALTID = "HEPTA(S)" SALT-CID = "NA+" SALT-COEF = 2 
<0> <0> /  SALTID = "HEPTA(S)" SALT-CID = H2O SALT-COEF = 7 <0> <0> /  SALTID
 = "MONO(S)" SALT-CID = H2O SALT-COEF = 1 <0> <0> /  SALTID = "MONO(S)" 
SALT-CID = "CO3--" SALT-COEF = 1 <0> <0> /  SALTID = "MONO(S)" SALT-CID = "NA+" 
SALT-COEF = 2 <0> <0> /  SALTID = "ANHY(S)" SALT-CID = "CO3--" SALT-COEF = 1 
<0> <0> /  SALTID = "ANHY(S)" SALT-CID = "NA+" SALT-COEF = 2 <0> <0> /  
SALTID = "NAOH(S)" SALT-CID = "OH-" SALT-COEF = 1 <0> <0> /  SALTID = "NAOH(S)" 
SALT-CID = "NA+" SALT-COEF = 1 <0> <0> /  SALTID = "BICA(S)" SALT-CID = "HCO3-" 
SALT-COEF = 1 <0> <0> /  SALTID = "BICA(S)" SALT-CID = "NA+" SALT-COEF = 1 
<0> <0> \ \ K-SALT K-SALTID = "DECA(S)" K-A = 15.6591 <0> <0> K-B = -8896.83 
<0> <0> K-C = 0 <0> <0> K-D = 0 <0> <0> SALT-OPTION = YES \ \ K-SALT K-SALTID
 = "HEPTA(S)" K-A = -4091.64 <0> <0> K-B = 184072. <0> <0> K-C = 607.516174 
<0> <0> K-D = 0 <0> <0> \ \ K-SALT K-SALTID = "MONO(S)" K-A = -2270.32 <0> 
<0> K-B = 66730.9 <0> <0> K-C = 387.996 <0> <0> K-D = -0.588063 <0> <0> \ \ 
K-SALT K-SALTID = "ANHY(S)" K-A = -30.468 <0> <0> K-B = 6566.259766 <0> <0> 
K-C = 0 <0> <0> K-D = 0 <0> <0> \ \ K-SALT K-SALTID = "NAOH(S)" K-A = 
433.324097 <0> <0> K-B = -21656.691406 <0> <0> K-C = -63.231094 <0> <0> K-D
 = 0 <0> <0> \ \ K-SALT K-SALTID = "BICA(S)" K-A = -63.434509 <0> <0> K-B = 
-1296.964966 <0> <0> K-C = 11.90609 <0> <0> K-D = -0.029058 <0> <0> \ \ 
STOIC-DATA S-D-REACNO = 1 /  S-D-REACNO = 2 /  S-D-REACNO = 3 \ \ SALT-DATA 
S-D-SALTID = "DECA(S)" CALC-KEQ = "FROM-DG" /  S-D-SALTID = "HEPTA(S)" /  
S-D-SALTID = "MONO(S)" /  S-D-SALTID = "ANHY(S)" /  S-D-SALTID = "NAOH(S)" /  
S-D-SALTID = "BICA(S)" \ \ ALLREACT RXNID = "1" RXNTYPE = "Equilibrium" /  
RXNID = "2" RXNTYPE = "Equilibrium" /  RXNID = "3" RXNTYPE = "Equilibrium" /  
RXNID = "DECA(S)" RXNTYPE = "Salt" /  RXNID = "HEPTA(S)" RXNTYPE = "Salt" /  
RXNID = "MONO(S)" RXNTYPE = "Salt" /  RXNID = "ANHY(S)" RXNTYPE = "Salt" /  
RXNID = "NAOH(S)" RXNTYPE = "Salt" /  RXNID = "BICA(S)" RXNTYPE = "Salt" /  
RXNID = "NAOH" RXNTYPE = "Dissociation" \ ? CHEMISTRY "GLOBAL-2" ? ; 
"METCBAR2_MOLE" ; \ PARAM GAMMA-BASIS = UNSYMMETRIC \ \ SALT SALTID = "DECA(S)" 
SALT-CID = "CO3--" SALT-COEF = 1 <0> <0> /  SALTID = "DECA(S)" SALT-CID = "NA+" 
SALT-COEF = 2 <0> <0> /  SALTID = "DECA(S)" SALT-CID = H2O SALT-COEF = 10 <0> 
<0> /  SALTID = "HEPTA(S)" SALT-CID = "CO3--" SALT-COEF = 1 <0> <0> /  SALTID
 = "HEPTA(S)" SALT-CID = "NA+" SALT-COEF = 2 <0> <0> /  SALTID = "HEPTA(S)" 
SALT-CID = H2O SALT-COEF = 7 <0> <0> /  SALTID = "MONO(S)" SALT-CID = H2O 
SALT-COEF = 1 <0> <0> /  SALTID = "MONO(S)" SALT-CID = "CO3--" SALT-COEF = 1 
<0> <0> /  SALTID = "MONO(S)" SALT-CID = "NA+" SALT-COEF = 2 <0> <0> /  
SALTID = "ANHY(S)" SALT-CID = "CO3--" SALT-COEF = 1 <0> <0> /  SALTID = 
"ANHY(S)" SALT-CID = "NA+" SALT-COEF = 2 <0> <0> \ \ K-SALT K-SALTID = 
"DECA(S)" K-A = 15.6591 <0> <0> K-B = -8896.83 <0> <0> K-C = 0 <0> <0> K-D = 
0 <0> <0> SALT-OPTION = YES \ \ K-SALT K-SALTID = "HEPTA(S)" K-A = -4091.64 
<0> <0> K-B = 184072. <0> <0> K-C = 607.516174 <0> <0> K-D = 0 <0> <0> \ \ 
K-SALT K-SALTID = "MONO(S)" K-A = -2270.32 <0> <0> K-B = 66730.9 <0> <0> K-C
 = 387.996 <0> <0> K-D = -0.588063 <0> <0> \ \ K-SALT K-SALTID = "ANHY(S)" 
K-A = -30.468 <0> <0> K-B = 6566.259766 <0> <0> K-C = 0 <0> <0> K-D = 0 <0> 
<0> \ \ SALT-DATA S-D-SALTID = "DECA(S)" CALC-KEQ = "FROM-DG" /  S-D-SALTID
 = "HEPTA(S)" /  S-D-SALTID = "MONO(S)" /  S-D-SALTID = "ANHY(S)" \ \ 
ALLREACT RXNID = "DECA(S)" RXNTYPE = "Salt" /  RXNID = "HEPTA(S)" RXNTYPE = 
"Salt" /  RXNID = "MONO(S)" RXNTYPE = "Salt" /  RXNID = "ANHY(S)" RXNTYPE = 
"Salt" \ ? CHEMISTRY SUPER ? ; "METCBAR2_MOLE" ; \ PARAM GAMMA-BASIS = 
UNSYMMETRIC \ \ DISS ELECID = NAOH DISS-CID = "OH-" DISS-COEF = 1 <0> <0> /  
ELECID = NAOH DISS-CID = "NA+" DISS-COEF = 1 <0> <0> \ \ STOIC REACNO = 1 
STOIC-CID = H2O COEF = -1 <0> <0> /  REACNO = 1 STOIC-CID = "HCO3-" COEF = -1 
<0> <0> /  REACNO = 2 STOIC-CID = H2O COEF = -2 <0> <0> /  REACNO = 2 
STOIC-CID = CO2 COEF = -1 <0> <0> /  REACNO = 3 STOIC-CID = H2O COEF = -2 <0> 
<0> \ \ STOIC1 REACNO1 = 1 STOIC-CID1 = "CO3--" COEF1 = 1 <0> <0> /  REACNO1
 = 1 STOIC-CID1 = "H3O+" COEF1 = 1 <0> <0> /  REACNO1 = 2 STOIC-CID1 = "HCO3-" 
COEF1 = 1 <0> <0> /  REACNO1 = 2 STOIC-CID1 = "H3O+" COEF1 = 1 <0> <0> /  
REACNO1 = 3 STOIC-CID1 = "OH-" COEF1 = 1 <0> <0> /  REACNO1 = 3 STOIC-CID1 = 
"H3O+" COEF1 = 1 <0> <0> \ \ K-STOIC K-S-REACNO = 1 A = 216.050446 <0> <0> B
 = -12431.700195 <0> <0> C = -35.481899 <0> <0> D = 0 <0> <0> \ \ K-STOIC 
K-S-REACNO = 2 A = 231.465424 <0> <0> B = -12092.099609 <0> <0> C = 
-36.781601 <0> <0> D = 0 <0> <0> \ \ K-STOIC K-S-REACNO = 3 A = 132.89888 <0> 
<0> B = -13445.900391 <0> <0> C = -22.477301 <0> <0> D = 0 <0> <0> \ \ SALT 
SALTID = "DECA(S)" SALT-CID = "CO3--" SALT-COEF = 1 <0> <0> /  SALTID = 
"DECA(S)" SALT-CID = "NA+" SALT-COEF = 2 <0> <0> /  SALTID = "DECA(S)" 
SALT-CID = H2O SALT-COEF = 10 <0> <0> /  SALTID = "HEPTA(S)" SALT-CID = "CO3--" 
SALT-COEF = 1 <0> <0> /  SALTID = "HEPTA(S)" SALT-CID = "NA+" SALT-COEF = 2 
<0> <0> /  SALTID = "HEPTA(S)" SALT-CID = H2O SALT-COEF = 7 <0> <0> /  SALTID
 = "MONO(S)" SALT-CID = H2O SALT-COEF = 1 <0> <0> /  SALTID = "MONO(S)" 
SALT-CID = "CO3--" SALT-COEF = 1 <0> <0> /  SALTID = "MONO(S)" SALT-CID = "NA+" 
SALT-COEF = 2 <0> <0> /  SALTID = "ANHY(S)" SALT-CID = "CO3--" SALT-COEF = 1 
<0> <0> /  SALTID = "ANHY(S)" SALT-CID = "NA+" SALT-COEF = 2 <0> <0> /  
SALTID = "NAOH(S)" SALT-CID = "OH-" SALT-COEF = 1 <0> <0> /  SALTID = "NAOH(S)" 
SALT-CID = "NA+" SALT-COEF = 1 <0> <0> /  SALTID = "BICA(S)" SALT-CID = "HCO3-" 
SALT-COEF = 1 <0> <0> /  SALTID = "BICA(S)" SALT-CID = "NA+" SALT-COEF = 1 
<0> <0> \ \ K-SALT K-SALTID = "DECA(S)" K-A = 16.5 <0> <0> K-B = -8896.83 <0> 
<0> K-C = 0 <0> <0> K-D = 0 <0> <0> SALT-OPTION = YES \ \ K-SALT K-SALTID = 
"HEPTA(S)" K-A = -4091.64 <0> <0> K-B = 184072. <0> <0> K-C = 607.516174 <0> 
<0> K-D = 0 <0> <0> \ \ K-SALT K-SALTID = "MONO(S)" K-A = -2270.32 <0> <0> 
K-B = 66730.9 <0> <0> K-C = 387.996 <0> <0> K-D = -0.588063 <0> <0> \ \ 
K-SALT K-SALTID = "ANHY(S)" K-A = -30.468 <0> <0> K-B = 6566.259766 <0> <0> 
K-C = 0 <0> <0> K-D = 0 <0> <0> \ \ K-SALT K-SALTID = "NAOH(S)" K-A = 
433.324097 <0> <0> K-B = -21656.691406 <0> <0> K-C = -63.231094 <0> <0> K-D
 = 0 <0> <0> \ \ K-SALT K-SALTID = "BICA(S)" K-A = -63.434509 <0> <0> K-B = 
-1296.964966 <0> <0> K-C = 11.90609 <0> <0> K-D = -0.029058 <0> <0> \ \ 
STOIC-DATA S-D-REACNO = 1 /  S-D-REACNO = 2 /  S-D-REACNO = 3 \ \ SALT-DATA 
S-D-SALTID = "DECA(S)" CALC-KEQ = "FROM-DG" /  S-D-SALTID = "HEPTA(S)" /  
S-D-SALTID = "MONO(S)" /  S-D-SALTID = "ANHY(S)" /  S-D-SALTID = "NAOH(S)" /  
S-D-SALTID = "BICA(S)" \ \ ALLREACT RXNID = "1" RXNTYPE = "Equilibrium" /  
RXNID = "2" RXNTYPE = "Equilibrium" /  RXNID = "3" RXNTYPE = "Equilibrium" /  
RXNID = "DECA(S)" RXNTYPE = "Salt" /  RXNID = "HEPTA(S)" RXNTYPE = "Salt" /  
RXNID = "MONO(S)" RXNTYPE = "Salt" /  RXNID = "ANHY(S)" RXNTYPE = "Salt" /  
RXNID = "NAOH(S)" RXNTYPE = "Salt" /  RXNID = "BICA(S)" RXNTYPE = "Salt" /  
RXNID = "NAOH" RXNTYPE = "Dissociation" \ ? FLOWSHEET GLOBAL ? \ BLOCK BLKID
 = DISTANK2 BLKTYPE = "MIXER" MDLTYPE = "Mixer" IN = ( NAOH33C M0-1 RLINR 
M0-1 "R-L" M0-1 ) OUT = ( SLN M0-1 ) \ \ BLOCK BLKID = "K-1" BLKTYPE = "COMPR" 
MDLTYPE = "Compr" IN = ( "LP-ST1" M0-1 ) OUT = ( HPSTEAM M0-1 ) \ \ BLOCK 
BLKID = "MONO-JCK" BLKTYPE = "HEATER" MDLTYPE = "Heater" IN = ( HPSTEAM M0-1 
"Q-MONO" Q1-2 ) OUT = ( "WC-2" M0-1 ) \ \ BLOCK BLKID = "FI-2" BLKTYPE = 
"FILTER" MDLTYPE = "Filter" IN = ( MOUT M0-1 ) OUT = ( "M-S" M1-2 "M-L" M0-1 
) \ \ BLOCK BLKID = COOLER BLKTYPE = "HEATER" MDLTYPE = "Heater" IN = ( W24 
M0-1 ) OUT = ( WC22 M0-1 QCO Q2-3 ) \ \ BLOCK BLKID = COOLP BLKTYPE = "HEATER" 
MDLTYPE = "Heater" IN = ( "A-S" M0-1 ) OUT = ( "A-SC" M0-1 QCOP Q2-3 ) \ \ 
BLOCK BLKID = "W-PU" BLKTYPE = "PUMP" MDLTYPE = "Pump" IN = ( "WC-3" M0-1 ) 
OUT = ( "WC-4" M0-1 ) \ \ BLOCK BLKID = "W-TANK" BLKTYPE = "MIXER" MDLTYPE = 
"Mixer" IN = ( "WC-4" M0-1 "WC-5" M0-1 "WC-7" M0-1 ) OUT = ( WOUT M0-1 ) \ 
\ BLOCK BLKID = FAN BLKTYPE = "COMPR" MDLTYPE = "Compr" IN = ( GINP M0-1 ) 
OUT = ( GINPP M0-1 ) \ \ BLOCK BLKID = "PU-R" BLKTYPE = "PUMP" MDLTYPE = "Pump" 
IN = ( "M-L" M0-1 ) OUT = ( "R-L2" M0-1 ) \ \ BLOCK BLKID = COOLER5 BLKTYPE
 = "HEATER" MDLTYPE = "Heater" IN = ( "R-L2" M0-1 ) OUT = ( QCO5 Q2-3 "R-L3" 
M0-1 ) \ \ BLOCK BLKID = COOLER4 BLKTYPE = "HEATER" MDLTYPE = "Heater" IN = ( 
WC M0-1 ) OUT = ( "WC-3" M0-1 QCO4 Q2-3 ) \ \ BLOCK BLKID = DEHYDR BLKTYPE = 
"RSTOIC" MDLTYPE = "RStoic" IN = ( "M-S" M0-1 "WF-2" M0-1 ) OUT = ( W2 M0-1 
"A-S" M0-1 ) \ \ BLOCK BLKID = "D-SPL" BLKTYPE = "FSPLIT" MDLTYPE = "FSplit" 
IN = ( W2 M0-1 ) OUT = ( W22 M0-1 WF M0-1 ) \ \ BLOCK BLKID = "K-3" BLKTYPE
 = "COMPR" MDLTYPE = "Compr" IN = ( "E-W" M0-1 W22 M0-1 ) OUT = ( W23 M0-1 ) 
\ \ BLOCK BLKID = "HI-REC" BLKTYPE = "HEATX" MDLTYPE = "HeatX" IN = ( W23 
M0-1 "WF-1" M1-2 ) OUT = ( W24 M0-1 "WF-3" M1-2 ) \ \ BLOCK BLKID = "K-4" 
BLKTYPE = "COMPR" MDLTYPE = "Compr" IN = ( WF M0-1 ) OUT = ( "WF-1" M0-1 ) 
\ \ BLOCK BLKID = HICO2 BLKTYPE = "HEATER" MDLTYPE = "Heater" IN = ( QCO2 
Q1-2 PW2 M0-1 ) OUT = ( PW3 M0-1 ) \ \ BLOCK BLKID = HICO5 BLKTYPE = "HEATER" 
MDLTYPE = "Heater" IN = ( PW3 M0-1 QCO5 Q1-2 ) OUT = ( PW4 M0-1 ) \ \ BLOCK 
BLKID = HIHE3 BLKTYPE = "HEATER" MDLTYPE = "Heater" IN = ( PW4 M0-1 QHE3 Q1-2 
) OUT = ( PW5 M0-1 ) \ \ BLOCK BLKID = HICO4 BLKTYPE = "HEATER" MDLTYPE = 
"Heater" IN = ( PW5 M0-1 QCO4 Q1-2 ) OUT = ( PW6 M0-1 ) \ \ BLOCK BLKID = 
HICO BLKTYPE = "HEATER" MDLTYPE = "Heater" IN = ( PW6 M0-1 QCO Q1-2 ) OUT = ( 
PW7 M0-1 ) \ \ BLOCK BLKID = "HX-AB" BLKTYPE = "HEATER" MDLTYPE = "Heater" 
IN = ( PW12 M0-1 ) OUT = ( PW13 M0-1 QCO7 Q2-3 ) \ \ BLOCK BLKID = "PW-TNK" 
BLKTYPE = "MIXER" MDLTYPE = "Mixer" IN = ( PW13 M0-1 "MU-PW" M0-1 ) OUT = ( 
"P-WR" M0-1 ) \ \ BLOCK BLKID = SPL1 BLKTYPE = "FSPLIT" MDLTYPE = "FSplit" 
IN = ( OUTELE M0-1 ) OUT = ( RECY M0-1 NAOHPRO M0-1 ) \ \ BLOCK BLKID = "HI-EL" 
BLKTYPE = "HEATER" MDLTYPE = "Heater" IN = ( INELE M0-1 ) OUT = ( INELE2 M0-1 
"QHI-EL" Q2-3 ) \ \ BLOCK BLKID = HE2 BLKTYPE = "HEATER" MDLTYPE = "Heater" 
IN = ( RECY M0-1 ) OUT = ( RECY2 M0-1 QHE2 Q2-3 ) \ \ BLOCK BLKID = HE3 
BLKTYPE = "HEATER" MDLTYPE = "Heater" IN = ( NAOH33 M0-1 ) OUT = ( QHE3 Q2-3 
NAOH33CC M0-1 ) \ \ BLOCK BLKID = "HX-1" BLKTYPE = "FLASH2" MDLTYPE = "Flash2" 
IN = ( NAOHPRO M0-1 ) OUT = ( NAOH33 M1-2 WNAOH M0-1 ) \ \ BLOCK BLKID = 
"M-TANK2" BLKTYPE = "MIXER" MDLTYPE = "Mixer" IN = ( WINRR M0-1 "R-L3" M0-1 ) 
OUT = ( "R-L4" M0-1 ) \ \ BLOCK BLKID = "PU-R3" BLKTYPE = "PUMP" MDLTYPE = 
"Pump" IN = ( TOREC M0-1 ) OUT = ( TORECP M0-1 ) \ \ BLOCK BLKID = "HI-EL-C" 
BLKTYPE = "HEATER" MDLTYPE = "Heater" IN = ( OUTBRI M0-1 "QHI-EL" Q1-2 ) 
OUT = ( OUTBRI2 M0-1 ) \ \ BLOCK BLKID = HE4 BLKTYPE = "HEATER" MDLTYPE = 
"Heater" IN = ( OUTBRI2 M0-1 ) OUT = ( OUTBRI3 M0-1 QHE4 Q2-3 ) \ \ BLOCK 
BLKID = "SPL-W2" BLKTYPE = "FSPLIT" MDLTYPE = "FSplit" IN = ( WC22 M0-1 ) 
OUT = ( EW1 M0-1 "WC-5" M0-1 ) \ \ BLOCK BLKID = "V-2" BLKTYPE = "VALVE" 
MDLTYPE = "Valve" IN = ( EW1 M0-1 ) OUT = ( EW2 M0-1 ) \ \ BLOCK BLKID = 
COOLER3 BLKTYPE = "HEATER" MDLTYPE = "Heater" IN = ( EW2 M0-1 ) OUT = ( EW 
M0-1 ) \ \ BLOCK BLKID = "V-3" BLKTYPE = "VALVE" MDLTYPE = "Valve" IN = ( 
"WF-3" M0-1 ) OUT = ( "WF-2" M0-1 ) \ \ BLOCK BLKID = HIHE4 BLKTYPE = "HEATER" 
MDLTYPE = "Heater" IN = ( PW7 M0-1 QHE4 Q1-2 ) OUT = ( PW8 M0-1 ) \ \ BLOCK 
BLKID = SPLIT BLKTYPE = "FSPLIT" MDLTYPE = "FSplit" IN = ( LOUT M0-1 ) 
OUT = ( RLINR M0-1 LOUTL M0-1 ) \ \ BLOCK BLKID = "SPL-LIQ" BLKTYPE = "FSPLIT" 
MDLTYPE = "FSplit" IN = ( SLN M0-1 ) OUT = ( "LIN-IN" M0-1 "R-LIN-IN" M0-1 ) 
\ \ BLOCK BLKID = "SPL-AIR" BLKTYPE = "FSPLIT" MDLTYPE = "FSplit" IN = ( GIN 
M0-1 ) OUT = ( "GIN-IN" M0-1 "R-GIN-IN" M0-1 ) \ \ BLOCK BLKID = ABS BLKTYPE
 = "RADFRAC" MDLTYPE = "RadFrac" IN = ( "LIN-IN" M0-1 "GIN-IN" M0-1 ) OUT = ( 
"GOUT-OU" M0-1 "LOUT-OU" M2-3 ) \ \ BLOCK BLKID = MULTGAS BLKTYPE = "MULT" 
MDLTYPE = "Mult" IN = ( "GOUT-OU" M0-1 ) OUT = ( GOUT M0-1 ) \ \ BLOCK BLKID
 = "MULT-LIQ" BLKTYPE = "MULT" MDLTYPE = "Mult" IN = ( "LOUT-OU" M0-1 ) 
OUT = ( LOUT M0-1 ) \ \ BLOCK BLKID = PR BLKTYPE = "HEATER" MDLTYPE = "Heater" 
IN = ( LOUTL M0-1 ) OUT = ( MF M0-1 "Q-PR" Q2-3 ) \ \ BLOCK BLKID = COOLER2 
BLKTYPE = "HEATER" MDLTYPE = "Heater" IN = ( "R-L4" M0-1 ) OUT = ( QCO2 Q2-3 
"R-L" M0-1 ) \ \ BLOCK BLKID = "HI-PR" BLKTYPE = "HEATER" MDLTYPE = "Heater" 
IN = ( "WC-2" M0-1 "Q-PR" Q1-2 ) OUT = ( WC M0-1 ) \ \ BLOCK BLKID = "SPL-GINH" 
BLKTYPE = "FSPLIT" MDLTYPE = "FSplit" IN = ( GINPP M0-1 ) OUT = ( RAIRIN M0-1 
"AIR-IN" M0-1 ) \ \ BLOCK BLKID = "SPL-PW" BLKTYPE = "FSPLIT" MDLTYPE = 
"FSplit" IN = ( "P-W" M0-1 ) OUT = ( "PW-IN" M0-1 "R-PWIN" M0-1 ) \ \ BLOCK 
BLKID = HUM BLKTYPE = "RADFRAC" MDLTYPE = "RadFrac" IN = ( "PW-IN" M0-1 
"AIR-IN" M0-1 ) OUT = ( "HU-AIR" M0-1 PWOUT M2-3 ) \ \ BLOCK BLKID = MULTAIR 
BLKTYPE = "MULT" MDLTYPE = "Mult" IN = ( "HU-AIR" M0-1 ) OUT = ( AIRHUM M0-1 
) \ \ BLOCK BLKID = MULTPW BLKTYPE = "MULT" MDLTYPE = "Mult" IN = ( PWOUT 
M0-1 ) OUT = ( PW1 M0-1 ) \ \ BLOCK BLKID = HICOP BLKTYPE = "HEATER" MDLTYPE
 = "Heater" IN = ( PW8 M0-1 QCOP Q1-2 ) OUT = ( PW9 M0-1 ) \ \ BLOCK BLKID = 
SPLWO BLKTYPE = "FSPLIT" MDLTYPE = "FSplit" IN = ( WOUT M0-1 ) OUT = ( WTOREC 
M0-1 WOUTN M0-1 ) \ \ BLOCK BLKID = COOLER6 BLKTYPE = "HEATER" MDLTYPE = 
"Heater" IN = ( WTOREC M0-1 ) OUT = ( WTORECC M0-1 QCO6 Q2-3 ) \ \ BLOCK 
BLKID = HICO6 BLKTYPE = "HEATER" MDLTYPE = "Heater" IN = ( PW1 M0-1 QCO6 Q1-2 
) OUT = ( PW2 M0-1 ) \ \ BLOCK BLKID = HE3C BLKTYPE = "HEATER" MDLTYPE = 
"Heater" IN = ( NAOH33CC M0-1 ) OUT = ( NAOH33C M0-1 ) \ \ BLOCK BLKID = 
HIHE2 BLKTYPE = "HEATER" MDLTYPE = "Heater" IN = ( QHE2 Q1-2 MF M0-1 ) 
OUT = ( MF2 M0-1 ) \ \ BLOCK BLKID = MONO BLKTYPE = "CRYSTALLIZER" MDLTYPE = 
"Crystallizer" IN = ( MF4 M0-1 ) OUT = ( MOUT M0-1 "LP-STEAM" M1-2 "Q-MONO" 
Q2-3 ) \ \ BLOCK BLKID = ANOLYTE BLKTYPE = "FLASH2" MDLTYPE = "Flash2" IN = ( 
AN M0-1 H2 M0-1 ) OUT = ( H2SAT M0-1 ANOUT M1-2 ) \ \ BLOCK BLKID = "HE5-2" 
BLKTYPE = "FLASH2" MDLTYPE = "Flash2" IN = ( H2SAT2 M0-1 ) OUT = ( H2OUT M0-1 
WEL M1-2 QHE52 Q3-4 ) \ \ BLOCK BLKID = "HE5-1" BLKTYPE = "HEATER" MDLTYPE = 
"Heater" IN = ( H2SAT M0-1 ) OUT = ( H2SAT2 M0-1 QHE5 Q2-3 ) \ \ BLOCK BLKID
 = "HE6-1" BLKTYPE = "HEATER" MDLTYPE = "Heater" IN = ( CL2SAT M0-1 ) OUT = ( 
CL2SAT2 M0-1 QHE6 Q2-3 ) \ \ BLOCK BLKID = "HE6-2" BLKTYPE = "FLASH2" MDLTYPE
 = "Flash2" IN = ( CL2SAT2 M0-1 ) OUT = ( CL2OUT M0-1 WEL2 M1-2 QHE62 Q3-4 ) 
\ \ BLOCK BLKID = CATHO BLKTYPE = "FLASH2" MDLTYPE = "Flash2" IN = ( CA M0-1 
CL2 M0-1 ) OUT = ( CL2SAT M0-1 CAOUT M1-2 ) \ \ BLOCK BLKID = HIHE61 BLKTYPE
 = "HEATER" MDLTYPE = "Heater" IN = ( MF3 M0-1 QHE6 Q1-2 ) OUT = ( MF4 M0-1 ) 
\ \ BLOCK BLKID = HIHE51 BLKTYPE = "HEATER" MDLTYPE = "Heater" IN = ( MF2 
M0-1 QHE5 Q1-2 ) OUT = ( MF3 M0-1 ) \ \ BLOCK BLKID = "SPL-ST" BLKTYPE = 
"FSPLIT" MDLTYPE = "FSplit" IN = ( "LP-STEAM" M0-1 ) OUT = ( "LP-ST1" M0-1 
"LP-ST2" M0-1 ) \ \ BLOCK BLKID = COOLER7 BLKTYPE = "HEATER" MDLTYPE = "Heater" 
IN = ( "LP-ST2" M0-1 QCO7 Q1-2 ) OUT = ( "WC-6" M0-1 ) \ \ BLOCK BLKID = 
"PU-WFC" BLKTYPE = "PUMP" MDLTYPE = "Pump" IN = ( "P-WR" M0-1 ) OUT = ( "PP-WR" 
M0-1 ) \ \ BLOCK BLKID = HIHE52 BLKTYPE = "HEATER" MDLTYPE = "Heater" IN = ( 
QHE52 Q1-2 PW9 M0-1 ) OUT = ( PW11 M0-1 ) \ \ BLOCK BLKID = HIHE62 BLKTYPE = 
"HEATER" MDLTYPE = "Heater" IN = ( PW11 M0-1 QHE62 Q1-2 ) OUT = ( PW12 M0-1 ) 
\ \ BLOCK BLKID = COOLER71 BLKTYPE = "HEATER" MDLTYPE = "Heater" IN = ( "WC-6" 
M0-1 ) OUT = ( "WC-7" M0-1 ) \ \ BLOCK BLKID = "V-1" BLKTYPE = "VALVE" 
MDLTYPE = "Valve" IN = ( TORECP M0-1 ) OUT = ( WINRR M0-1 ) \ \ "DEF-STREAM" 
SCLASS = "MIXCIPSD" \ ? PROPERTIES MAIN ? \ GPROPERTIES GPPROCTYPE = ELECTROL 
GBASEOPSET = ELECNRTL GOPSETNAME = ELECNRTL GHEN = ALLHENR GCHEMISTRY = 
ALLGLOBA GTRUE-COMPS = YES PARCON = -2 \ ? PROPERTIES COMPARE ? ? PROPERTIES 
"OPTION-SETS" ELECNRTL ? \ PARAM BASE = ELECNRTL \ ? PROPERTIES "OPTION-SETS" 
"ENRTL-HG" ? \ PARAM BASE = "ENRTL-HG" \ ? PROPERTIES "NC-PROPS" ? ? 
PROPERTIES "USER-PROPS" ? \ ALLOWSYSTEM SYSALLOWED = NO \ ? PROPERTIES 
"MOLEC-STRUCT" "ANHY(S)" ? ? PROPERTIES "MOLEC-STRUCT" "BICA(S)" ? ? 
PROPERTIES "MOLEC-STRUCT" BUTANE ? ? PROPERTIES "MOLEC-STRUCT" "CL-" ? ? 
PROPERTIES "MOLEC-STRUCT" CL2 ? ? PROPERTIES "MOLEC-STRUCT" "CLO-" ? ? 
PROPERTIES "MOLEC-STRUCT" CO2 ? ? PROPERTIES "MOLEC-STRUCT" "CO3--" ? ? 
PROPERTIES "MOLEC-STRUCT" "DECA(S)" ? ? PROPERTIES "MOLEC-STRUCT" H2 ? ? 
PROPERTIES "MOLEC-STRUCT" H2O ? ? PROPERTIES "MOLEC-STRUCT" "H3O+" ? ? 
PROPERTIES "MOLEC-STRUCT" HCL ? ? PROPERTIES "MOLEC-STRUCT" HCLO ? ? 
PROPERTIES "MOLEC-STRUCT" "HCO3-" ? ? PROPERTIES "MOLEC-STRUCT" "HEPTA(S)" ? 
? PROPERTIES "MOLEC-STRUCT" "MONO(S)" ? ? PROPERTIES "MOLEC-STRUCT" N2 ? ? 
PROPERTIES "MOLEC-STRUCT" "NA+" ? ? PROPERTIES "MOLEC-STRUCT" NACL ? ? 
PROPERTIES "MOLEC-STRUCT" "NACL(S)" ? ? PROPERTIES "MOLEC-STRUCT" NAOH ? ? 
PROPERTIES "MOLEC-STRUCT" "NAOH(S)" ? ? PROPERTIES "MOLEC-STRUCT" "NAOH:(S)" 
? ? PROPERTIES "MOLEC-STRUCT" O2 ? ? PROPERTIES "MOLEC-STRUCT" "OH-" ? ? 
PROPERTIES "MOLEC-STRUCT" "SODIU(S)" ? ? PROPERTIES "MOLEC-STRUCT" "TRONA(S)" 
? ? PROPERTIES "MOLEC-STRUCT" "WEGSC(S)" ? ? PROPERTIES REGPAR ? \ FRED 
REGCASE = "DB-ASPENPCD" PARNAME = "API" COMPI = H2O VALUE = ( "1.000000000E+01" 
) /  REGCASE = "DB-ASPENPCD" PARNAME = "API" COMPI = CO2 VALUE = ( 
"3.400000000E+02" ) /  REGCASE = "DB-ASPENPCD" PARNAME = "API" COMPI = O2 
VALUE = ( "3.400000000E+02" ) /  REGCASE = "DB-ASPENPCD" PARNAME = "API" 
COMPI = N2 VALUE = ( "3.400000000E+02" ) /  REGCASE = "DB-PURE38" PARNAME = 
"API" COMPI = NAOH VALUE = ( "-5.789010000E+01" ) /  REGCASE = "DB-PURE38" 
PARNAME = "API" COMPI = "ANHY(S)" VALUE = ( "-7.144490000E+01" ) /  REGCASE
 = "DB-PURE38" PARNAME = "API" COMPI = "NAOH(S)" VALUE = ( "-5.789010000E+01" 
) /  REGCASE = "DB-AQUEOUS" PARNAME = "CHARGE" COMPI = CO2 VALUE = ( "0.E0" ) 
/  REGCASE = "DB-AQUEOUS" PARNAME = "CHARGE" COMPI = O2 VALUE = ( "0.E0" ) /  
REGCASE = "DB-AQUEOUS" PARNAME = "CHARGE" COMPI = N2 VALUE = ( "0.E0" ) /  
REGCASE = "DB-AQUEOUS" PARNAME = "CHARGE" COMPI = NAOH VALUE = ( "0.E0" ) /  
REGCASE = "DB-AQUEOUS" PARNAME = "CHARGE" COMPI = "H3O+" VALUE = ( 
"1.000000000E+00" ) /  REGCASE = "DB-AQUEOUS" PARNAME = "CHARGE" COMPI = "NA+" 
VALUE = ( "1.000000000E+00" ) /  REGCASE = "DB-AQUEOUS" PARNAME = "CHARGE" 
COMPI = "BICA(S)" VALUE = ( "0.E0" ) /  REGCASE = "DB-AQUEOUS" PARNAME = 
"CHARGE" COMPI = "NAOH(S)" VALUE = ( "0.E0" ) /  REGCASE = "DB-AQUEOUS" 
PARNAME = "CHARGE" COMPI = "HCO3-" VALUE = ( "-1.000000000E+00" ) /  REGCASE
 = "DB-AQUEOUS" PARNAME = "CHARGE" COMPI = "OH-" VALUE = ( "-1.000000000E+00" 
) /  REGCASE = "DB-AQUEOUS" PARNAME = "CHARGE" COMPI = "CO3--" VALUE = ( 
"-2.000000000E+00" ) /  REGCASE = "DB-NIST-TRC" PARNAME = "DCPLS" COMPI = H2O 
VALUE = ( "4.799670590E+04" ) /  REGCASE = "DB-PURE38" PARNAME = "DCPLS" 
COMPI = CO2 VALUE = ( "1.425840000E+04" ) /  REGCASE = "DB-PURE38" PARNAME = 
"DCPLS" COMPI = N2 VALUE = ( "8.940060000E+03" ) /  REGCASE = "DB-AQUEOUS" 
PARNAME = "DGAQFM" COMPI = CO2 VALUE = ( "-3.859800000E+08" ) /  REGCASE = 
"DB-AQUEOUS" PARNAME = "DGAQFM" COMPI = O2 VALUE = ( "1.640000000E+07" ) /  
REGCASE = "DB-AQUEOUS" PARNAME = "DGAQFM" COMPI = "H3O+" VALUE = ( 
"-2.371290000E+08" ) /  REGCASE = "DB-AQUEOUS" PARNAME = "DGAQFM" COMPI = "NA+" 
VALUE = ( "-2.619050000E+08" ) /  REGCASE = "DB-AQUEOUS" PARNAME = "DGAQFM" 
COMPI = "BICA(S)" VALUE = ( "-8.497000000E+08" ) /  REGCASE = "DB-AQUEOUS" 
PARNAME = "DGAQFM" COMPI = "HCO3-" VALUE = ( "-5.867700000E+08" ) /  REGCASE
 = "DB-AQUEOUS" PARNAME = "DGAQFM" COMPI = "OH-" VALUE = ( "-1.572440000E+08" 
) /  REGCASE = "DB-AQUEOUS" PARNAME = "DGAQFM" COMPI = "CO3--" VALUE = ( 
"-5.278100000E+08" ) /  REGCASE = "DB-AQUEOUS" PARNAME = "DGAQHG" COMPI = CO2 
VALUE = ( "-3.862323000E+08" ) /  REGCASE = "DB-AQUEOUS" PARNAME = "DGAQHG" 
COMPI = O2 VALUE = ( "1.655460720E+07" ) /  REGCASE = "DB-AQUEOUS" PARNAME = 
"DGAQHG" COMPI = N2 VALUE = ( "1.820001960E+07" ) /  REGCASE = "DB-AQUEOUS" 
PARNAME = "DGAQHG" COMPI = NAOH VALUE = ( "-4.148909460E+08" ) /  REGCASE = 
"DB-AQUEOUS" PARNAME = "DGAQHG" COMPI = "NA+" VALUE = ( "-2.620559988E+08" ) 
/  REGCASE = "DB-AQUEOUS" PARNAME = "DGAQHG" COMPI = "NAOH(S)" VALUE = ( 
"-4.148909460E+08" ) /  REGCASE = "DB-AQUEOUS" PARNAME = "DGAQHG" COMPI = 
"HCO3-" VALUE = ( "-5.873326776E+08" ) /  REGCASE = "DB-AQUEOUS" PARNAME = 
"DGAQHG" COMPI = "OH-" VALUE = ( "-1.574027460E+08" ) /  REGCASE = "DB-AQUEOUS" 
PARNAME = "DGAQHG" COMPI = "CO3--" VALUE = ( "-5.283364788E+08" ) /  REGCASE
 = "DB-ASPENPCD" PARNAME = "DGFORM" COMPI = H2O VALUE = ( "-2.287667500E+08" 
) /  REGCASE = "DB-ASPENPCD" PARNAME = "DGFORM" COMPI = CO2 VALUE = ( 
"-3.946477700E+08" ) /  REGCASE = "DB-ASPENPCD" PARNAME = "DGFORM" COMPI = O2 
VALUE = ( "0.E0" ) /  REGCASE = "DB-ASPENPCD" PARNAME = "DGFORM" COMPI = N2 
VALUE = ( "0.E0" ) /  REGCASE = "DB-SOLIDS" PARNAME = "DGFORM" COMPI = NAOH 
VALUE = ( "0.E0" ) /  REGCASE = "DB-AQUEOUS" PARNAME = "DGFORM" COMPI = "NA+" 
VALUE = ( "5.748800000E+08" ) /  REGCASE = "DB-SOLIDS" PARNAME = "DGFORM" 
COMPI = "ANHY(S)" VALUE = ( "0.E0" ) /  REGCASE = "DB-SOLIDS" PARNAME = 
"DGFORM" COMPI = "MONO(S)" VALUE = ( "0.E0" ) /  REGCASE = "DB-SOLIDS" 
PARNAME = "DGFORM" COMPI = "HEPTA(S)" VALUE = ( "0.E0" ) /  REGCASE = 
"DB-SOLIDS" PARNAME = "DGFORM" COMPI = "DECA(S)" VALUE = ( "0.E0" ) /  
REGCASE = "DB-SOLIDS" PARNAME = "DGFORM" COMPI = "BICA(S)" VALUE = ( "0.E0" ) 
/  REGCASE = "DB-SOLIDS" PARNAME = "DGFORM" COMPI = "NAOH(S)" VALUE = ( "0.E0" 
) /  REGCASE = "DB-SOLIDS" PARNAME = "DGSFRM" COMPI = H2O VALUE = ( 
"-2.367600000E+08" ) /  REGCASE = "DB-SOLIDS" PARNAME = "DGSFRM" COMPI = NAOH 
VALUE = ( "-3.796510000E+08" ) /  REGCASE = "DB-SOLIDS" PARNAME = "DGSFRM" 
COMPI = "ANHY(S)" VALUE = ( "-1.044500000E+09" ) /  REGCASE = "DB-SOLIDS" 
PARNAME = "DGSFRM" COMPI = "MONO(S)" VALUE = ( "-1.285400000E+09" ) /  
REGCASE = "DB-SOLIDS" PARNAME = "DGSFRM" COMPI = "HEPTA(S)" VALUE = ( 
"-2.714940000E+09" ) /  REGCASE = "DB-SOLIDS" PARNAME = "DGSFRM" COMPI = 
"DECA(S)" VALUE = ( "-3.428610000E+09" ) /  REGCASE = "DB-SOLIDS" PARNAME = 
"DGSFRM" COMPI = "BICA(S)" VALUE = ( "-8.513000000E+08" ) /  REGCASE = 
"DB-SOLIDS" PARNAME = "DGSFRM" COMPI = "NAOH(S)" VALUE = ( "-3.796510000E+08" 
) /  REGCASE = "DB-AQUEOUS" PARNAME = "DHAQFM" COMPI = CO2 VALUE = ( 
"-4.138000000E+08" ) /  REGCASE = "DB-AQUEOUS" PARNAME = "DHAQFM" COMPI = O2 
VALUE = ( "-1.170000000E+07" ) /  REGCASE = "DB-AQUEOUS" PARNAME = "DHAQFM" 
COMPI = "H3O+" VALUE = ( "-2.858300000E+08" ) /  REGCASE = "DB-AQUEOUS" 
PARNAME = "DHAQFM" COMPI = "NA+" VALUE = ( "-2.401200000E+08" ) /  REGCASE = 
"DB-AQUEOUS" PARNAME = "DHAQFM" COMPI = "BICA(S)" VALUE = ( "-9.439000000E+08" 
) /  REGCASE = "DB-AQUEOUS" PARNAME = "DHAQFM" COMPI = "HCO3-" VALUE = ( 
"-6.919900000E+08" ) /  REGCASE = "DB-AQUEOUS" PARNAME = "DHAQFM" COMPI = "OH-" 
VALUE = ( "-2.299940000E+08" ) /  REGCASE = "DB-AQUEOUS" PARNAME = "DHAQFM" 
COMPI = "CO3--" VALUE = ( "-6.771400000E+08" ) /  REGCASE = "DB-AQUEOUS" 
PARNAME = "DHAQHG" COMPI = CO2 VALUE = ( "-4.140745200E+08" ) /  REGCASE = 
"DB-AQUEOUS" PARNAME = "DHAQHG" COMPI = O2 VALUE = ( "-1.214172000E+07" ) /  
REGCASE = "DB-AQUEOUS" PARNAME = "DHAQHG" COMPI = N2 VALUE = ( 
"-1.044606600E+07" ) /  REGCASE = "DB-AQUEOUS" PARNAME = "DHAQHG" COMPI = 
NAOH VALUE = ( "-4.728027636E+08" ) /  REGCASE = "DB-AQUEOUS" PARNAME = 
"DHAQHG" COMPI = "NA+" VALUE = ( "-2.404604844E+08" ) /  REGCASE = "DB-AQUEOUS" 
PARNAME = "DHAQHG" COMPI = "NAOH(S)" VALUE = ( "-4.728027636E+08" ) /  
REGCASE = "DB-AQUEOUS" PARNAME = "DHAQHG" COMPI = "HCO3-" VALUE = ( 
"-6.903949464E+08" ) /  REGCASE = "DB-AQUEOUS" PARNAME = "DHAQHG" COMPI = "OH-" 
VALUE = ( "-2.301777036E+08" ) /  REGCASE = "DB-AQUEOUS" PARNAME = "DHAQHG" 
COMPI = "CO3--" VALUE = ( "-6.756867180E+08" ) /  REGCASE = "DB-ASPENPCD" 
PARNAME = "DHFORM" COMPI = H2O VALUE = ( "-2.419970400E+08" ) /  REGCASE = 
"DB-ASPENPCD" PARNAME = "DHFORM" COMPI = CO2 VALUE = ( "-3.937685400E+08" ) 
/  REGCASE = "DB-ASPENPCD" PARNAME = "DHFORM" COMPI = O2 VALUE = ( "0.E0" ) 
/  REGCASE = "DB-ASPENPCD" PARNAME = "DHFORM" COMPI = N2 VALUE = ( "0.E0" ) 
/  REGCASE = "DB-SOLIDS" PARNAME = "DHFORM" COMPI = NAOH VALUE = ( "0.E0" ) 
/  REGCASE = "DB-AQUEOUS" PARNAME = "DHFORM" COMPI = "NA+" VALUE = ( 
"6.098400000E+08" ) /  REGCASE = "DB-SOLIDS" PARNAME = "DHFORM" COMPI = 
"ANHY(S)" VALUE = ( "0.E0" ) /  REGCASE = "DB-SOLIDS" PARNAME = "DHFORM" 
COMPI = "MONO(S)" VALUE = ( "0.E0" ) /  REGCASE = "DB-SOLIDS" PARNAME = 
"DHFORM" COMPI = "HEPTA(S)" VALUE = ( "0.E0" ) /  REGCASE = "DB-SOLIDS" 
PARNAME = "DHFORM" COMPI = "DECA(S)" VALUE = ( "0.E0" ) /  REGCASE = 
"DB-SOLIDS" PARNAME = "DHFORM" COMPI = "BICA(S)" VALUE = ( "0.E0" ) /  
REGCASE = "DB-SOLIDS" PARNAME = "DHFORM" COMPI = "NAOH(S)" VALUE = ( "0.E0" ) 
/  REGCASE = "DB-AQUEOUS" PARNAME = "DHFORM" COMPI = "OH-" VALUE = ( 
"-1.435100000E+08" ) /  REGCASE = "DB-SOLIDS" PARNAME = "DHSFRM" COMPI = H2O 
VALUE = ( "-2.929200000E+08" ) /  REGCASE = "DB-SOLIDS" PARNAME = "DHSFRM" 
COMPI = NAOH VALUE = ( "-4.258000000E+08" ) /  REGCASE = "DB-SOLIDS" PARNAME
 = "DHSFRM" COMPI = "ANHY(S)" VALUE = ( "-1.129178000E+09" ) /  REGCASE = 
"DB-SOLIDS" PARNAME = "DHSFRM" COMPI = "MONO(S)" VALUE = ( "-1.429736000E+09" 
) /  REGCASE = "DB-SOLIDS" PARNAME = "DHSFRM" COMPI = "HEPTA(S)" VALUE = ( 
"-3.199480000E+09" ) /  REGCASE = "DB-SOLIDS" PARNAME = "DHSFRM" COMPI = 
"DECA(S)" VALUE = ( "-4.079777000E+09" ) /  REGCASE = "DB-SOLIDS" PARNAME = 
"DHSFRM" COMPI = "BICA(S)" VALUE = ( "-9.489520000E+08" ) /  REGCASE = 
"DB-SOLIDS" PARNAME = "DHSFRM" COMPI = "NAOH(S)" VALUE = ( "-4.258000000E+08" 
) /  REGCASE = "DB-ASPENPCD" PARNAME = "DHVLB" COMPI = H2O VALUE = ( 
"4.068313600E+07" ) /  REGCASE = "DB-ASPENPCD" PARNAME = "DHVLB" COMPI = CO2 
VALUE = ( "1.716588000E+07" ) /  REGCASE = "DB-ASPENPCD" PARNAME = "DHVLB" 
COMPI = O2 VALUE = ( "6.824484000E+06" ) /  REGCASE = "DB-ASPENPCD" PARNAME
 = "DHVLB" COMPI = N2 VALUE = ( "5.581004400E+06" ) /  REGCASE = "DB-ASPENPCD" 
PARNAME = "FREEZEPT" COMPI = H2O VALUE = ( "2.732000000E+02" ) /  REGCASE = 
"DB-ASPENPCD" PARNAME = "FREEZEPT" COMPI = CO2 VALUE = ( "2.166000000E+02" ) 
/  REGCASE = "DB-ASPENPCD" PARNAME = "FREEZEPT" COMPI = O2 VALUE = ( 
"5.440000000E+01" ) /  REGCASE = "DB-ASPENPCD" PARNAME = "FREEZEPT" COMPI = 
N2 VALUE = ( "6.330000000E+01" ) /  REGCASE = "DB-SOLIDS" PARNAME = "FREEZEPT" 
COMPI = NAOH VALUE = ( "5.960000000E+02" ) /  REGCASE = "DB-SOLIDS" PARNAME
 = "FREEZEPT" COMPI = "ANHY(S)" VALUE = ( "1.127000000E+03" ) /  REGCASE = 
"DB-SOLIDS" PARNAME = "FREEZEPT" COMPI = "NAOH(S)" VALUE = ( "5.960000000E+02" 
) /  REGCASE = "DB-ASPENPCD" PARNAME = "HCOM" COMPI = H2O VALUE = ( "0.E0" ) 
/  REGCASE = "DB-ASPENPCD" PARNAME = "HCOM" COMPI = CO2 VALUE = ( "0.E0" ) /  
REGCASE = "DB-ASPENPCD" PARNAME = "HCOM" COMPI = O2 VALUE = ( "0.E0" ) /  
REGCASE = "DB-ASPENPCD" PARNAME = "HCOM" COMPI = N2 VALUE = ( "0.E0" ) /  
REGCASE = "DB-NIST-TRC" PARNAME = "HFUS" COMPI = H2O VALUE = ( 
"6.007430000E+06" ) /  REGCASE = "DB-NIST-TRC" PARNAME = "HFUS" COMPI = CO2 
VALUE = ( "8.331700000E+06" ) /  REGCASE = "DB-PURE38" PARNAME = "HFUS" COMPI
 = O2 VALUE = ( "4.440000000E+05" ) /  REGCASE = "DB-NIST-TRC" PARNAME = "HFUS" 
COMPI = N2 VALUE = ( "7.213860000E+05" ) /  REGCASE = "DB-NIST-TRC" PARNAME
 = "HFUS" COMPI = NAOH VALUE = ( "6.334000000E+06" ) /  REGCASE = "DB-PURE38" 
PARNAME = "HFUS" COMPI = "ANHY(S)" VALUE = ( "2.966500000E+07" ) /  REGCASE
 = "DB-NIST-TRC" PARNAME = "HFUS" COMPI = "NAOH(S)" VALUE = ( "6.334000000E+06" 
) /  REGCASE = "DB-AQUEOUS" PARNAME = "IONRDL" COMPI = "H3O+" VALUE = ( 
"-9.071000000E-03" ) /  REGCASE = "DB-AQUEOUS" PARNAME = "IONRDL" COMPI = "NA+" 
VALUE = ( "0.E0" ) /  REGCASE = "DB-AQUEOUS" PARNAME = "IONRDL" COMPI = "HCO3-" 
VALUE = ( "-1.663100000E-02" ) /  REGCASE = "DB-AQUEOUS" PARNAME = "IONRDL" 
COMPI = "OH-" VALUE = ( "2.093400000E-02" ) /  REGCASE = "DB-AQUEOUS" PARNAME
 = "IONRDL" COMPI = "CO3--" VALUE = ( "-7.560000000E-03" ) /  REGCASE = 
"DB-AQUEOUS" PARNAME = "IONTYP" COMPI = CO2 VALUE = ( "0.E0" ) /  REGCASE = 
"DB-AQUEOUS" PARNAME = "IONTYP" COMPI = O2 VALUE = ( "0.E0" ) /  REGCASE = 
"DB-AQUEOUS" PARNAME = "IONTYP" COMPI = N2 VALUE = ( "0.E0" ) /  REGCASE = 
"DB-AQUEOUS" PARNAME = "IONTYP" COMPI = "H3O+" VALUE = ( "1.000000000E+00" ) 
/  REGCASE = "DB-AQUEOUS" PARNAME = "IONTYP" COMPI = "NA+" VALUE = ( 
"1.000000000E+00" ) /  REGCASE = "DB-AQUEOUS" PARNAME = "IONTYP" COMPI = 
"BICA(S)" VALUE = ( "0.E0" ) /  REGCASE = "DB-AQUEOUS" PARNAME = "IONTYP" 
COMPI = "HCO3-" VALUE = ( "4.000000000E+00" ) /  REGCASE = "DB-AQUEOUS" 
PARNAME = "IONTYP" COMPI = "OH-" VALUE = ( "2.000000000E+00" ) /  REGCASE = 
"DB-AQUEOUS" PARNAME = "IONTYP" COMPI = "CO3--" VALUE = ( "3.000000000E+00" ) 
/  REGCASE = "DB-ASPENPCD" PARNAME = "MUP" COMPI = H2O VALUE = ( 
"5.692099700E-25" ) /  REGCASE = "DB-ASPENPCD" PARNAME = "MUP" COMPI = CO2 
VALUE = ( "0.E0" ) /  REGCASE = "DB-ASPENPCD" PARNAME = "MUP" COMPI = O2 
VALUE = ( "0.E0" ) /  REGCASE = "DB-ASPENPCD" PARNAME = "MUP" COMPI = N2 
VALUE = ( "0.E0" ) /  REGCASE = "DB-PURE38" PARNAME = "MUP" COMPI = NAOH 
VALUE = ( "2.066700000E-24" ) /  REGCASE = "DB-PURE38" PARNAME = "MUP" COMPI
 = "ANHY(S)" VALUE = ( "2.626040000E-24" ) /  REGCASE = "DB-PURE38" PARNAME
 = "MUP" COMPI = "BICA(S)" VALUE = ( "2.104620000E-24" ) /  REGCASE = 
"DB-PURE38" PARNAME = "MUP" COMPI = "NAOH(S)" VALUE = ( "2.066700000E-24" ) 
/  REGCASE = "DB-ASPENPCD" PARNAME = "MW" COMPI = H2O VALUE = ( 
"1.801528000E+01" ) /  REGCASE = "DB-ASPENPCD" PARNAME = "MW" COMPI = CO2 
VALUE = ( "4.400980000E+01" ) /  REGCASE = "DB-ASPENPCD" PARNAME = "MW" COMPI
 = O2 VALUE = ( "3.199880000E+01" ) /  REGCASE = "DB-ASPENPCD" PARNAME = "MW" 
COMPI = N2 VALUE = ( "2.801348000E+01" ) /  REGCASE = "DB-AQUEOUS" PARNAME = 
"MW" COMPI = NAOH VALUE = ( "3.999711000E+01" ) /  REGCASE = "DB-AQUEOUS" 
PARNAME = "MW" COMPI = "H3O+" VALUE = ( "1.902267000E+01" ) /  REGCASE = 
"DB-AQUEOUS" PARNAME = "MW" COMPI = "NA+" VALUE = ( "2.298922000E+01" ) /  
REGCASE = "DB-SOLIDS" PARNAME = "MW" COMPI = "ANHY(S)" VALUE = ( 
"1.059887400E+02" ) /  REGCASE = "DB-SOLIDS" PARNAME = "MW" COMPI = "MONO(S)" 
VALUE = ( "1.240040200E+02" ) /  REGCASE = "DB-SOLIDS" PARNAME = "MW" COMPI
 = "HEPTA(S)" VALUE = ( "2.320957000E+02" ) /  REGCASE = "DB-SOLIDS" PARNAME
 = "MW" COMPI = "DECA(S)" VALUE = ( "2.861415400E+02" ) /  REGCASE = 
"DB-AQUEOUS" PARNAME = "MW" COMPI = "BICA(S)" VALUE = ( "8.400691000E+01" ) 
/  REGCASE = "DB-AQUEOUS" PARNAME = "MW" COMPI = "NAOH(S)" VALUE = ( 
"3.999711000E+01" ) /  REGCASE = "DB-AQUEOUS" PARNAME = "MW" COMPI = "HCO3-" 
VALUE = ( "6.101769000E+01" ) /  REGCASE = "DB-AQUEOUS" PARNAME = "MW" COMPI
 = "OH-" VALUE = ( "1.700789000E+01" ) /  REGCASE = "DB-AQUEOUS" PARNAME = "MW" 
COMPI = "CO3--" VALUE = ( "6.001030000E+01" ) /  REGCASE = "DB-ASPENPCD" 
PARNAME = "OMEGA" COMPI = H2O VALUE = ( "3.440000000E-01" ) /  REGCASE = 
"DB-ASPENPCD" PARNAME = "OMEGA" COMPI = CO2 VALUE = ( "2.250000000E-01" ) /  
REGCASE = "DB-ASPENPCD" PARNAME = "OMEGA" COMPI = O2 VALUE = ( 
"2.100000000E-02" ) /  REGCASE = "DB-ASPENPCD" PARNAME = "OMEGA" COMPI = N2 
VALUE = ( "4.000000000E-02" ) /  REGCASE = "DB-SOLIDS" PARNAME = "OMEGA" 
COMPI = NAOH VALUE = ( "0.E0" ) /  REGCASE = "DB-SOLIDS" PARNAME = "OMEGA" 
COMPI = "ANHY(S)" VALUE = ( "0.E0" ) /  REGCASE = "DB-SOLIDS" PARNAME = "OMEGA" 
COMPI = "MONO(S)" VALUE = ( "0.E0" ) /  REGCASE = "DB-SOLIDS" PARNAME = "OMEGA" 
COMPI = "HEPTA(S)" VALUE = ( "0.E0" ) /  REGCASE = "DB-SOLIDS" PARNAME = 
"OMEGA" COMPI = "DECA(S)" VALUE = ( "0.E0" ) /  REGCASE = "DB-SOLIDS" PARNAME
 = "OMEGA" COMPI = "BICA(S)" VALUE = ( "0.E0" ) /  REGCASE = "DB-SOLIDS" 
PARNAME = "OMEGA" COMPI = "NAOH(S)" VALUE = ( "0.E0" ) /  REGCASE = 
"DB-AQUEOUS" PARNAME = "OMEGHG" COMPI = CO2 VALUE = ( "-8.373600000E+06" ) /  
REGCASE = "DB-AQUEOUS" PARNAME = "OMEGHG" COMPI = O2 VALUE = ( 
"-1.650855240E+08" ) /  REGCASE = "DB-AQUEOUS" PARNAME = "OMEGHG" COMPI = N2 
VALUE = ( "-1.451982240E+08" ) /  REGCASE = "DB-AQUEOUS" PARNAME = "OMEGHG" 
COMPI = NAOH VALUE = ( "-3.014496000E+08" ) /  REGCASE = "DB-AQUEOUS" PARNAME
 = "OMEGHG" COMPI = "NA+" VALUE = ( "1.384156080E+08" ) /  REGCASE = 
"DB-AQUEOUS" PARNAME = "OMEGHG" COMPI = "NAOH(S)" VALUE = ( "-3.014496000E+08" 
) /  REGCASE = "DB-AQUEOUS" PARNAME = "OMEGHG" COMPI = "HCO3-" VALUE = ( 
"5.331052440E+08" ) /  REGCASE = "DB-AQUEOUS" PARNAME = "OMEGHG" COMPI = "OH-" 
VALUE = ( "7.220555280E+08" ) /  REGCASE = "DB-AQUEOUS" PARNAME = "OMEGHG" 
COMPI = "CO3--" VALUE = ( "1.419911352E+09" ) /  REGCASE = "DB-ASPENPCD" 
PARNAME = "PC" COMPI = H2O VALUE = ( "2.204832000E+07" ) /  REGCASE = 
"DB-ASPENPCD" PARNAME = "PC" COMPI = CO2 VALUE = ( "7.376460000E+06" ) /  
REGCASE = "DB-ASPENPCD" PARNAME = "PC" COMPI = O2 VALUE = ( "5.045985000E+06" 
) /  REGCASE = "DB-ASPENPCD" PARNAME = "PC" COMPI = N2 VALUE = ( 
"3.394387500E+06" ) /  REGCASE = "DB-SOLIDS" PARNAME = "PC" COMPI = NAOH 
VALUE = ( "5.000000000E+06" ) /  REGCASE = "DB-SOLIDS" PARNAME = "PC" COMPI
 = "ANHY(S)" VALUE = ( "5.000000000E+06" ) /  REGCASE = "DB-SOLIDS" PARNAME
 = "PC" COMPI = "MONO(S)" VALUE = ( "5.000000000E+06" ) /  REGCASE = 
"DB-SOLIDS" PARNAME = "PC" COMPI = "HEPTA(S)" VALUE = ( "5.000000000E+06" ) 
/  REGCASE = "DB-SOLIDS" PARNAME = "PC" COMPI = "DECA(S)" VALUE = ( 
"5.000000000E+06" ) /  REGCASE = "DB-SOLIDS" PARNAME = "PC" COMPI = "BICA(S)" 
VALUE = ( "5.000000000E+06" ) /  REGCASE = "DB-SOLIDS" PARNAME = "PC" COMPI
 = "NAOH(S)" VALUE = ( "5.000000000E+06" ) /  REGCASE = "DB-ASPENPCD" PARNAME
 = "RGYR" COMPI = H2O VALUE = ( "6.150000000E-11" ) /  REGCASE = "DB-ASPENPCD" 
PARNAME = "RGYR" COMPI = CO2 VALUE = ( "9.918000000E-11" ) /  REGCASE = 
"DB-ASPENPCD" PARNAME = "RGYR" COMPI = O2 VALUE = ( "6.037000000E-11" ) /  
REGCASE = "DB-ASPENPCD" PARNAME = "RGYR" COMPI = N2 VALUE = ( "5.471000000E-11" 
) /  REGCASE = "DB-PURE38" PARNAME = "RGYR" COMPI = NAOH VALUE = ( 
"1.284600000E-10" ) /  REGCASE = "DB-PURE38" PARNAME = "RGYR" COMPI = "NAOH(S)" 
VALUE = ( "1.284600000E-10" ) /  REGCASE = "DB-ASPENPCD" PARNAME = "RKTZRA" 
COMPI = H2O VALUE = ( "2.431719000E-01" ) /  REGCASE = "DB-ASPENPCD" PARNAME
 = "RKTZRA" COMPI = CO2 VALUE = ( "2.736149000E-01" ) /  REGCASE = 
"DB-ASPENPCD" PARNAME = "RKTZRA" COMPI = O2 VALUE = ( "2.882466300E-01" ) /  
REGCASE = "DB-ASPENPCD" PARNAME = "RKTZRA" COMPI = N2 VALUE = ( 
"2.891289400E-01" ) /  REGCASE = "DB-PURE38" PARNAME = "RKTZRA" COMPI = NAOH 
VALUE = ( "1.456400000E-01" ) /  REGCASE = "DB-PURE38" PARNAME = "RKTZRA" 
COMPI = "NAOH(S)" VALUE = ( "1.456400000E-01" ) /  REGCASE = "DB-AQUEOUS" 
PARNAME = "S25HG" COMPI = CO2 VALUE = ( "1.176490800E+05" ) /  REGCASE = 
"DB-AQUEOUS" PARNAME = "S25HG" COMPI = O2 VALUE = ( "1.090242720E+05" ) /  
REGCASE = "DB-AQUEOUS" PARNAME = "S25HG" COMPI = N2 VALUE = ( "9.587772000E+04" 
) /  REGCASE = "DB-AQUEOUS" PARNAME = "S25HG" COMPI = NAOH VALUE = ( 
"2.512080000E+04" ) /  REGCASE = "DB-AQUEOUS" PARNAME = "S25HG" COMPI = "NA+" 
VALUE = ( "5.844772800E+04" ) /  REGCASE = "DB-AQUEOUS" PARNAME = "S25HG" 
COMPI = "NAOH(S)" VALUE = ( "2.512080000E+04" ) /  REGCASE = "DB-AQUEOUS" 
PARNAME = "S25HG" COMPI = "HCO3-" VALUE = ( "9.851540400E+04" ) /  REGCASE = 
"DB-AQUEOUS" PARNAME = "S25HG" COMPI = "OH-" VALUE = ( "-1.071820800E+04" ) 
/  REGCASE = "DB-AQUEOUS" PARNAME = "S25HG" COMPI = "CO3--" VALUE = ( 
"-5.003226000E+04" ) /  REGCASE = "DB-AQUEOUS" PARNAME = "S025C" COMPI = CO2 
VALUE = ( "1.176000000E+05" ) /  REGCASE = "DB-AQUEOUS" PARNAME = "S025C" 
COMPI = O2 VALUE = ( "1.109000000E+05" ) /  REGCASE = "DB-AQUEOUS" PARNAME = 
"S025C" COMPI = "H3O+" VALUE = ( "6.991000000E+04" ) /  REGCASE = "DB-AQUEOUS" 
PARNAME = "S025C" COMPI = "NA+" VALUE = ( "5.900000000E+04" ) /  REGCASE = 
"DB-AQUEOUS" PARNAME = "S025C" COMPI = "BICA(S)" VALUE = ( "1.138000000E+05" 
) /  REGCASE = "DB-AQUEOUS" PARNAME = "S025C" COMPI = "HCO3-" VALUE = ( 
"9.120000000E+04" ) /  REGCASE = "DB-AQUEOUS" PARNAME = "S025C" COMPI = "OH-" 
VALUE = ( "-1.075000000E+04" ) /  REGCASE = "DB-AQUEOUS" PARNAME = "S025C" 
COMPI = "CO3--" VALUE = ( "-5.690000000E+04" ) /  REGCASE = "DB-AQUEOUS" 
PARNAME = "S025E" COMPI = CO2 VALUE = ( "2.108874000E+05" ) /  REGCASE = 
"DB-AQUEOUS" PARNAME = "S025E" COMPI = O2 VALUE = ( "2.051470000E+05" ) /  
REGCASE = "DB-AQUEOUS" PARNAME = "S025E" COMPI = N2 VALUE = ( "1.916090000E+05" 
) /  REGCASE = "DB-AQUEOUS" PARNAME = "S025E" COMPI = NAOH VALUE = ( 
"2.193685000E+05" ) /  REGCASE = "DB-AQUEOUS" PARNAME = "S025E" COMPI = "H3O+" 
VALUE = ( "2.332535000E+05" ) /  REGCASE = "DB-AQUEOUS" PARNAME = "S025E" 
COMPI = "NA+" VALUE = ( "-1.388500000E+04" ) /  REGCASE = "DB-AQUEOUS" 
PARNAME = "S025E" COMPI = "BICA(S)" VALUE = ( "4.302559000E+05" ) /  REGCASE
 = "DB-AQUEOUS" PARNAME = "S025E" COMPI = "NAOH(S)" VALUE = ( "2.193685000E+05" 
) /  REGCASE = "DB-AQUEOUS" PARNAME = "S025E" COMPI = "HCO3-" VALUE = ( 
"4.441409000E+05" ) /  REGCASE = "DB-AQUEOUS" PARNAME = "S025E" COMPI = "OH-" 
VALUE = ( "2.332535000E+05" ) /  REGCASE = "DB-AQUEOUS" PARNAME = "S025E" 
COMPI = "CO3--" VALUE = ( "4.441409000E+05" ) /  REGCASE = "DB-ASPENPCD" 
PARNAME = "SG" COMPI = H2O VALUE = ( "1.000000000E+00" ) /  REGCASE = 
"DB-ASPENPCD" PARNAME = "SG" COMPI = CO2 VALUE = ( "3.000000000E-01" ) /  
REGCASE = "DB-ASPENPCD" PARNAME = "SG" COMPI = O2 VALUE = ( "3.000000000E-01" 
) /  REGCASE = "DB-ASPENPCD" PARNAME = "SG" COMPI = N2 VALUE = ( 
"3.000000000E-01" ) /  REGCASE = "DB-PURE38" PARNAME = "SG" COMPI = NAOH 
VALUE = ( "1.922290000E+00" ) /  REGCASE = "DB-PURE38" PARNAME = "SG" COMPI
 = "ANHY(S)" VALUE = ( "2.356170000E+00" ) /  REGCASE = "DB-PURE38" PARNAME
 = "SG" COMPI = "NAOH(S)" VALUE = ( "1.922290000E+00" ) /  REGCASE = 
"DB-ASPENPCD" PARNAME = "TB" COMPI = H2O VALUE = ( "3.732000000E+02" ) /  
REGCASE = "DB-ASPENPCD" PARNAME = "TB" COMPI = CO2 VALUE = ( "1.947000000E+02" 
) /  REGCASE = "DB-ASPENPCD" PARNAME = "TB" COMPI = O2 VALUE = ( 
"9.020000000E+01" ) /  REGCASE = "DB-ASPENPCD" PARNAME = "TB" COMPI = N2 
VALUE = ( "7.740000000E+01" ) /  REGCASE = "DB-INORGANIC" PARNAME = "TB" 
COMPI = NAOH VALUE = ( "1.827910000E+03" ) /  REGCASE = "DB-INORGANIC" 
PARNAME = "TB" COMPI = "NAOH(S)" VALUE = ( "1.827910000E+03" ) /  REGCASE = 
"DB-ASPENPCD" PARNAME = "TC" COMPI = H2O VALUE = ( "6.473000000E+02" ) /  
REGCASE = "DB-ASPENPCD" PARNAME = "TC" COMPI = CO2 VALUE = ( "3.042000000E+02" 
) /  REGCASE = "DB-ASPENPCD" PARNAME = "TC" COMPI = O2 VALUE = ( 
"1.546000000E+02" ) /  REGCASE = "DB-ASPENPCD" PARNAME = "TC" COMPI = N2 
VALUE = ( "1.262000000E+02" ) /  REGCASE = "DB-SOLIDS" PARNAME = "TC" COMPI
 = NAOH VALUE = ( "2.000000000E+03" ) /  REGCASE = "DB-SOLIDS" PARNAME = "TC" 
COMPI = "ANHY(S)" VALUE = ( "2.000000000E+03" ) /  REGCASE = "DB-SOLIDS" 
PARNAME = "TC" COMPI = "MONO(S)" VALUE = ( "2.000000000E+03" ) /  REGCASE = 
"DB-SOLIDS" PARNAME = "TC" COMPI = "HEPTA(S)" VALUE = ( "2.000000000E+03" ) 
/  REGCASE = "DB-SOLIDS" PARNAME = "TC" COMPI = "DECA(S)" VALUE = ( 
"2.000000000E+03" ) /  REGCASE = "DB-SOLIDS" PARNAME = "TC" COMPI = "BICA(S)" 
VALUE = ( "2.000000000E+03" ) /  REGCASE = "DB-SOLIDS" PARNAME = "TC" COMPI
 = "NAOH(S)" VALUE = ( "2.000000000E+03" ) /  REGCASE = "DB-NIST-TRC" PARNAME
 = "TPT" COMPI = H2O VALUE = ( "2.731600000E+02" ) /  REGCASE = "DB-NIST-TRC" 
PARNAME = "TPT" COMPI = CO2 VALUE = ( "2.165700000E+02" ) /  REGCASE = 
"DB-NIST-TRC" PARNAME = "TPT" COMPI = O2 VALUE = ( "5.436070000E+01" ) /  
REGCASE = "DB-NIST-TRC" PARNAME = "TPT" COMPI = N2 VALUE = ( "6.314800000E+01" 
) /  REGCASE = "DB-NIST-TRC" PARNAME = "TPT" COMPI = NAOH VALUE = ( 
"5.923400000E+02" ) /  REGCASE = "DB-PURE38" PARNAME = "TPT" COMPI = "ANHY(S)" 
VALUE = ( "1.123150000E+03" ) /  REGCASE = "DB-NIST-TRC" PARNAME = "TPT" 
COMPI = "NAOH(S)" VALUE = ( "5.923400000E+02" ) /  REGCASE = "DB-ASPENPCD" 
PARNAME = "VB" COMPI = H2O VALUE = ( "1.963607000E-02" ) /  REGCASE = 
"DB-ASPENPCD" PARNAME = "VB" COMPI = CO2 VALUE = ( "3.563739400E-02" ) /  
REGCASE = "DB-ASPENPCD" PARNAME = "VB" COMPI = O2 VALUE = ( "2.787335300E-02" 
) /  REGCASE = "DB-ASPENPCD" PARNAME = "VB" COMPI = N2 VALUE = ( 
"3.470654000E-02" ) /  REGCASE = "DB-PURE38" PARNAME = "VB" COMPI = NAOH 
VALUE = ( "3.368710000E-02" ) /  REGCASE = "DB-PURE38" PARNAME = "VB" COMPI
 = "NAOH(S)" VALUE = ( "3.368710000E-02" ) /  REGCASE = "DB-ASPENPCD" PARNAME
 = "VC" COMPI = H2O VALUE = ( "5.589534000E-02" ) /  REGCASE = "DB-ASPENPCD" 
PARNAME = "VC" COMPI = CO2 VALUE = ( "9.394459600E-02" ) /  REGCASE = 
"DB-ASPENPCD" PARNAME = "VC" COMPI = O2 VALUE = ( "7.336113500E-02" ) /  
REGCASE = "DB-ASPENPCD" PARNAME = "VC" COMPI = N2 VALUE = ( "8.964084700E-02" 
) /  REGCASE = "DB-SOLIDS" PARNAME = "VC" COMPI = NAOH VALUE = ( 
"1.000000000E-01" ) /  REGCASE = "DB-SOLIDS" PARNAME = "VC" COMPI = "ANHY(S)" 
VALUE = ( "1.000000000E-01" ) /  REGCASE = "DB-SOLIDS" PARNAME = "VC" COMPI
 = "MONO(S)" VALUE = ( "1.000000000E-01" ) /  REGCASE = "DB-SOLIDS" PARNAME
 = "VC" COMPI = "HEPTA(S)" VALUE = ( "1.000000000E-01" ) /  REGCASE = 
"DB-SOLIDS" PARNAME = "VC" COMPI = "DECA(S)" VALUE = ( "1.000000000E-01" ) /  
REGCASE = "DB-SOLIDS" PARNAME = "VC" COMPI = "BICA(S)" VALUE = ( 
"1.000000000E-01" ) /  REGCASE = "DB-SOLIDS" PARNAME = "VC" COMPI = "NAOH(S)" 
VALUE = ( "1.000000000E-01" ) /  REGCASE = "DB-ASPENPCD" PARNAME = "VLSTD" 
COMPI = H2O VALUE = ( "1.804998800E-02" ) /  REGCASE = "DB-ASPENPCD" PARNAME
 = "VLSTD" COMPI = CO2 VALUE = ( "5.355780000E-02" ) /  REGCASE = "DB-ASPENPCD" 
PARNAME = "VLSTD" COMPI = O2 VALUE = ( "5.355780000E-02" ) /  REGCASE = 
"DB-ASPENPCD" PARNAME = "VLSTD" COMPI = N2 VALUE = ( "5.355780000E-02" ) /  
REGCASE = "DB-PURE38" PARNAME = "VLSTD" COMPI = NAOH VALUE = ( 
"2.085950000E-02" ) /  REGCASE = "DB-PURE38" PARNAME = "VLSTD" COMPI = 
"ANHY(S)" VALUE = ( "4.509680000E-02" ) /  REGCASE = "DB-PURE38" PARNAME = 
"VLSTD" COMPI = "NAOH(S)" VALUE = ( "2.085950000E-02" ) /  REGCASE = 
"DB-ASPENPCD" PARNAME = "ZC" COMPI = H2O VALUE = ( "2.290000000E-01" ) /  
REGCASE = "DB-ASPENPCD" PARNAME = "ZC" COMPI = CO2 VALUE = ( "2.740000000E-01" 
) /  REGCASE = "DB-ASPENPCD" PARNAME = "ZC" COMPI = O2 VALUE = ( 
"2.880000000E-01" ) /  REGCASE = "DB-ASPENPCD" PARNAME = "ZC" COMPI = N2 
VALUE = ( "2.900000000E-01" ) /  REGCASE = "DB-SOLIDS" PARNAME = "ZC" COMPI
 = NAOH VALUE = ( "2.000000000E-01" ) /  REGCASE = "DB-SOLIDS" PARNAME = "ZC" 
COMPI = "ANHY(S)" VALUE = ( "2.000000000E-01" ) /  REGCASE = "DB-SOLIDS" 
PARNAME = "ZC" COMPI = "MONO(S)" VALUE = ( "2.000000000E-01" ) /  REGCASE = 
"DB-SOLIDS" PARNAME = "ZC" COMPI = "HEPTA(S)" VALUE = ( "2.000000000E-01" ) 
/  REGCASE = "DB-SOLIDS" PARNAME = "ZC" COMPI = "DECA(S)" VALUE = ( 
"2.000000000E-01" ) /  REGCASE = "DB-SOLIDS" PARNAME = "ZC" COMPI = "BICA(S)" 
VALUE = ( "2.000000000E-01" ) /  REGCASE = "DB-SOLIDS" PARNAME = "ZC" COMPI
 = "NAOH(S)" VALUE = ( "2.000000000E-01" ) /  REGCASE = "DB-AQUEOUS" PARNAME
 = "AHGPAR" COMPI = CO2 VALUE = ( "2.615326488E-02" "3.128000148E+06" 
"1.177998048E-01" "-1.292841972E+08" ) /  REGCASE = "DB-AQUEOUS" PARNAME = 
"AHGPAR" COMPI = O2 VALUE = ( "2.423696652E-02" "2.660125248E+06" 
"1.361882304E-01" "-1.273498956E+08" ) /  REGCASE = "DB-AQUEOUS" PARNAME = 
"AHGPAR" COMPI = N2 VALUE = ( "2.597741928E-02" "3.085043580E+06" 
"1.194870852E-01" "-1.291041648E+08" ) /  REGCASE = "DB-AQUEOUS" PARNAME = 
"AHGPAR" COMPI = NAOH VALUE = ( "6.144129000E-03" "-1.757702376E+06" 
"3.098273868E-01" "-1.090828872E+08" ) /  REGCASE = "DB-AQUEOUS" PARNAME = 
"AHGPAR" COMPI = "NA+" VALUE = ( "7.699525200E-03" "-9.566838000E+05" 
"1.363222080E-01" "-1.141321680E+08" ) /  REGCASE = "DB-AQUEOUS" PARNAME = 
"AHGPAR" COMPI = "NAOH(S)" VALUE = ( "6.144129000E-03" "-1.757702376E+06" 
"3.098273868E-01" "-1.090828872E+08" ) /  REGCASE = "DB-AQUEOUS" PARNAME = 
"AHGPAR" COMPI = "HCO3-" VALUE = ( "3.166100028E-02" "4.816913400E+05" 
"5.169023280E-02" "-1.183440888E+08" ) /  REGCASE = "DB-AQUEOUS" PARNAME = 
"AHGPAR" COMPI = "OH-" VALUE = ( "5.244804360E-03" "3.089858400E+04" 
"7.713341640E-02" "-1.164809628E+08" ) /  REGCASE = "DB-AQUEOUS" PARNAME = 
"AHGPAR" COMPI = "CO3--" VALUE = ( "1.194242832E-02" "-1.668188592E+06" 
"2.685497256E-01" "-1.094555124E+08" ) /  REGCASE = "DB-AQUEOUS" PARNAME = 
"CHGPAR" COMPI = CO2 VALUE = ( "1.676080710E+05" "3.684551472E+08" ) /  
REGCASE = "DB-AQUEOUS" PARNAME = "CHGPAR" COMPI = O2 VALUE = ( 
"1.480159404E+05" "3.505440168E+08" ) /  REGCASE = "DB-AQUEOUS" PARNAME = 
"CHGPAR" COMPI = N2 VALUE = ( "1.498501775E+05" "3.505440168E+08" ) /  
REGCASE = "DB-AQUEOUS" PARNAME = "CHGPAR" COMPI = NAOH VALUE = ( 
"9.210960000E+04" "1.256040000E+08" ) /  REGCASE = "DB-AQUEOUS" PARNAME = 
"CHGPAR" COMPI = "NA+" VALUE = ( "7.611602400E+04" "-1.248085080E+08" ) /  
REGCASE = "DB-AQUEOUS" PARNAME = "CHGPAR" COMPI = "NAOH(S)" VALUE = ( 
"9.210960000E+04" "1.256040000E+08" ) /  REGCASE = "DB-AQUEOUS" PARNAME = 
"CHGPAR" COMPI = "HCO3-" VALUE = ( "5.417509860E+04" "-1.992037572E+08" ) /  
REGCASE = "DB-AQUEOUS" PARNAME = "CHGPAR" COMPI = "OH-" VALUE = ( 
"1.737522000E+04" "-4.331663280E+08" ) /  REGCASE = "DB-AQUEOUS" PARNAME = 
"CHGPAR" COMPI = "CO3--" VALUE = ( "-1.390268808E+04" "-7.197820956E+08" ) /  
REGCASE = "DB-AQUEOUS" PARNAME = "CPAQ0" COMPI = CO2 VALUE = ( "0.E0" 
"4.435040000E+02" "0.E0" "0.E0" "0.E0" "0.E0" "0.E0" "2.000000000E+03" ) /  
REGCASE = "DB-AQUEOUS" PARNAME = "CPAQ0" COMPI = O2 VALUE = ( "0.E0" 
"4.644240000E+02" "0.E0" "0.E0" "0.E0" "0.E0" "0.E0" "2.000000000E+03" ) /  
REGCASE = "DB-AQUEOUS" PARNAME = "CPAQ0" COMPI = N2 VALUE = ( "0.E0" 
"4.978960000E+02" "0.E0" "0.E0" "0.E0" "0.E0" "0.E0" "2.000000000E+03" ) /  
REGCASE = "DB-AQUEOUS" PARNAME = "CPAQ0" COMPI = "H3O+" VALUE = ( 
"7.529100000E+04" "0.E0" "0.E0" "0.E0" "0.E0" "0.E0" "0.E0" "2.000000000E+03" 
) /  REGCASE = "DB-AQUEOUS" PARNAME = "CPAQ0" COMPI = "NA+" VALUE = ( 
"4.640000000E+04" "0.E0" "0.E0" "0.E0" "0.E0" "0.E0" "0.E0" "2.000000000E+03" 
) /  REGCASE = "DB-AQUEOUS" PARNAME = "CPAQ0" COMPI = "OH-" VALUE = ( 
"-1.485000000E+05" "0.E0" "0.E0" "0.E0" "0.E0" "0.E0" "0.E0" "2.000000000E+03" 
) /  REGCASE = "DB-ASPENPCD" PARNAME = "CPDIEC" COMPI = H2O VALUE = ( 
"7.854003000E+01" "3.198938000E+04" "2.981500000E+02" ) /  REGCASE = 
"DB-ASPENPCD" PARNAME = "CPDIEC" COMPI = CO2 VALUE = ( "1.600000000E+00" "0.E0" 
"2.931500000E+02" ) /  REGCASE = "DB-ASPENPCD" PARNAME = "CPDIEC" COMPI = O2 
VALUE = ( "1.507000000E+00" "0.E0" "8.015000000E+01" ) /  REGCASE = 
"DB-ASPENPCD" PARNAME = "CPDIEC" COMPI = N2 VALUE = ( "1.454000000E+00" "0.E0" 
"7.015000000E+01" ) /  REGCASE = "DB-ASPENPCD" PARNAME = "CPIG" COMPI = H2O 
VALUE = ( "3.373811200E+04" "-7.017563400E+00" "2.729610500E-02" 
"-1.664653600E-05" "4.297613600E-09" "-4.169608000E-13" "2.000000000E+02" 
"3.000000000E+03" "3.325600000E+04" "1.897800000E-20" "9.284600000E+00" ) /  
REGCASE = "DB-ASPENPCD" PARNAME = "CPIG" COMPI = CO2 VALUE = ( 
"1.979519000E+04" "7.343647200E+01" "-5.601938400E-02" "1.715332000E-05" "0.E0" 
"0.E0" "3.000000000E+02" "1.088600000E+03" "2.909900000E+04" "7.187600000E-01" 
"1.636800000E+00" ) /  REGCASE = "DB-ASPENPCD" PARNAME = "CPIG" COMPI = O2 
VALUE = ( "2.810598800E+04" "-3.680197200E-03" "1.745895600E-02" 
"-1.065121900E-05" "0.E0" "0.E0" "3.000000000E+02" "1.092700000E+03" 
"2.909900000E+04" "9.375300000E-18" "7.867900000E+00" ) /  REGCASE = 
"DB-ASPENPCD" PARNAME = "CPIG" COMPI = N2 VALUE = ( "3.114979200E+04" 
"-1.356523200E+01" "2.679552000E-02" "-1.168117200E-05" "0.E0" "0.E0" 
"3.000000000E+02" "1.209200000E+03" "2.909900000E+04" "1.496400000E-02" 
"1.500000000E+00" ) /  REGCASE = "DB-NIST-TRC" PARNAME = "CPLTDECS" COMPI = 
H2O VALUE = ( "7.961450000E+04" "7.791740000E+01" "-6.561740000E-01" 
"1.097460000E-03" "9.404790000E+02" "6.471080000E+02" "4.000000000E+00" 
"2.731600000E+02" "6.300000000E+02" ) /  REGCASE = "DB-NIST-TRC" PARNAME = 
"CPLTDECS" COMPI = CO2 VALUE = ( "2.579130000E+05" "-1.562460000E+03" 
"3.426620000E+00" "0.E0" "1.729160000E+03" "3.041790000E+02" "3.000000000E+00" 
"2.165700000E+02" "2.980960000E+02" ) /  REGCASE = "DB-NIST-TRC" PARNAME = 
"CPLTDECS" COMPI = O2 VALUE = ( "5.716610000E+04" "-1.860910000E+02" 
"1.046810000E+00" "0.E0" "2.190540000E+03" "1.546450000E+02" "3.000000000E+00" 
"5.436070000E+01" "1.446000000E+02" ) /  REGCASE = "DB-NIST-TRC" PARNAME = 
"CPLTDECS" COMPI = N2 VALUE = ( "8.823100000E+04" "-8.991130000E+02" 
"5.745130000E+00" "0.E0" "1.493620000E+03" "1.262070000E+02" "3.000000000E+00" 
"6.314800000E+01" "1.236830000E+02" ) /  REGCASE = "DB-NIST-TRC" PARNAME = 
"CPLTMLPO" COMPI = H2O VALUE = ( "8.740570000E+04" "-4.665380000E+01" 
"-5.979460000E-02" "2.750740000E-04" "0.E0" "5.000000000E+00" "2.731600000E+02" 
"3.731500000E+02" ) /  REGCASE = "DB-INORGANIC" PARNAME = "CPLXP1" COMPI = 
NAOH VALUE = ( "5.960000000E+02" "1.800000000E+03" "-4.491147913E+08" 
"7.848302906E+05" "-9.552908835E+04" "5.860233849E+00" "-2.764052918E-04" 
"0.E0" "1.340663853E+09" "-1.594090059E+11" ) /  REGCASE = "DB-INORGANIC" 
PARNAME = "CPLXP1" COMPI = "ANHY(S)" VALUE = ( "1.123000000E+03" 
"2.000000000E+03" "-1.183101556E+09" "1.572283005E+06" "-1.895352007E+05" 
"0.E0" "0.E0" "0.E0" "0.E0" "0.E0" ) /  REGCASE = "DB-INORGANIC" PARNAME = 
"CPLXP1" COMPI = "NAOH(S)" VALUE = ( "5.960000000E+02" "1.800000000E+03" 
"-4.491147913E+08" "7.848302906E+05" "-9.552908835E+04" "5.860233849E+00" 
"-2.764052918E-04" "0.E0" "1.340663853E+09" "-1.594090059E+11" ) /  REGCASE
 = "DB-PURE38" PARNAME = "CPSDIP" COMPI = CO2 VALUE = ( "-1.828200000E+04" 
"1.360300000E+03" "-1.215200000E+01" "5.158000000E-02" "-7.699000000E-05" 
"2.500000000E+01" "2.165800000E+02" ) /  REGCASE = "DB-PURE38" PARNAME = 
"CPSDIP" COMPI = O2 VALUE = ( "-1.380000000E+04" "1.379000000E+03" "0.E0" 
"0.E0" "0.E0" "1.346000000E+01" "4.378000000E+01" ) /  REGCASE = "DB-SOLIDS" 
PARNAME = "CPSPO1" COMPI = H2O VALUE = ( "3.815180000E+03" "1.258160000E+02" 
"0.E0" "-8.658200000E+04" "0.E0" "0.E0" "5.000000000E+01" "3.000000000E+02" ) 
/  REGCASE = "DB-SOLIDS" PARNAME = "CPSPO1" COMPI = NAOH VALUE = ( 
"8.844500000E+04" "-5.517800000E+00" "0.E0" "0.E0" "-4.312500000E+07" 
"2.599300000E+04" "5.960000000E+02" "1.800000000E+03" ) /  REGCASE = 
"DB-SOLIDS" PARNAME = "CPSPO1" COMPI = "ANHY(S)" VALUE = ( "1.123000000E+05" 
"0.E0" "0.E0" "0.E0" "0.E0" "0.E0" "2.980000000E+02" "2.000000000E+03" ) /  
REGCASE = "DB-SOLIDS" PARNAME = "CPSPO1" COMPI = "MONO(S)" VALUE = ( 
"1.456000000E+05" "0.E0" "0.E0" "0.E0" "0.E0" "0.E0" "2.980000000E+02" 
"2.000000000E+03" ) /  REGCASE = "DB-SOLIDS" PARNAME = "CPSPO1" COMPI = 
"HEPTA(S)" VALUE = ( "4.200000000E+05" "0.E0" "0.E0" "0.E0" "0.E0" "0.E0" 
"2.980000000E+02" "2.000000000E+03" ) /  REGCASE = "DB-SOLIDS" PARNAME = 
"CPSPO1" COMPI = "DECA(S)" VALUE = ( "5.503100000E+05" "0.E0" "0.E0" "0.E0" 
"0.E0" "0.E0" "2.980000000E+02" "2.000000000E+03" ) /  REGCASE = "DB-SOLIDS" 
PARNAME = "CPSPO1" COMPI = "BICA(S)" VALUE = ( "8.790000000E+04" "0.E0" "0.E0" 
"0.E0" "0.E0" "0.E0" "2.980000000E+02" "2.000000000E+03" ) /  REGCASE = 
"DB-SOLIDS" PARNAME = "CPSPO1" COMPI = "NAOH(S)" VALUE = ( "8.844500000E+04" 
"-5.517800000E+00" "0.E0" "0.E0" "-4.312500000E+07" "2.599300000E+04" 
"5.960000000E+02" "1.800000000E+03" ) /  REGCASE = "DB-NIST-TRC" PARNAME = 
"CPSTMLPO" COMPI = N2 VALUE = ( "2.869690000E+04" "1.187810000E+02" 
"2.725660000E+00" "0.E0" "0.E0" "3.000000000E+00" "3.561000000E+01" 
"6.314800000E+01" ) /  REGCASE = "DB-ASPENPCD" PARNAME = "DHVLWT" COMPI = H2O 
VALUE = ( "4.068313600E+07" "3.732000000E+02" "3.106460700E-01" "0.E0" 
"2.732000000E+02" ) /  REGCASE = "DB-ASPENPCD" PARNAME = "DHVLWT" COMPI = CO2 
VALUE = ( "1.716588000E+07" "1.947000000E+02" "3.576291900E-01" "0.E0" 
"7.788000000E+01" ) /  REGCASE = "DB-ASPENPCD" PARNAME = "DHVLWT" COMPI = O2 
VALUE = ( "6.824484000E+06" "9.020000000E+01" "3.157464400E-01" "0.E0" 
"5.440000000E+01" ) /  REGCASE = "DB-ASPENPCD" PARNAME = "DHVLWT" COMPI = N2 
VALUE = ( "5.581004400E+06" "7.740000000E+01" "3.378510300E-01" "0.E0" 
"6.330000000E+01" ) /  REGCASE = "DB-PURE38" PARNAME = "DNLDIP" COMPI = 
"ANHY(S)" VALUE = ( "2.339700000E+01" "-4.234300000E-03" "0.E0" "0.E0" "0.E0" 
"1.123150000E+03" "1.276900000E+03" ) /  REGCASE = "DB-NIST-TRC" PARNAME = 
"DNLTMLPO" COMPI = NAOH VALUE = ( "5.081532000E+01" "-1.188343000E-02" 
"-1.914143000E-07" "0.E0" "3.000000000E+00" "6.730000000E+02" "1.073000000E+03" 
) /  REGCASE = "DB-NIST-TRC" PARNAME = "DNLTMLPO" COMPI = "NAOH(S)" VALUE = ( 
"5.081532000E+01" "-1.188343000E-02" "-1.914143000E-07" "0.E0" 
"3.000000000E+00" "6.730000000E+02" "1.073000000E+03" ) /  REGCASE = 
"DB-PURE38" PARNAME = "DNSDIP" COMPI = CO2 VALUE = ( "3.293900000E+01" 
"6.842000000E-02" "-2.847000000E-04" "0.E0" "0.E0" "1.431000000E+02" 
"2.165800000E+02" ) /  REGCASE = "DB-PURE38" PARNAME = "DNSDIP" COMPI = O2 
VALUE = ( "4.455200000E+01" "0.E0" "0.E0" "0.E0" "0.E0" "2.065000000E+01" 
"2.065000000E+01" ) /  REGCASE = "DB-NIST-TRC" PARNAME = "DNSTMLPO" COMPI = 
N2 VALUE = ( "3.805883000E+01" "-6.920111000E-02" "0.E0" "0.E0" "0.E0" "0.E0" 
"0.E0" "0.E0" "2.000000000E+00" "5.080000000E+01" "6.220000000E+01" ) /  
REGCASE = "DB-AQUEOUS" PARNAME = "IONMOB" COMPI = "H3O+" VALUE = ( 
"3.501000000E+01" "0.E0" ) /  REGCASE = "DB-AQUEOUS" PARNAME = "IONMOB" COMPI
 = "NA+" VALUE = ( "5.011000000E+00" "0.E0" ) /  REGCASE = "DB-AQUEOUS" 
PARNAME = "IONMOB" COMPI = "HCO3-" VALUE = ( "5.450000000E+00" "0.E0" ) /  
REGCASE = "DB-AQUEOUS" PARNAME = "IONMOB" COMPI = "OH-" VALUE = ( 
"1.983000000E+01" "0.E0" ) /  REGCASE = "DB-AQUEOUS" PARNAME = "IONMOB" COMPI
 = "CO3--" VALUE = ( "6.930000000E+00" "0.E0" ) /  REGCASE = "DB-AQUEOUS" 
PARNAME = "IONMUB" COMPI = "H3O+" VALUE = ( "7.000000000E-02" "0.E0" ) /  
REGCASE = "DB-AQUEOUS" PARNAME = "IONMUB" COMPI = "NA+" VALUE = ( 
"8.630000000E-02" "0.E0" ) /  REGCASE = "DB-AQUEOUS" PARNAME = "IONMUB" COMPI
 = "OH-" VALUE = ( "1.200000000E-01" "0.E0" ) /  REGCASE = "DB-PURE38" 
PARNAME = "KLDIP" COMPI = CO2 VALUE = ( "4.406000000E-01" "-1.217500000E-03" 
"0.E0" "0.E0" "0.E0" "2.165800000E+02" "3.000000000E+02" ) /  REGCASE = 
"DB-PURE38" PARNAME = "KLDIP" COMPI = N2 VALUE = ( "2.654000000E-01" 
"-1.677000000E-03" "0.E0" "0.E0" "0.E0" "6.315000000E+01" "1.240000000E+02" ) 
/  REGCASE = "DB-PURE38" PARNAME = "KLDIP" COMPI = NAOH VALUE = ( 
"1.600000000E-01" "1.240000000E-03" "0.E0" "0.E0" "0.E0" "4.731500000E+02" 
"8.731500000E+02" ) /  REGCASE = "DB-PURE38" PARNAME = "KLDIP" COMPI = 
"ANHY(S)" VALUE = ( "5.133000000E-01" "1.159900000E-03" "0.E0" "0.E0" "0.E0" 
"1.131100000E+03" "1.260000000E+03" ) /  REGCASE = "DB-PURE38" PARNAME = 
"KLDIP" COMPI = "NAOH(S)" VALUE = ( "1.600000000E-01" "1.240000000E-03" "0.E0" 
"0.E0" "0.E0" "4.731500000E+02" "8.731500000E+02" ) /  REGCASE = "DB-NIST-TRC" 
PARNAME = "KLTMLPO" COMPI = H2O VALUE = ( "-6.655130000E-01" "7.356790000E-03" 
"-1.162860000E-05" "4.252760000E-09" "4.000000000E+00" "2.731500000E+02" 
"6.212240000E+02" ) /  REGCASE = "DB-NIST-TRC" PARNAME = "KLTMLPO" COMPI = O2 
VALUE = ( "2.133220000E-01" "-2.305830000E-04" "-5.206950000E-06" "0.E0" 
"3.000000000E+00" "8.315000000E+01" "1.431580000E+02" ) /  REGCASE = 
"DB-NIST-TRC" PARNAME = "KVTMLPO" COMPI = H2O VALUE = ( "5.019660000E-03" 
"5.676890000E-06" "1.454080000E-07" "-6.305250000E-11" "4.000000000E+00" 
"3.259860000E+02" "9.976780000E+02" ) /  REGCASE = "DB-NIST-TRC" PARNAME = 
"KVTMLPO" COMPI = CO2 VALUE = ( "-3.535950000E-03" "5.505530000E-05" 
"4.787780000E-08" "-2.935470000E-11" "4.000000000E+00" "1.864220000E+02" 
"9.510920000E+02" ) /  REGCASE = "DB-NIST-TRC" PARNAME = "KVTMLPO" COMPI = O2 
VALUE = ( "-1.026130000E-03" "1.076560000E-04" "-5.800630000E-08" 
"2.326580000E-11" "4.000000000E+00" "8.315000000E+01" "9.501400000E+02" ) /  
REGCASE = "DB-NIST-TRC" PARNAME = "KVTMLPO" COMPI = N2 VALUE = ( 
"-9.486310000E-04" "1.121140000E-04" "-8.404270000E-08" "3.818390000E-11" 
"4.000000000E+00" "7.820000000E+01" "1.135120000E+03" ) /  REGCASE = 
"DB-ASPENPCD" PARNAME = "MULAND" COMPI = CO2 VALUE = ( "-1.409345200E+01" 
"1.331078400E+03" "0.E0" "2.166000000E+02" "3.042000000E+02" ) /  REGCASE = 
"DB-ASPENPCD" PARNAME = "MULAND" COMPI = O2 VALUE = ( "-1.073854100E+01" 
"1.972854900E+02" "0.E0" "5.440000000E+01" "1.546000000E+02" ) /  REGCASE = 
"DB-ASPENPCD" PARNAME = "MULAND" COMPI = N2 VALUE = ( "-1.141411500E+01" 
"2.079234300E+02" "0.E0" "6.330000000E+01" "1.262000000E+02" ) /  REGCASE = 
"DB-ASPENPCD" PARNAME = "MULDIP" COMPI = H2O VALUE = ( "-5.284300000E+01" 
"3.703600000E+03" "5.866000000E+00" "-5.879000000E-29" "1.000000000E+01" 
"2.731600000E+02" "6.461500000E+02" ) /  REGCASE = "DB-PURE38" PARNAME = 
"MULDIP" COMPI = NAOH VALUE = ( "-9.536900000E+00" "2.484000000E+03" "0.E0" 
"0.E0" "0.E0" "5.960000000E+02" "1.830000000E+03" ) /  REGCASE = "DB-PURE38" 
PARNAME = "MULDIP" COMPI = "NAOH(S)" VALUE = ( "-9.536900000E+00" 
"2.484000000E+03" "0.E0" "0.E0" "0.E0" "5.960000000E+02" "1.830000000E+03" ) 
/  REGCASE = "DB-NIST-TRC" PARNAME = "MULNVE" COMPI = "ANHY(S)" VALUE = ( 
"-1.731700000E+01" "3.843260000E+03" "0.E0" "0.E0" "3.079920000E+02" 
"3.229870000E+02" ) /  REGCASE = "DB-NIST-TRC" PARNAME = "MULNVE" COMPI = 
"DECA(S)" VALUE = ( "-1.731700000E+01" "3.843260000E+03" "0.E0" "0.E0" 
"3.079920000E+02" "3.229870000E+02" ) /  REGCASE = "DB-NIST-TRC" PARNAME = 
"MUVTMLPO" COMPI = H2O VALUE = ( "-1.937350000E-07" "2.795530000E-08" 
"1.880050000E-11" "-9.685420000E-15" "4.000000000E+00" "3.257360000E+02" 
"1.480860000E+03" ) /  REGCASE = "DB-NIST-TRC" PARNAME = "MUVTMLPO" COMPI = 
CO2 VALUE = ( "-8.582060000E-07" "5.828800000E-08" "-1.892410000E-11" 
"2.843040000E-15" "4.000000000E+00" "2.031110000E+02" "2.502950000E+03" ) /  
REGCASE = "DB-NIST-TRC" PARNAME = "MUVTMLPO" COMPI = O2 VALUE = ( 
"1.442430000E-06" "7.136610000E-08" "-3.005070000E-11" "5.803110000E-15" 
"4.000000000E+00" "1.000000000E+02" "2.502950000E+03" ) /  REGCASE = 
"DB-NIST-TRC" PARNAME = "MUVTMLPO" COMPI = N2 VALUE = ( "2.197680000E-06" 
"5.925140000E-08" "-2.556830000E-11" "5.976310000E-15" "4.000000000E+00" 
"8.000000000E+01" "2.502950000E+03" ) /  REGCASE = "DB-ELECPURE" PARNAME = 
"PLXANT" COMPI = H2O VALUE = ( "7.255000000E+01" "-7.206700000E+03" "0.E0" 
"0.E0" "-7.138500000E+00" "4.046000000E-06" "2.000000000E+00" "2.731600000E+02" 
"6.472900000E+02" ) /  REGCASE = "DB-ASPENPCD" PARNAME = "PLXANT" COMPI = CO2 
VALUE = ( "7.282911900E+01" "-3.403279700E+03" "0.E0" "9.490705500E-03" 
"-8.560337100E+00" "2.909711700E-16" "6.000000000E+00" "2.166000000E+02" 
"3.042000000E+02" ) /  REGCASE = "DB-ASPENPCD" PARNAME = "PLXANT" COMPI = O2 
VALUE = ( "6.380758400E+01" "-1.362235200E+03" "0.E0" "3.702439800E-02" 
"-9.000850500E+00" "6.281028900E-15" "6.000000000E+00" "7.276609500E+01" 
"1.546000000E+02" ) /  REGCASE = "DB-ASPENPCD" PARNAME = "PLXANT" COMPI = N2 
VALUE = ( "4.615385800E+01" "-9.842005800E+02" "0.E0" "2.320291700E-02" 
"-5.453018700E+00" "3.349017900E-14" "6.000000000E+00" "6.330000000E+01" 
"1.262000000E+02" ) /  REGCASE = "DB-AQUEOUS" PARNAME = "PLXANT" COMPI = NAOH 
VALUE = ( "-1.000000000E+20" "0.E0" "0.E0" "0.E0" "0.E0" "0.E0" "0.E0" "0.E0" 
"2.000000000E+03" ) /  REGCASE = "DB-AQUEOUS" PARNAME = "PLXANT" COMPI = "H3O+" 
VALUE = ( "-1.000000000E+20" "0.E0" "0.E0" "0.E0" "0.E0" "0.E0" "0.E0" "0.E0" 
"2.000000000E+03" ) /  REGCASE = "DB-AQUEOUS" PARNAME = "PLXANT" COMPI = "NA+" 
VALUE = ( "-1.000000000E+20" "0.E0" "0.E0" "0.E0" "0.E0" "0.E0" "0.E0" "0.E0" 
"2.000000000E+03" ) /  REGCASE = "DB-AQUEOUS" PARNAME = "PLXANT" COMPI = 
"BICA(S)" VALUE = ( "-1.000000000E+20" "0.E0" "0.E0" "0.E0" "0.E0" "0.E0" 
"0.E0" "0.E0" "2.000000000E+03" ) /  REGCASE = "DB-AQUEOUS" PARNAME = "PLXANT" 
COMPI = "NAOH(S)" VALUE = ( "-1.000000000E+20" "0.E0" "0.E0" "0.E0" "0.E0" 
"0.E0" "0.E0" "0.E0" "2.000000000E+03" ) /  REGCASE = "DB-AQUEOUS" PARNAME = 
"PLXANT" COMPI = "HCO3-" VALUE = ( "-1.000000000E+20" "0.E0" "0.E0" "0.E0" 
"0.E0" "0.E0" "0.E0" "0.E0" "2.000000000E+03" ) /  REGCASE = "DB-AQUEOUS" 
PARNAME = "PLXANT" COMPI = "OH-" VALUE = ( "-1.000000000E+20" "0.E0" "0.E0" 
"0.E0" "0.E0" "0.E0" "0.E0" "0.E0" "2.000000000E+03" ) /  REGCASE = 
"DB-AQUEOUS" PARNAME = "PLXANT" COMPI = "CO3--" VALUE = ( "-1.000000000E+20" 
"0.E0" "0.E0" "0.E0" "0.E0" "0.E0" "0.E0" "0.E0" "2.000000000E+03" ) /  
REGCASE = "DB-PURE38" PARNAME = "PSXANT" COMPI = H2O VALUE = ( 
"2.876600000E+01" "-6.109200000E+03" "0.E0" "0.E0" "0.E0" "0.E0" "0.E0" 
"1.493000000E+02" "2.731600000E+02" ) /  REGCASE = "DB-PURE38" PARNAME = 
"PSXANT" COMPI = CO2 VALUE = ( "3.859100000E+01" "-3.434800000E+03" "0.E0" 
"-1.796300000E+00" "8.375700000E-16" "6.000000000E+00" "0.E0" "7.536000000E+01" 
"2.165800000E+02" ) /  REGCASE = "DB-PURE38" PARNAME = "PSXANT" COMPI = O2 
VALUE = ( "1.476000000E+02" "0.E0" "0.E0" "0.E0" "0.E0" "2.000000000E+00" 
"0.E0" "5.436000000E+01" "5.436000000E+01" ) /  REGCASE = "DB-PURE38" PARNAME
 = "PSXANT" COMPI = N2 VALUE = ( "1.250500000E+04" "0.E0" "0.E0" "0.E0" "0.E0" 
"2.000000000E+00" "0.E0" "6.315000000E+01" "6.315000000E+01" ) /  REGCASE = 
"DB-SOLIDS" PARNAME = "PSXANT" COMPI = NAOH VALUE = ( "2.233321000E+01" 
"-1.827750000E+04" "3.925184000E+01" "0.E0" "0.E0" "0.E0" "0.E0" 
"7.390000000E+02" "1.378000000E+03" ) /  REGCASE = "DB-SOLIDS" PARNAME = 
"PSXANT" COMPI = "NAOH(S)" VALUE = ( "2.233321000E+01" "-1.827750000E+04" 
"3.925184000E+01" "0.E0" "0.E0" "0.E0" "0.E0" "7.390000000E+02" 
"1.378000000E+03" ) /  REGCASE = "DB-PURE38" PARNAME = "SIGDIP" COMPI = CO2 
VALUE = ( "8.414000000E-02" "1.284000000E+00" "0.E0" "0.E0" "0.E0" 
"2.165800000E+02" "3.042100000E+02" ) /  REGCASE = "DB-PURE38" PARNAME = 
"SIGDIP" COMPI = "ANHY(S)" VALUE = ( "2.686800000E-01" "-5.039000000E-05" 
"0.E0" "0.E0" "0.E0" "1.143800000E+03" "1.279400000E+03" ) /  REGCASE = 
"DB-NIST-TRC" PARNAME = "SIGPDS14" COMPI = H2O VALUE = ( "2.332490000E-01" 
"1.250430000E+00" "-6.154910000E-01" "6.471080000E+02" "2.735500000E+02" 
"6.434970000E+02" ) /  REGCASE = "DB-NIST-TRC" PARNAME = "SIGPDS14" COMPI = 
O2 VALUE = ( "4.284080000E-02" "1.273380000E+00" "-1.397020000E-01" 
"1.546450000E+02" "7.976000000E+01" "1.468640000E+02" ) /  REGCASE = 
"DB-NIST-TRC" PARNAME = "SIGPDS14" COMPI = N2 VALUE = ( "3.177550000E-02" 
"1.278680000E+00" "-1.687610000E-01" "1.262070000E+02" "7.809000000E+01" 
"1.202530000E+02" ) /  REGCASE = "DB-NIST-TRC" PARNAME = "SIGTDEW" COMPI = 
H2O VALUE = ( "-2.412130000E+00" "-1.945670000E-01" "1.193230000E+00" "0.E0" 
"6.471080000E+02" "3.000000000E+00" "2.726400000E+02" "6.471080000E+02" ) /  
REGCASE = "DB-NIST-TRC" PARNAME = "SIGTDEW" COMPI = O2 VALUE = ( 
"-3.347100000E+00" "9.759830000E-01" "2.414840000E-01" "0.E0" "1.546450000E+02" 
"3.000000000E+00" "7.976000000E+01" "1.546450000E+02" ) /  REGCASE = 
"DB-NIST-TRC" PARNAME = "SIGTDEW" COMPI = N2 VALUE = ( "-3.736110000E+00" 
"8.071010000E-01" "3.940760000E-01" "0.E0" "1.262070000E+02" "3.000000000E+00" 
"7.809000000E+01" "1.262070000E+02" ) /  REGCASE = "DB-ASPENPCD" PARNAME = 
"THRSWT" COMPI = H2O VALUE = ( "0.E0" "0.E0" "0.E0" "0.E0" "0.E0" 
"5.060000000E+02" "0.E0" "1.040000000E+02" ) /  REGCASE = "DB-ASPENPCD" 
PARNAME = "THRSWT" COMPI = CO2 VALUE = ( "1.000000000E+02" "0.E0" "0.E0" "0.E0" 
"1.000000000E+02" "5.060000000E+02" "0.E0" "1.040000000E+02" ) /  REGCASE = 
"DB-ASPENPCD" PARNAME = "THRSWT" COMPI = O2 VALUE = ( "1.000000000E+02" "0.E0" 
"0.E0" "0.E0" "1.000000000E+02" "5.060000000E+02" "0.E0" "1.040000000E+02" ) 
/  REGCASE = "DB-ASPENPCD" PARNAME = "THRSWT" COMPI = N2 VALUE = ( 
"5.030000000E+02" "0.E0" "0.E0" "0.E0" "5.030000000E+02" "5.060000000E+02" 
"0.E0" "1.040000000E+02" ) /  REGCASE = "DB-AQUEOUS" PARNAME = "THRSWT" COMPI
 = NAOH VALUE = ( "0.E0" "5.030000000E+02" "0.E0" "0.E0" "0.E0" 
"2.000000000E+02" "0.E0" "0.E0" ) /  REGCASE = "DB-AQUEOUS" PARNAME = "THRSWT" 
COMPI = "H3O+" VALUE = ( "0.E0" "0.E0" "0.E0" "0.E0" "0.E0" "0.E0" "0.E0" 
"0.E0" ) /  REGCASE = "DB-AQUEOUS" PARNAME = "THRSWT" COMPI = "NA+" VALUE = ( 
"0.E0" "0.E0" "0.E0" "0.E0" "0.E0" "0.E0" "0.E0" "0.E0" ) /  REGCASE = 
"DB-SOLIDS" PARNAME = "THRSWT" COMPI = "ANHY(S)" VALUE = ( "0.E0" 
"1.000000000E+02" "0.E0" "0.E0" "0.E0" "2.000000000E+02" "0.E0" "0.E0" ) /  
REGCASE = "DB-SOLIDS" PARNAME = "THRSWT" COMPI = "MONO(S)" VALUE = ( "0.E0" 
"0.E0" "0.E0" "0.E0" "0.E0" "0.E0" "0.E0" "0.E0" ) /  REGCASE = "DB-SOLIDS" 
PARNAME = "THRSWT" COMPI = "HEPTA(S)" VALUE = ( "0.E0" "0.E0" "0.E0" "0.E0" 
"0.E0" "0.E0" "0.E0" "0.E0" ) /  REGCASE = "DB-SOLIDS" PARNAME = "THRSWT" 
COMPI = "DECA(S)" VALUE = ( "0.E0" "0.E0" "0.E0" "0.E0" "0.E0" "0.E0" "0.E0" 
"0.E0" ) /  REGCASE = "DB-AQUEOUS" PARNAME = "THRSWT" COMPI = "BICA(S)" VALUE
 = ( "0.E0" "0.E0" "0.E0" "0.E0" "0.E0" "0.E0" "0.E0" "0.E0" ) /  REGCASE = 
"DB-AQUEOUS" PARNAME = "THRSWT" COMPI = "NAOH(S)" VALUE = ( "0.E0" 
"5.030000000E+02" "0.E0" "0.E0" "0.E0" "2.000000000E+02" "0.E0" "0.E0" ) /  
REGCASE = "DB-AQUEOUS" PARNAME = "THRSWT" COMPI = "HCO3-" VALUE = ( "0.E0" 
"0.E0" "0.E0" "0.E0" "0.E0" "0.E0" "0.E0" "0.E0" ) /  REGCASE = "DB-AQUEOUS" 
PARNAME = "THRSWT" COMPI = "OH-" VALUE = ( "0.E0" "0.E0" "0.E0" "0.E0" "0.E0" 
"0.E0" "0.E0" "0.E0" ) /  REGCASE = "DB-AQUEOUS" PARNAME = "THRSWT" COMPI = 
"CO3--" VALUE = ( "0.E0" "0.E0" "0.E0" "0.E0" "0.E0" "0.E0" "0.E0" "0.E0" ) 
/  REGCASE = "DB-ASPENPCD" PARNAME = "TRNSWT" COMPI = H2O VALUE = ( 
"1.010000000E+02" "5.030000000E+02" "5.030000000E+02" "5.030000000E+02" 
"5.050000000E+02" ) /  REGCASE = "DB-ASPENPCD" PARNAME = "TRNSWT" COMPI = CO2 
VALUE = ( "0.E0" "5.030000000E+02" "1.000000000E+02" "5.030000000E+02" 
"1.060000000E+02" ) /  REGCASE = "DB-ASPENPCD" PARNAME = "TRNSWT" COMPI = O2 
VALUE = ( "0.E0" "5.030000000E+02" "5.030000000E+02" "5.030000000E+02" 
"5.050000000E+02" ) /  REGCASE = "DB-ASPENPCD" PARNAME = "TRNSWT" COMPI = N2 
VALUE = ( "0.E0" "5.030000000E+02" "1.000000000E+02" "5.030000000E+02" 
"5.050000000E+02" ) /  REGCASE = "DB-PURE38" PARNAME = "TRNSWT" COMPI = NAOH 
VALUE = ( "1.010000000E+02" "0.E0" "1.000000000E+02" "0.E0" "0.E0" ) /  
REGCASE = "DB-NIST-TRC" PARNAME = "TRNSWT" COMPI = "ANHY(S)" VALUE = ( 
"5.080000000E+02" "0.E0" "1.000000000E+02" "0.E0" "1.000000000E+02" ) /  
REGCASE = "DB-NIST-TRC" PARNAME = "TRNSWT" COMPI = "DECA(S)" VALUE = ( 
"5.080000000E+02" "0.E0" "0.E0" "0.E0" "0.E0" ) /  REGCASE = "DB-PURE38" 
PARNAME = "TRNSWT" COMPI = "NAOH(S)" VALUE = ( "1.010000000E+02" "0.E0" 
"1.000000000E+02" "0.E0" "0.E0" ) /  REGCASE = "DB-ELECPURE" PARNAME = "VLBROC" 
COMPI = H2O VALUE = ( "4.640000000E-02" "0.E0" ) /  REGCASE = "DB-ELECPURE" 
PARNAME = "VLBROC" COMPI = CO2 VALUE = ( "9.390000000E-02" "0.E0" ) /  
REGCASE = "DB-AQUEOUS" PARNAME = "VLBROC" COMPI = O2 VALUE = ( 
"7.336110000E-02" "0.E0" ) /  REGCASE = "DB-AQUEOUS" PARNAME = "VLBROC" COMPI
 = N2 VALUE = ( "8.964080000E-02" "0.E0" ) /  REGCASE = "DB-AQUEOUS" PARNAME
 = "VLBROC" COMPI = "H3O+" VALUE = ( "0.E0" "0.E0" ) /  REGCASE = "DB-AQUEOUS" 
PARNAME = "VLBROC" COMPI = "NA+" VALUE = ( "-1.200000000E-03" "0.E0" ) /  
REGCASE = "DB-AQUEOUS" PARNAME = "VLBROC" COMPI = "HCO3-" VALUE = ( 
"2.290000000E-02" "0.E0" ) /  REGCASE = "DB-AQUEOUS" PARNAME = "VLBROC" COMPI
 = "OH-" VALUE = ( "-4.100000000E-03" "0.E0" ) /  REGCASE = "DB-AQUEOUS" 
PARNAME = "VLBROC" COMPI = "CO3--" VALUE = ( "-2.300000000E-03" "0.E0" ) /  
REGCASE = "DB-SOLIDS" PARNAME = "VSPOLY" COMPI = H2O VALUE = ( 
"1.965000000E-02" "0.E0" "0.E0" "0.E0" "0.E0" "0.E0" "1.000000000E+03" ) /  
REGCASE = "DB-SOLIDS" PARNAME = "VSPOLY" COMPI = NAOH VALUE = ( 
"1.878000000E-02" "0.E0" "0.E0" "0.E0" "0.E0" "0.E0" "1.000000000E+03" ) /  
REGCASE = "DB-SOLIDS" PARNAME = "VSPOLY" COMPI = "ANHY(S)" VALUE = ( 
"4.185000000E-02" "0.E0" "0.E0" "0.E0" "0.E0" "0.E0" "1.000000000E+03" ) /  
REGCASE = "DB-SOLIDS" PARNAME = "VSPOLY" COMPI = "MONO(S)" VALUE = ( 
"5.490000000E-02" "0.E0" "0.E0" "0.E0" "0.E0" "0.E0" "1.000000000E+03" ) /  
REGCASE = "DB-SOLIDS" PARNAME = "VSPOLY" COMPI = "HEPTA(S)" VALUE = ( 
"1.491000000E-01" "0.E0" "0.E0" "0.E0" "0.E0" "0.E0" "1.000000000E+03" ) /  
REGCASE = "DB-SOLIDS" PARNAME = "VSPOLY" COMPI = "DECA(S)" VALUE = ( 
"1.960000000E-01" "0.E0" "0.E0" "0.E0" "0.E0" "0.E0" "1.000000000E+03" ) /  
REGCASE = "DB-SOLIDS" PARNAME = "VSPOLY" COMPI = "BICA(S)" VALUE = ( 
"3.780000000E-02" "0.E0" "0.E0" "0.E0" "0.E0" "0.E0" "1.000000000E+03" ) /  
REGCASE = "DB-SOLIDS" PARNAME = "VSPOLY" COMPI = "NAOH(S)" VALUE = ( 
"1.878000000E-02" "0.E0" "0.E0" "0.E0" "0.E0" "0.E0" "1.000000000E+03" ) /  
REGCASE = "DB-ASPENPCD" PARNAME = "WATSOL" COMPI = CO2 VALUE = ( 
"-5.300000000E+00" "-5.000000000E+02" "0.E0" "2.000000000E+02" 
"3.730000000E+02" ) /  REGCASE = "DB-ASPENPCD" PARNAME = "WATSOL" COMPI = O2 
VALUE = ( "-5.300000000E+00" "-5.000000000E+02" "0.E0" "2.000000000E+02" 
"3.730000000E+02" ) /  REGCASE = "DB-ASPENPCD" PARNAME = "WATSOL" COMPI = N2 
VALUE = ( "-5.300000000E+00" "-5.000000000E+02" "0.E0" "2.000000000E+02" 
"3.730000000E+02" ) \ ? PROPERTIES ESTIMATION ? ; "METCBAR_MOLE" ; ? 
PROPERTIES PARAMETERS SUMMARY ? ? PROPERTIES PARAMETERS UNARY SCALAR "REVIEW-1" 
? ; "METCBAR_MOLE" ; \ PROP-LIST PARAMNAME = API SETNO = 1 UNITROW = 0 /  
PARAMNAME = CHARGE SETNO = 1 UNITROW = 0 /  PARAMNAME = DCPLS SETNO = 1 
UNITROW = 15 UNITLABEL = "cal/mol-K" /  PARAMNAME = DGAQFM SETNO = 1 UNITROW
 = 39 UNITLABEL = "cal/mol" /  PARAMNAME = DGAQHG SETNO = 1 UNITROW = 39 
UNITLABEL = "cal/mol" /  PARAMNAME = DGFORM SETNO = 1 UNITROW = 39 UNITLABEL
 = "kJ/mol" /  PARAMNAME = DGSFRM SETNO = 1 UNITROW = 39 UNITLABEL = "cal/mol" 
/  PARAMNAME = DHAQFM SETNO = 1 UNITROW = 39 UNITLABEL = "cal/mol" /  
PARAMNAME = DHAQHG SETNO = 1 UNITROW = 39 UNITLABEL = "cal/mol" /  PARAMNAME
 = DHFORM SETNO = 1 UNITROW = 39 UNITLABEL = "kJ/mol" /  PARAMNAME = DHSFRM 
SETNO = 1 UNITROW = 39 UNITLABEL = "cal/mol" /  PARAMNAME = DHVLB SETNO = 1 
UNITROW = 39 UNITLABEL = "cal/mol" /  PARAMNAME = FREEZEPT SETNO = 1 UNITROW
 = 22 UNITLABEL = C /  PARAMNAME = HCOM SETNO = 1 UNITROW = 39 UNITLABEL = 
"cal/mol" /  PARAMNAME = HFUS SETNO = 1 UNITROW = 39 UNITLABEL = "cal/mol" /  
PARAMNAME = IONRDL SETNO = 1 UNITROW = 43 UNITLABEL = "cc/mol" /  PARAMNAME
 = IONTYP SETNO = 1 UNITROW = 0 /  PARAMNAME = MUP SETNO = 1 UNITROW = 45 
UNITLABEL = debye /  PARAMNAME = MW SETNO = 1 UNITROW = 0 /  PARAMNAME = 
OMEGA SETNO = 1 UNITROW = 0 /  PARAMNAME = OMEGHG SETNO = 1 UNITROW = 39 
UNITLABEL = "cal/mol" /  PARAMNAME = PC SETNO = 1 UNITROW = 20 UNITLABEL = 
bar /  PARAMNAME = RGYR SETNO = 1 UNITROW = 17 UNITLABEL = meter /  PARAMNAME
 = RKTZRA SETNO = 1 UNITROW = 0 /  PARAMNAME = S25HG SETNO = 1 UNITROW = 41 
UNITLABEL = "cal/mol-K" /  PARAMNAME = S025C SETNO = 1 UNITROW = 41 UNITLABEL
 = "cal/mol-K" /  PARAMNAME = S025E SETNO = 1 UNITROW = 41 UNITLABEL = 
"cal/mol-K" /  PARAMNAME = SG SETNO = 1 UNITROW = 0 /  PARAMNAME = TB SETNO
 = 1 UNITROW = 22 UNITLABEL = C /  PARAMNAME = TC SETNO = 1 UNITROW = 22 
UNITLABEL = C /  PARAMNAME = TPT SETNO = 1 UNITROW = 22 UNITLABEL = C /  
PARAMNAME = VB SETNO = 1 UNITROW = 43 UNITLABEL = "cc/mol" /  PARAMNAME = VC 
SETNO = 1 UNITROW = 43 UNITLABEL = "cc/mol" /  PARAMNAME = VLSTD SETNO = 1 
UNITROW = 43 UNITLABEL = "cc/mol" /  PARAMNAME = ZC SETNO = 1 UNITROW = 0 \ 
\ PVAL PARAMNAME2 = API CID = H2O VALUE = "DB-ASPENPCD" \ \ PVAL PARAMNAME2
 = API CID = CO2 VALUE = "DB-ASPENPCD" \ \ PVAL PARAMNAME2 = API CID = O2 
VALUE = "DB-ASPENPCD" \ \ PVAL PARAMNAME2 = API CID = N2 VALUE = "DB-ASPENPCD" 
\ \ PVAL PARAMNAME2 = API CID = NAOH VALUE = "DB-PURE38" \ \ PVAL PARAMNAME2
 = API CID = "ANHY(S)" VALUE = "DB-PURE38" \ \ PVAL PARAMNAME2 = API CID = 
"NAOH(S)" VALUE = "DB-PURE38" \ \ PVAL PARAMNAME2 = CHARGE CID = CO2 VALUE = 
"DB-AQUEOUS" \ \ PVAL PARAMNAME2 = CHARGE CID = O2 VALUE = "DB-AQUEOUS" \ \ 
PVAL PARAMNAME2 = CHARGE CID = N2 VALUE = "DB-AQUEOUS" \ \ PVAL PARAMNAME2 = 
CHARGE CID = NAOH VALUE = "DB-AQUEOUS" \ \ PVAL PARAMNAME2 = CHARGE CID = 
"NAOH(S)" VALUE = "DB-AQUEOUS" \ \ PVAL PARAMNAME2 = CHARGE CID = "H3O+" 
VALUE = "DB-AQUEOUS" \ \ PVAL PARAMNAME2 = CHARGE CID = "NA+" VALUE = 
"DB-AQUEOUS" \ \ PVAL PARAMNAME2 = CHARGE CID = "BICA(S)" VALUE = "DB-AQUEOUS" 
\ \ PVAL PARAMNAME2 = CHARGE CID = "HCO3-" VALUE = "DB-AQUEOUS" \ \ PVAL 
PARAMNAME2 = CHARGE CID = "OH-" VALUE = "DB-AQUEOUS" \ \ PVAL PARAMNAME2 = 
CHARGE CID = "CO3--" VALUE = "DB-AQUEOUS" \ \ PVAL PARAMNAME2 = DCPLS CID = 
H2O VALUE = "DB-NIST-TRC" \ \ PVAL PARAMNAME2 = DCPLS CID = CO2 VALUE = 
"DB-PURE38" \ \ PVAL PARAMNAME2 = DCPLS CID = N2 VALUE = "DB-PURE38" \ \ PVAL 
PARAMNAME2 = DGAQFM CID = CO2 VALUE = "DB-AQUEOUS" \ \ PVAL PARAMNAME2 = 
DGAQFM CID = O2 VALUE = "DB-AQUEOUS" \ \ PVAL PARAMNAME2 = DGAQFM CID = "H3O+" 
VALUE = "DB-AQUEOUS" \ \ PVAL PARAMNAME2 = DGAQFM CID = "NA+" VALUE = 
"DB-AQUEOUS" \ \ PVAL PARAMNAME2 = DGAQFM CID = "BICA(S)" VALUE = "DB-AQUEOUS" 
\ \ PVAL PARAMNAME2 = DGAQFM CID = "HCO3-" VALUE = "DB-AQUEOUS" \ \ PVAL 
PARAMNAME2 = DGAQFM CID = "OH-" VALUE = "DB-AQUEOUS" \ \ PVAL PARAMNAME2 = 
DGAQFM CID = "CO3--" VALUE = "DB-AQUEOUS" \ \ PVAL PARAMNAME2 = DGAQHG CID = 
CO2 VALUE = "DB-AQUEOUS" \ \ PVAL PARAMNAME2 = DGAQHG CID = O2 VALUE = 
"DB-AQUEOUS" \ \ PVAL PARAMNAME2 = DGAQHG CID = N2 VALUE = "DB-AQUEOUS" \ \ 
PVAL PARAMNAME2 = DGAQHG CID = NAOH VALUE = "DB-AQUEOUS" \ \ PVAL PARAMNAME2
 = DGAQHG CID = "NAOH(S)" VALUE = "DB-AQUEOUS" \ \ PVAL PARAMNAME2 = DGAQHG 
CID = "NA+" VALUE = "DB-AQUEOUS" \ \ PVAL PARAMNAME2 = DGAQHG CID = "HCO3-" 
VALUE = "DB-AQUEOUS" \ \ PVAL PARAMNAME2 = DGAQHG CID = "OH-" VALUE = 
"DB-AQUEOUS" \ \ PVAL PARAMNAME2 = DGAQHG CID = "CO3--" VALUE = "DB-AQUEOUS" 
\ \ PVAL PARAMNAME2 = DGFORM CID = H2O VALUE = "DB-ASPENPCD" \ \ PVAL 
PARAMNAME2 = DGFORM CID = CO2 VALUE = "DB-ASPENPCD" \ \ PVAL PARAMNAME2 = 
DGFORM CID = O2 VALUE = "DB-ASPENPCD" \ \ PVAL PARAMNAME2 = DGFORM CID = N2 
VALUE = "DB-ASPENPCD" \ \ PVAL PARAMNAME2 = DGFORM CID = NAOH UVALUE = -419.2 
<0> <0> VALUE = "0$-419.2" \ \ PVAL PARAMNAME2 = DGFORM CID = "ANHY(S)" 
UVALUE = -1044.44 <0> <0> VALUE = "0$-1044.44" \ \ PVAL PARAMNAME2 = DGFORM 
CID = "NAOH(S)" UVALUE = -379.4 <0> <0> VALUE = "0$-379.4" \ \ PVAL 
PARAMNAME2 = DGFORM CID = "H3O+" UVALUE = 0 <0> <0> VALUE = "0$0" \ \ PVAL 
PARAMNAME2 = DGFORM CID = "NA+" UVALUE = -261.905 <0> <0> VALUE = "0$-261.905" 
\ \ PVAL PARAMNAME2 = DGFORM CID = "BICA(S)" UVALUE = -851 <0> <0> VALUE = 
"0$-851" \ \ PVAL PARAMNAME2 = DGFORM CID = "HCO3-" UVALUE = -586.77 <0> <0> 
VALUE = "0$-586.77" \ \ PVAL PARAMNAME2 = DGFORM CID = "OH-" UVALUE = 
-157.2481 <0> <0> VALUE = "0$-157.2481" \ \ PVAL PARAMNAME2 = DGFORM CID = 
"CO3--" UVALUE = -527.81 <0> <0> VALUE = "0$-527.81" \ \ PVAL PARAMNAME2 = 
DGFORM CID = "MONO(S)" UVALUE = -1285.31 <0> <0> VALUE = "0$-1285.31" \ \ 
PVAL PARAMNAME2 = DGFORM CID = "HEPTA(S)" UVALUE = -2714.2 <0> <0> VALUE = 
"0$-2714.2" \ \ PVAL PARAMNAME2 = DGFORM CID = "DECA(S)" UVALUE = -3427.66 
<0> <0> VALUE = "0$-3427.66" \ \ PVAL PARAMNAME2 = DGSFRM CID = H2O VALUE = 
"DB-SOLIDS" \ \ PVAL PARAMNAME2 = DGSFRM CID = NAOH VALUE = "DB-SOLIDS" \ \ 
PVAL PARAMNAME2 = DGSFRM CID = "ANHY(S)" VALUE = "DB-SOLIDS" \ \ PVAL 
PARAMNAME2 = DGSFRM CID = "NAOH(S)" VALUE = "DB-SOLIDS" \ \ PVAL PARAMNAME2
 = DGSFRM CID = "BICA(S)" VALUE = "DB-SOLIDS" \ \ PVAL PARAMNAME2 = DGSFRM 
CID = "MONO(S)" VALUE = "DB-SOLIDS" \ \ PVAL PARAMNAME2 = DGSFRM CID = 
"HEPTA(S)" VALUE = "DB-SOLIDS" \ \ PVAL PARAMNAME2 = DGSFRM CID = "DECA(S)" 
VALUE = "DB-SOLIDS" \ \ PVAL PARAMNAME2 = DHAQFM CID = CO2 VALUE = "DB-AQUEOUS" 
\ \ PVAL PARAMNAME2 = DHAQFM CID = O2 VALUE = "DB-AQUEOUS" \ \ PVAL 
PARAMNAME2 = DHAQFM CID = "H3O+" VALUE = "DB-AQUEOUS" \ \ PVAL PARAMNAME2 = 
DHAQFM CID = "NA+" VALUE = "DB-AQUEOUS" \ \ PVAL PARAMNAME2 = DHAQFM CID = 
"BICA(S)" VALUE = "DB-AQUEOUS" \ \ PVAL PARAMNAME2 = DHAQFM CID = "HCO3-" 
VALUE = "DB-AQUEOUS" \ \ PVAL PARAMNAME2 = DHAQFM CID = "OH-" VALUE = 
"DB-AQUEOUS" \ \ PVAL PARAMNAME2 = DHAQFM CID = "CO3--" VALUE = "DB-AQUEOUS" 
\ \ PVAL PARAMNAME2 = DHAQHG CID = CO2 VALUE = "DB-AQUEOUS" \ \ PVAL 
PARAMNAME2 = DHAQHG CID = O2 VALUE = "DB-AQUEOUS" \ \ PVAL PARAMNAME2 = 
DHAQHG CID = N2 VALUE = "DB-AQUEOUS" \ \ PVAL PARAMNAME2 = DHAQHG CID = NAOH 
VALUE = "DB-AQUEOUS" \ \ PVAL PARAMNAME2 = DHAQHG CID = "NAOH(S)" VALUE = 
"DB-AQUEOUS" \ \ PVAL PARAMNAME2 = DHAQHG CID = "NA+" VALUE = "DB-AQUEOUS" 
\ \ PVAL PARAMNAME2 = DHAQHG CID = "HCO3-" VALUE = "DB-AQUEOUS" \ \ PVAL 
PARAMNAME2 = DHAQHG CID = "OH-" VALUE = "DB-AQUEOUS" \ \ PVAL PARAMNAME2 = 
DHAQHG CID = "CO3--" VALUE = "DB-AQUEOUS" \ \ PVAL PARAMNAME2 = DHFORM CID = 
H2O VALUE = "DB-ASPENPCD" \ \ PVAL PARAMNAME2 = DHFORM CID = CO2 VALUE = 
"DB-ASPENPCD" \ \ PVAL PARAMNAME2 = DHFORM CID = O2 VALUE = "DB-ASPENPCD" \ 
\ PVAL PARAMNAME2 = DHFORM CID = N2 VALUE = "DB-ASPENPCD" \ \ PVAL PARAMNAME2
 = DHFORM CID = NAOH UVALUE = -416.88 <0> <0> VALUE = "0$-416.88" \ \ PVAL 
PARAMNAME2 = DHFORM CID = "ANHY(S)" UVALUE = -1130.68 <0> <0> VALUE = 
"0$-1130.68" \ \ PVAL PARAMNAME2 = DHFORM CID = "NAOH(S)" UVALUE = -425.93 
<0> <0> VALUE = "0$-425.93" \ \ PVAL PARAMNAME2 = DHFORM CID = "H3O+" UVALUE
 = 0 <0> <0> VALUE = "0$0" \ \ PVAL PARAMNAME2 = DHFORM CID = "NA+" UVALUE = 
-240.12 <0> <0> VALUE = "0$-240.12" \ \ PVAL PARAMNAME2 = DHFORM CID = 
"BICA(S)" UVALUE = -950.81 <0> <0> VALUE = "0$-950.81" \ \ PVAL PARAMNAME2 = 
DHFORM CID = "HCO3-" UVALUE = -691.99 <0> <0> VALUE = "0$-691.99" \ \ PVAL 
PARAMNAME2 = DHFORM CID = "OH-" UVALUE = -230.2433 <0> <0> VALUE = 
"0$-230.2433" \ \ PVAL PARAMNAME2 = DHFORM CID = "CO3--" UVALUE = -677.14 <0> 
<0> VALUE = "0$-677.14" \ \ PVAL PARAMNAME2 = DHFORM CID = "MONO(S)" UVALUE
 = -1431.26 <0> <0> VALUE = "0$-1431.26" \ \ PVAL PARAMNAME2 = DHFORM CID = 
"HEPTA(S)" UVALUE = -3199.97 <0> <0> VALUE = "0$-3199.97" \ \ PVAL PARAMNAME2
 = DHFORM CID = "DECA(S)" UVALUE = -4081.32 <0> <0> VALUE = "0$-4081.32" \ 
\ PVAL PARAMNAME2 = DHSFRM CID = H2O VALUE = "DB-SOLIDS" \ \ PVAL PARAMNAME2
 = DHSFRM CID = NAOH VALUE = "DB-SOLIDS" \ \ PVAL PARAMNAME2 = DHSFRM CID = 
"ANHY(S)" VALUE = "DB-SOLIDS" \ \ PVAL PARAMNAME2 = DHSFRM CID = "NAOH(S)" 
VALUE = "DB-SOLIDS" \ \ PVAL PARAMNAME2 = DHSFRM CID = "BICA(S)" VALUE = 
"DB-SOLIDS" \ \ PVAL PARAMNAME2 = DHSFRM CID = "MONO(S)" VALUE = "DB-SOLIDS" 
\ \ PVAL PARAMNAME2 = DHSFRM CID = "HEPTA(S)" VALUE = "DB-SOLIDS" \ \ PVAL 
PARAMNAME2 = DHSFRM CID = "DECA(S)" VALUE = "DB-SOLIDS" \ \ PVAL PARAMNAME2
 = DHVLB CID = H2O VALUE = "DB-ASPENPCD" \ \ PVAL PARAMNAME2 = DHVLB CID = 
CO2 VALUE = "DB-ASPENPCD" \ \ PVAL PARAMNAME2 = DHVLB CID = O2 VALUE = 
"DB-ASPENPCD" \ \ PVAL PARAMNAME2 = DHVLB CID = N2 VALUE = "DB-ASPENPCD" \ 
\ PVAL PARAMNAME2 = FREEZEPT CID = H2O VALUE = "DB-ASPENPCD" \ \ PVAL 
PARAMNAME2 = FREEZEPT CID = CO2 VALUE = "DB-ASPENPCD" \ \ PVAL PARAMNAME2 = 
FREEZEPT CID = O2 VALUE = "DB-ASPENPCD" \ \ PVAL PARAMNAME2 = FREEZEPT CID = 
N2 VALUE = "DB-ASPENPCD" \ \ PVAL PARAMNAME2 = FREEZEPT CID = NAOH VALUE = 
"DB-SOLIDS" \ \ PVAL PARAMNAME2 = FREEZEPT CID = "ANHY(S)" VALUE = "DB-SOLIDS" 
\ \ PVAL PARAMNAME2 = FREEZEPT CID = "NAOH(S)" VALUE = "DB-SOLIDS" \ \ PVAL 
PARAMNAME2 = HCOM CID = H2O VALUE = "DB-ASPENPCD" \ \ PVAL PARAMNAME2 = HCOM 
CID = CO2 VALUE = "DB-ASPENPCD" \ \ PVAL PARAMNAME2 = HCOM CID = O2 VALUE = 
"DB-ASPENPCD" \ \ PVAL PARAMNAME2 = HCOM CID = N2 VALUE = "DB-ASPENPCD" \ \ 
PVAL PARAMNAME2 = HFUS CID = H2O VALUE = "DB-NIST-TRC" \ \ PVAL PARAMNAME2 = 
HFUS CID = CO2 VALUE = "DB-NIST-TRC" \ \ PVAL PARAMNAME2 = HFUS CID = O2 
VALUE = "DB-PURE38" \ \ PVAL PARAMNAME2 = HFUS CID = N2 VALUE = "DB-NIST-TRC" 
\ \ PVAL PARAMNAME2 = HFUS CID = NAOH VALUE = "DB-NIST-TRC" \ \ PVAL 
PARAMNAME2 = HFUS CID = "ANHY(S)" VALUE = "DB-PURE38" \ \ PVAL PARAMNAME2 = 
HFUS CID = "NAOH(S)" VALUE = "DB-NIST-TRC" \ \ PVAL PARAMNAME2 = IONRDL CID
 = "H3O+" VALUE = "DB-AQUEOUS" \ \ PVAL PARAMNAME2 = IONRDL CID = "NA+" VALUE 
= "DB-AQUEOUS" \ \ PVAL PARAMNAME2 = IONRDL CID = "HCO3-" VALUE = "DB-AQUEOUS" 
\ \ PVAL PARAMNAME2 = IONRDL CID = "OH-" VALUE = "DB-AQUEOUS" \ \ PVAL 
PARAMNAME2 = IONRDL CID = "CO3--" VALUE = "DB-AQUEOUS" \ \ PVAL PARAMNAME2 = 
IONTYP CID = CO2 VALUE = "DB-AQUEOUS" \ \ PVAL PARAMNAME2 = IONTYP CID = O2 
VALUE = "DB-AQUEOUS" \ \ PVAL PARAMNAME2 = IONTYP CID = N2 VALUE = "DB-AQUEOUS" 
\ \ PVAL PARAMNAME2 = IONTYP CID = "H3O+" VALUE = "DB-AQUEOUS" \ \ PVAL 
PARAMNAME2 = IONTYP CID = "NA+" VALUE = "DB-AQUEOUS" \ \ PVAL PARAMNAME2 = 
IONTYP CID = "BICA(S)" VALUE = "DB-AQUEOUS" \ \ PVAL PARAMNAME2 = IONTYP CID
 = "HCO3-" VALUE = "DB-AQUEOUS" \ \ PVAL PARAMNAME2 = IONTYP CID = "OH-" 
VALUE = "DB-AQUEOUS" \ \ PVAL PARAMNAME2 = IONTYP CID = "CO3--" VALUE = 
"DB-AQUEOUS" \ \ PVAL PARAMNAME2 = MUP CID = H2O VALUE = "DB-ASPENPCD" \ \ 
PVAL PARAMNAME2 = MUP CID = CO2 VALUE = "DB-ASPENPCD" \ \ PVAL PARAMNAME2 = 
MUP CID = O2 VALUE = "DB-ASPENPCD" \ \ PVAL PARAMNAME2 = MUP CID = N2 VALUE = 
"DB-ASPENPCD" \ \ PVAL PARAMNAME2 = MUP CID = NAOH VALUE = "DB-PURE38" \ \ 
PVAL PARAMNAME2 = MUP CID = "ANHY(S)" VALUE = "DB-PURE38" \ \ PVAL PARAMNAME2
 = MUP CID = "NAOH(S)" VALUE = "DB-PURE38" \ \ PVAL PARAMNAME2 = MUP CID = 
"BICA(S)" VALUE = "DB-PURE38" \ \ PVAL PARAMNAME2 = MW CID = H2O VALUE = 
"DB-ASPENPCD" \ \ PVAL PARAMNAME2 = MW CID = CO2 VALUE = "DB-ASPENPCD" \ \ 
PVAL PARAMNAME2 = MW CID = O2 VALUE = "DB-ASPENPCD" \ \ PVAL PARAMNAME2 = MW 
CID = N2 VALUE = "DB-ASPENPCD" \ \ PVAL PARAMNAME2 = MW CID = NAOH VALUE = 
"DB-AQUEOUS" \ \ PVAL PARAMNAME2 = MW CID = "ANHY(S)" VALUE = "DB-SOLIDS" \ 
\ PVAL PARAMNAME2 = MW CID = "NAOH(S)" VALUE = "DB-AQUEOUS" \ \ PVAL 
PARAMNAME2 = MW CID = "H3O+" VALUE = "DB-AQUEOUS" \ \ PVAL PARAMNAME2 = MW 
CID = "NA+" VALUE = "DB-AQUEOUS" \ \ PVAL PARAMNAME2 = MW CID = "BICA(S)" 
VALUE = "DB-AQUEOUS" \ \ PVAL PARAMNAME2 = MW CID = "HCO3-" VALUE = 
"DB-AQUEOUS" \ \ PVAL PARAMNAME2 = MW CID = "OH-" VALUE = "DB-AQUEOUS" \ \ 
PVAL PARAMNAME2 = MW CID = "CO3--" VALUE = "DB-AQUEOUS" \ \ PVAL PARAMNAME2
 = MW CID = "MONO(S)" VALUE = "DB-SOLIDS" \ \ PVAL PARAMNAME2 = MW CID = 
"HEPTA(S)" VALUE = "DB-SOLIDS" \ \ PVAL PARAMNAME2 = MW CID = "DECA(S)" VALUE 
= "DB-SOLIDS" \ \ PVAL PARAMNAME2 = OMEGA CID = H2O VALUE = "DB-ASPENPCD" \ 
\ PVAL PARAMNAME2 = OMEGA CID = CO2 VALUE = "DB-ASPENPCD" \ \ PVAL PARAMNAME2
 = OMEGA CID = O2 VALUE = "DB-ASPENPCD" \ \ PVAL PARAMNAME2 = OMEGA CID = N2 
VALUE = "DB-ASPENPCD" \ \ PVAL PARAMNAME2 = OMEGA CID = NAOH VALUE = 
"DB-SOLIDS" \ \ PVAL PARAMNAME2 = OMEGA CID = "ANHY(S)" VALUE = "DB-SOLIDS" 
\ \ PVAL PARAMNAME2 = OMEGA CID = "NAOH(S)" VALUE = "DB-SOLIDS" \ \ PVAL 
PARAMNAME2 = OMEGA CID = "BICA(S)" VALUE = "DB-SOLIDS" \ \ PVAL PARAMNAME2 = 
OMEGA CID = "MONO(S)" VALUE = "DB-SOLIDS" \ \ PVAL PARAMNAME2 = OMEGA CID = 
"HEPTA(S)" VALUE = "DB-SOLIDS" \ \ PVAL PARAMNAME2 = OMEGA CID = "DECA(S)" 
VALUE = "DB-SOLIDS" \ \ PVAL PARAMNAME2 = OMEGHG CID = CO2 VALUE = "DB-AQUEOUS" 
\ \ PVAL PARAMNAME2 = OMEGHG CID = O2 VALUE = "DB-AQUEOUS" \ \ PVAL 
PARAMNAME2 = OMEGHG CID = N2 VALUE = "DB-AQUEOUS" \ \ PVAL PARAMNAME2 = 
OMEGHG CID = NAOH VALUE = "DB-AQUEOUS" \ \ PVAL PARAMNAME2 = OMEGHG CID = 
"NAOH(S)" VALUE = "DB-AQUEOUS" \ \ PVAL PARAMNAME2 = OMEGHG CID = "NA+" VALUE 
= "DB-AQUEOUS" \ \ PVAL PARAMNAME2 = OMEGHG CID = "HCO3-" VALUE = "DB-AQUEOUS" 
\ \ PVAL PARAMNAME2 = OMEGHG CID = "OH-" VALUE = "DB-AQUEOUS" \ \ PVAL 
PARAMNAME2 = OMEGHG CID = "CO3--" VALUE = "DB-AQUEOUS" \ \ PVAL PARAMNAME2 = 
PC CID = H2O VALUE = "DB-ASPENPCD" \ \ PVAL PARAMNAME2 = PC CID = CO2 VALUE = 
"DB-ASPENPCD" \ \ PVAL PARAMNAME2 = PC CID = O2 VALUE = "DB-ASPENPCD" \ \ 
PVAL PARAMNAME2 = PC CID = N2 VALUE = "DB-ASPENPCD" \ \ PVAL PARAMNAME2 = PC 
CID = NAOH VALUE = "DB-SOLIDS" \ \ PVAL PARAMNAME2 = PC CID = "ANHY(S)" VALUE 
= "DB-SOLIDS" \ \ PVAL PARAMNAME2 = PC CID = "NAOH(S)" VALUE = "DB-SOLIDS" 
\ \ PVAL PARAMNAME2 = PC CID = "BICA(S)" VALUE = "DB-SOLIDS" \ \ PVAL 
PARAMNAME2 = PC CID = "MONO(S)" VALUE = "DB-SOLIDS" \ \ PVAL PARAMNAME2 = PC 
CID = "HEPTA(S)" VALUE = "DB-SOLIDS" \ \ PVAL PARAMNAME2 = PC CID = "DECA(S)" 
VALUE = "DB-SOLIDS" \ \ PVAL PARAMNAME2 = RGYR CID = H2O VALUE = "DB-ASPENPCD" 
\ \ PVAL PARAMNAME2 = RGYR CID = CO2 VALUE = "DB-ASPENPCD" \ \ PVAL 
PARAMNAME2 = RGYR CID = O2 VALUE = "DB-ASPENPCD" \ \ PVAL PARAMNAME2 = RGYR 
CID = N2 VALUE = "DB-ASPENPCD" \ \ PVAL PARAMNAME2 = RGYR CID = NAOH VALUE = 
"DB-PURE38" \ \ PVAL PARAMNAME2 = RGYR CID = "NAOH(S)" VALUE = "DB-PURE38" 
\ \ PVAL PARAMNAME2 = RKTZRA CID = H2O VALUE = "DB-ASPENPCD" \ \ PVAL 
PARAMNAME2 = RKTZRA CID = CO2 VALUE = "DB-ASPENPCD" \ \ PVAL PARAMNAME2 = 
RKTZRA CID = O2 VALUE = "DB-ASPENPCD" \ \ PVAL PARAMNAME2 = RKTZRA CID = N2 
VALUE = "DB-ASPENPCD" \ \ PVAL PARAMNAME2 = RKTZRA CID = NAOH VALUE = 
"DB-PURE38" \ \ PVAL PARAMNAME2 = RKTZRA CID = "NAOH(S)" VALUE = "DB-PURE38" 
\ \ PVAL PARAMNAME2 = S25HG CID = CO2 VALUE = "DB-AQUEOUS" \ \ PVAL 
PARAMNAME2 = S25HG CID = O2 VALUE = "DB-AQUEOUS" \ \ PVAL PARAMNAME2 = S25HG 
CID = N2 VALUE = "DB-AQUEOUS" \ \ PVAL PARAMNAME2 = S25HG CID = NAOH VALUE = 
"DB-AQUEOUS" \ \ PVAL PARAMNAME2 = S25HG CID = "NAOH(S)" VALUE = "DB-AQUEOUS" 
\ \ PVAL PARAMNAME2 = S25HG CID = "NA+" VALUE = "DB-AQUEOUS" \ \ PVAL 
PARAMNAME2 = S25HG CID = "HCO3-" VALUE = "DB-AQUEOUS" \ \ PVAL PARAMNAME2 = 
S25HG CID = "OH-" VALUE = "DB-AQUEOUS" \ \ PVAL PARAMNAME2 = S25HG CID = 
"CO3--" VALUE = "DB-AQUEOUS" \ \ PVAL PARAMNAME2 = S025C CID = CO2 VALUE = 
"DB-AQUEOUS" \ \ PVAL PARAMNAME2 = S025C CID = O2 VALUE = "DB-AQUEOUS" \ \ 
PVAL PARAMNAME2 = S025C CID = "H3O+" VALUE = "DB-AQUEOUS" \ \ PVAL PARAMNAME2
 = S025C CID = "NA+" VALUE = "DB-AQUEOUS" \ \ PVAL PARAMNAME2 = S025C CID = 
"BICA(S)" VALUE = "DB-AQUEOUS" \ \ PVAL PARAMNAME2 = S025C CID = "HCO3-" 
VALUE = "DB-AQUEOUS" \ \ PVAL PARAMNAME2 = S025C CID = "OH-" VALUE = 
"DB-AQUEOUS" \ \ PVAL PARAMNAME2 = S025C CID = "CO3--" VALUE = "DB-AQUEOUS" 
\ \ PVAL PARAMNAME2 = S025E CID = CO2 VALUE = "DB-AQUEOUS" \ \ PVAL 
PARAMNAME2 = S025E CID = O2 VALUE = "DB-AQUEOUS" \ \ PVAL PARAMNAME2 = S025E 
CID = N2 VALUE = "DB-AQUEOUS" \ \ PVAL PARAMNAME2 = S025E CID = NAOH VALUE = 
"DB-AQUEOUS" \ \ PVAL PARAMNAME2 = S025E CID = "NAOH(S)" VALUE = "DB-AQUEOUS" 
\ \ PVAL PARAMNAME2 = S025E CID = "H3O+" VALUE = "DB-AQUEOUS" \ \ PVAL 
PARAMNAME2 = S025E CID = "NA+" VALUE = "DB-AQUEOUS" \ \ PVAL PARAMNAME2 = 
S025E CID = "BICA(S)" VALUE = "DB-AQUEOUS" \ \ PVAL PARAMNAME2 = S025E CID = 
"HCO3-" VALUE = "DB-AQUEOUS" \ \ PVAL PARAMNAME2 = S025E CID = "OH-" VALUE = 
"DB-AQUEOUS" \ \ PVAL PARAMNAME2 = S025E CID = "CO3--" VALUE = "DB-AQUEOUS" 
\ \ PVAL PARAMNAME2 = SG CID = H2O VALUE = "DB-ASPENPCD" \ \ PVAL PARAMNAME2
 = SG CID = CO2 VALUE = "DB-ASPENPCD" \ \ PVAL PARAMNAME2 = SG CID = O2 VALUE 
= "DB-ASPENPCD" \ \ PVAL PARAMNAME2 = SG CID = N2 VALUE = "DB-ASPENPCD" \ \ 
PVAL PARAMNAME2 = SG CID = NAOH VALUE = "DB-PURE38" \ \ PVAL PARAMNAME2 = SG 
CID = "ANHY(S)" VALUE = "DB-PURE38" \ \ PVAL PARAMNAME2 = SG CID = "NAOH(S)" 
VALUE = "DB-PURE38" \ \ PVAL PARAMNAME2 = TB CID = H2O VALUE = "DB-ASPENPCD" 
\ \ PVAL PARAMNAME2 = TB CID = CO2 VALUE = "DB-ASPENPCD" \ \ PVAL PARAMNAME2
 = TB CID = O2 VALUE = "DB-ASPENPCD" \ \ PVAL PARAMNAME2 = TB CID = N2 VALUE 
= "DB-ASPENPCD" \ \ PVAL PARAMNAME2 = TB CID = NAOH VALUE = "DB-INORGANIC" 
\ \ PVAL PARAMNAME2 = TB CID = "NAOH(S)" VALUE = "DB-INORGANIC" \ \ PVAL 
PARAMNAME2 = TC CID = H2O VALUE = "DB-ASPENPCD" \ \ PVAL PARAMNAME2 = TC CID
 = CO2 VALUE = "DB-ASPENPCD" \ \ PVAL PARAMNAME2 = TC CID = O2 VALUE = 
"DB-ASPENPCD" \ \ PVAL PARAMNAME2 = TC CID = N2 VALUE = "DB-ASPENPCD" \ \ 
PVAL PARAMNAME2 = TC CID = NAOH VALUE = "DB-SOLIDS" \ \ PVAL PARAMNAME2 = TC 
CID = "ANHY(S)" VALUE = "DB-SOLIDS" \ \ PVAL PARAMNAME2 = TC CID = "NAOH(S)" 
VALUE = "DB-SOLIDS" \ \ PVAL PARAMNAME2 = TC CID = "BICA(S)" VALUE = 
"DB-SOLIDS" \ \ PVAL PARAMNAME2 = TC CID = "MONO(S)" VALUE = "DB-SOLIDS" \ 
\ PVAL PARAMNAME2 = TC CID = "HEPTA(S)" VALUE = "DB-SOLIDS" \ \ PVAL 
PARAMNAME2 = TC CID = "DECA(S)" VALUE = "DB-SOLIDS" \ \ PVAL PARAMNAME2 = TPT 
CID = H2O VALUE = "DB-NIST-TRC" \ \ PVAL PARAMNAME2 = TPT CID = CO2 VALUE = 
"DB-NIST-TRC" \ \ PVAL PARAMNAME2 = TPT CID = O2 VALUE = "DB-NIST-TRC" \ \ 
PVAL PARAMNAME2 = TPT CID = N2 VALUE = "DB-NIST-TRC" \ \ PVAL PARAMNAME2 = 
TPT CID = NAOH VALUE = "DB-NIST-TRC" \ \ PVAL PARAMNAME2 = TPT CID = "ANHY(S)" 
VALUE = "DB-PURE38" \ \ PVAL PARAMNAME2 = TPT CID = "NAOH(S)" VALUE = 
"DB-NIST-TRC" \ \ PVAL PARAMNAME2 = VB CID = H2O VALUE = "DB-ASPENPCD" \ \ 
PVAL PARAMNAME2 = VB CID = CO2 VALUE = "DB-ASPENPCD" \ \ PVAL PARAMNAME2 = VB 
CID = O2 VALUE = "DB-ASPENPCD" \ \ PVAL PARAMNAME2 = VB CID = N2 VALUE = 
"DB-ASPENPCD" \ \ PVAL PARAMNAME2 = VB CID = NAOH VALUE = "DB-PURE38" \ \ 
PVAL PARAMNAME2 = VB CID = "NAOH(S)" VALUE = "DB-PURE38" \ \ PVAL PARAMNAME2
 = VC CID = H2O VALUE = "DB-ASPENPCD" \ \ PVAL PARAMNAME2 = VC CID = CO2 
VALUE = "DB-ASPENPCD" \ \ PVAL PARAMNAME2 = VC CID = O2 VALUE = "DB-ASPENPCD" 
\ \ PVAL PARAMNAME2 = VC CID = N2 VALUE = "DB-ASPENPCD" \ \ PVAL PARAMNAME2
 = VC CID = NAOH VALUE = "DB-SOLIDS" \ \ PVAL PARAMNAME2 = VC CID = "ANHY(S)" 
VALUE = "DB-SOLIDS" \ \ PVAL PARAMNAME2 = VC CID = "NAOH(S)" VALUE = 
"DB-SOLIDS" \ \ PVAL PARAMNAME2 = VC CID = "BICA(S)" VALUE = "DB-SOLIDS" \ 
\ PVAL PARAMNAME2 = VC CID = "MONO(S)" VALUE = "DB-SOLIDS" \ \ PVAL 
PARAMNAME2 = VC CID = "HEPTA(S)" VALUE = "DB-SOLIDS" \ \ PVAL PARAMNAME2 = VC 
CID = "DECA(S)" VALUE = "DB-SOLIDS" \ \ PVAL PARAMNAME2 = VLSTD CID = H2O 
VALUE = "DB-ASPENPCD" \ \ PVAL PARAMNAME2 = VLSTD CID = CO2 VALUE = 
"DB-ASPENPCD" \ \ PVAL PARAMNAME2 = VLSTD CID = O2 VALUE = "DB-ASPENPCD" \ 
\ PVAL PARAMNAME2 = VLSTD CID = N2 VALUE = "DB-ASPENPCD" \ \ PVAL PARAMNAME2
 = VLSTD CID = NAOH VALUE = "DB-PURE38" \ \ PVAL PARAMNAME2 = VLSTD CID = 
"ANHY(S)" VALUE = "DB-PURE38" \ \ PVAL PARAMNAME2 = VLSTD CID = "NAOH(S)" 
VALUE = "DB-PURE38" \ \ PVAL PARAMNAME2 = ZC CID = H2O VALUE = "DB-ASPENPCD" 
\ \ PVAL PARAMNAME2 = ZC CID = CO2 VALUE = "DB-ASPENPCD" \ \ PVAL PARAMNAME2
 = ZC CID = O2 VALUE = "DB-ASPENPCD" \ \ PVAL PARAMNAME2 = ZC CID = N2 VALUE 
= "DB-ASPENPCD" \ \ PVAL PARAMNAME2 = ZC CID = NAOH VALUE = "DB-SOLIDS" \ \ 
PVAL PARAMNAME2 = ZC CID = "ANHY(S)" VALUE = "DB-SOLIDS" \ \ PVAL PARAMNAME2
 = ZC CID = "NAOH(S)" VALUE = "DB-SOLIDS" \ \ PVAL PARAMNAME2 = ZC CID = 
"BICA(S)" VALUE = "DB-SOLIDS" \ \ PVAL PARAMNAME2 = ZC CID = "MONO(S)" VALUE 
= "DB-SOLIDS" \ \ PVAL PARAMNAME2 = ZC CID = "HEPTA(S)" VALUE = "DB-SOLIDS" 
\ \ PVAL PARAMNAME2 = ZC CID = "DECA(S)" VALUE = "DB-SOLIDS" \ ? PROPERTIES 
PARAMETERS UNARY "T-DEPENDENT" "AHGPAR-1" ? ; "METCBAR_MOLE" ; \ PROP-LIST 
PARAMNAME = AHGPAR SETNO = 1 UNITROW = 39 UNITLABEL = "cal/mol" TUNITROW = 22 
TUNITLABEL = C NEL = 4 \ \ PVAL PARAMNAME2 = AHGPAR CID = CO2 UNITROW2 = 39 
UNITLABEL2 = "cal/mol" TUNITROW2 = 22 TUNITLABEL2 = C NEL2 = 4 VAL1 = 
"DB-AQUEOUS" VAL2 = "DB-AQUEOUS" VAL3 = "DB-AQUEOUS" VAL4 = "DB-AQUEOUS" \ 
\ PVAL PARAMNAME2 = AHGPAR CID = O2 UNITROW2 = 39 UNITLABEL2 = "cal/mol" 
TUNITROW2 = 22 TUNITLABEL2 = C NEL2 = 4 VAL1 = "DB-AQUEOUS" VAL2 = "DB-AQUEOUS" 
VAL3 = "DB-AQUEOUS" VAL4 = "DB-AQUEOUS" \ \ PVAL PARAMNAME2 = AHGPAR CID = N2 
UNITROW2 = 39 UNITLABEL2 = "cal/mol" TUNITROW2 = 22 TUNITLABEL2 = C NEL2 = 4 
VAL1 = "DB-AQUEOUS" VAL2 = "DB-AQUEOUS" VAL3 = "DB-AQUEOUS" VAL4 = "DB-AQUEOUS" 
\ \ PVAL PARAMNAME2 = AHGPAR CID = NAOH UNITROW2 = 39 UNITLABEL2 = "cal/mol" 
TUNITROW2 = 22 TUNITLABEL2 = C NEL2 = 4 VAL1 = "DB-AQUEOUS" VAL2 = "DB-AQUEOUS" 
VAL3 = "DB-AQUEOUS" VAL4 = "DB-AQUEOUS" \ \ PVAL PARAMNAME2 = AHGPAR CID = 
"NA+" UNITROW2 = 39 UNITLABEL2 = "cal/mol" TUNITROW2 = 22 TUNITLABEL2 = C 
NEL2 = 4 VAL1 = "DB-AQUEOUS" VAL2 = "DB-AQUEOUS" VAL3 = "DB-AQUEOUS" VAL4 = 
"DB-AQUEOUS" \ \ PVAL PARAMNAME2 = AHGPAR CID = "NAOH(S)" UNITROW2 = 39 
UNITLABEL2 = "cal/mol" TUNITROW2 = 22 TUNITLABEL2 = C NEL2 = 4 VAL1 = 
"DB-AQUEOUS" VAL2 = "DB-AQUEOUS" VAL3 = "DB-AQUEOUS" VAL4 = "DB-AQUEOUS" \ 
\ PVAL PARAMNAME2 = AHGPAR CID = "HCO3-" UNITROW2 = 39 UNITLABEL2 = "cal/mol" 
TUNITROW2 = 22 TUNITLABEL2 = C NEL2 = 4 VAL1 = "DB-AQUEOUS" VAL2 = "DB-AQUEOUS" 
VAL3 = "DB-AQUEOUS" VAL4 = "DB-AQUEOUS" \ \ PVAL PARAMNAME2 = AHGPAR CID = 
"OH-" UNITROW2 = 39 UNITLABEL2 = "cal/mol" TUNITROW2 = 22 TUNITLABEL2 = C 
NEL2 = 4 VAL1 = "DB-AQUEOUS" VAL2 = "DB-AQUEOUS" VAL3 = "DB-AQUEOUS" VAL4 = 
"DB-AQUEOUS" \ \ PVAL PARAMNAME2 = AHGPAR CID = "CO3--" UNITROW2 = 39 
UNITLABEL2 = "cal/mol" TUNITROW2 = 22 TUNITLABEL2 = C NEL2 = 4 VAL1 = 
"DB-AQUEOUS" VAL2 = "DB-AQUEOUS" VAL3 = "DB-AQUEOUS" VAL4 = "DB-AQUEOUS" \ ? 
PROPERTIES PARAMETERS UNARY "T-DEPENDENT" "CHGPAR-1" ? ; "METCBAR_MOLE" ; \ 
PROP-LIST PARAMNAME = CHGPAR SETNO = 1 UNITROW = 41 UNITLABEL = "cal/mol-K" 
TUNITROW = 22 TUNITLABEL = C NEL = 2 \ \ PVAL PARAMNAME2 = CHGPAR CID = CO2 
UNITROW2 = 41 UNITLABEL2 = "cal/mol-K" TUNITROW2 = 22 TUNITLABEL2 = C NEL2 = 
2 VAL1 = "DB-AQUEOUS" VAL2 = "DB-AQUEOUS" \ \ PVAL PARAMNAME2 = CHGPAR CID = 
O2 UNITROW2 = 41 UNITLABEL2 = "cal/mol-K" TUNITROW2 = 22 TUNITLABEL2 = C NEL2
 = 2 VAL1 = "DB-AQUEOUS" VAL2 = "DB-AQUEOUS" \ \ PVAL PARAMNAME2 = CHGPAR CID
 = N2 UNITROW2 = 41 UNITLABEL2 = "cal/mol-K" TUNITROW2 = 22 TUNITLABEL2 = C 
NEL2 = 2 VAL1 = "DB-AQUEOUS" VAL2 = "DB-AQUEOUS" \ \ PVAL PARAMNAME2 = CHGPAR 
CID = NAOH UNITROW2 = 41 UNITLABEL2 = "cal/mol-K" TUNITROW2 = 22 TUNITLABEL2
 = C NEL2 = 2 VAL1 = "DB-AQUEOUS" VAL2 = "DB-AQUEOUS" \ \ PVAL PARAMNAME2 = 
CHGPAR CID = "NA+" UNITROW2 = 41 UNITLABEL2 = "cal/mol-K" TUNITROW2 = 22 
TUNITLABEL2 = C NEL2 = 2 VAL1 = "DB-AQUEOUS" VAL2 = "DB-AQUEOUS" \ \ PVAL 
PARAMNAME2 = CHGPAR CID = "NAOH(S)" UNITROW2 = 41 UNITLABEL2 = "cal/mol-K" 
TUNITROW2 = 22 TUNITLABEL2 = C NEL2 = 2 VAL1 = "DB-AQUEOUS" VAL2 = "DB-AQUEOUS" 
\ \ PVAL PARAMNAME2 = CHGPAR CID = "HCO3-" UNITROW2 = 41 UNITLABEL2 = 
"cal/mol-K" TUNITROW2 = 22 TUNITLABEL2 = C NEL2 = 2 VAL1 = "DB-AQUEOUS" VAL2 
= "DB-AQUEOUS" \ \ PVAL PARAMNAME2 = CHGPAR CID = "OH-" UNITROW2 = 41 
UNITLABEL2 = "cal/mol-K" TUNITROW2 = 22 TUNITLABEL2 = C NEL2 = 2 VAL1 = 
"DB-AQUEOUS" VAL2 = "DB-AQUEOUS" \ \ PVAL PARAMNAME2 = CHGPAR CID = "CO3--" 
UNITROW2 = 41 UNITLABEL2 = "cal/mol-K" TUNITROW2 = 22 TUNITLABEL2 = C NEL2 = 
2 VAL1 = "DB-AQUEOUS" VAL2 = "DB-AQUEOUS" \ ? PROPERTIES PARAMETERS UNARY 
"T-DEPENDENT" "CPAQ0-1" ? ; "METCBAR_MOLE" ; \ PROP-LIST PARAMNAME = CPAQ0 
SETNO = 1 UNITROW = 15 UNITLABEL = "cal/mol-K" TUNITROW = 22 TUNITLABEL = C 
NEL = 8 \ \ PVAL PARAMNAME2 = CPAQ0 CID = CO2 UNITROW2 = 15 UNITLABEL2 = 
"cal/mol-K" TUNITROW2 = 22 TUNITLABEL2 = C NEL2 = 8 VAL1 = "DB-AQUEOUS" VAL2 
= "DB-AQUEOUS" VAL3 = "DB-AQUEOUS" VAL4 = "DB-AQUEOUS" VAL5 = "DB-AQUEOUS" 
VAL6 = "DB-AQUEOUS" VAL7 = "DB-AQUEOUS" VAL8 = "DB-AQUEOUS" \ \ PVAL 
PARAMNAME2 = CPAQ0 CID = O2 UNITROW2 = 15 UNITLABEL2 = "cal/mol-K" TUNITROW2
 = 22 TUNITLABEL2 = C NEL2 = 8 VAL1 = "DB-AQUEOUS" VAL2 = "DB-AQUEOUS" VAL3 = 
"DB-AQUEOUS" VAL4 = "DB-AQUEOUS" VAL5 = "DB-AQUEOUS" VAL6 = "DB-AQUEOUS" VAL7 
= "DB-AQUEOUS" VAL8 = "DB-AQUEOUS" \ \ PVAL PARAMNAME2 = CPAQ0 CID = N2 
UNITROW2 = 15 UNITLABEL2 = "cal/mol-K" TUNITROW2 = 22 TUNITLABEL2 = C NEL2 = 
8 VAL1 = "DB-AQUEOUS" VAL2 = "DB-AQUEOUS" VAL3 = "DB-AQUEOUS" VAL4 = 
"DB-AQUEOUS" VAL5 = "DB-AQUEOUS" VAL6 = "DB-AQUEOUS" VAL7 = "DB-AQUEOUS" VAL8 
= "DB-AQUEOUS" \ \ PVAL PARAMNAME2 = CPAQ0 CID = "H3O+" UNITROW2 = 15 
UNITLABEL2 = "cal/mol-K" TUNITROW2 = 22 TUNITLABEL2 = C NEL2 = 8 VAL1 = 
"DB-AQUEOUS" VAL2 = "DB-AQUEOUS" VAL3 = "DB-AQUEOUS" VAL4 = "DB-AQUEOUS" VAL5 
= "DB-AQUEOUS" VAL6 = "DB-AQUEOUS" VAL7 = "DB-AQUEOUS" VAL8 = "DB-AQUEOUS" 
\ \ PVAL PARAMNAME2 = CPAQ0 CID = "NA+" UNITROW2 = 15 UNITLABEL2 = "cal/mol-K" 
TUNITROW2 = 22 TUNITLABEL2 = C NEL2 = 8 VAL1 = "DB-AQUEOUS" VAL2 = "DB-AQUEOUS" 
VAL3 = "DB-AQUEOUS" VAL4 = "DB-AQUEOUS" VAL5 = "DB-AQUEOUS" VAL6 = "DB-AQUEOUS" 
VAL7 = "DB-AQUEOUS" VAL8 = "DB-AQUEOUS" \ \ PVAL PARAMNAME2 = CPAQ0 CID = "OH-" 
UNITROW2 = 15 UNITLABEL2 = "cal/mol-K" TUNITROW2 = 22 TUNITLABEL2 = C NEL2 = 
8 VAL1 = "DB-AQUEOUS" VAL2 = "DB-AQUEOUS" VAL3 = "DB-AQUEOUS" VAL4 = 
"DB-AQUEOUS" VAL5 = "DB-AQUEOUS" VAL6 = "DB-AQUEOUS" VAL7 = "DB-AQUEOUS" VAL8 
= "DB-AQUEOUS" \ ? PROPERTIES PARAMETERS UNARY "T-DEPENDENT" "CPDIEC-1" ? ; 
"METCBAR_MOLE" ; \ PROP-LIST PARAMNAME = CPDIEC SETNO = 1 UNITROW = 0 
TUNITROW = 0 NEL = 3 \ \ PVAL PARAMNAME2 = CPDIEC CID = H2O UNITROW2 = 0 
TUNITROW2 = 0 NEL2 = 3 VAL1 = "DB-ASPENPCD" VAL2 = "DB-ASPENPCD" VAL3 = 
"DB-ASPENPCD" \ \ PVAL PARAMNAME2 = CPDIEC CID = CO2 UNITROW2 = 0 TUNITROW2
 = 0 NEL2 = 3 VAL1 = "DB-ASPENPCD" VAL2 = "DB-ASPENPCD" VAL3 = "DB-ASPENPCD" 
\ \ PVAL PARAMNAME2 = CPDIEC CID = O2 UNITROW2 = 0 TUNITROW2 = 0 NEL2 = 3 
VAL1 = "DB-ASPENPCD" VAL2 = "DB-ASPENPCD" VAL3 = "DB-ASPENPCD" \ \ PVAL 
PARAMNAME2 = CPDIEC CID = N2 UNITROW2 = 0 TUNITROW2 = 0 NEL2 = 3 VAL1 = 
"DB-ASPENPCD" VAL2 = "DB-ASPENPCD" VAL3 = "DB-ASPENPCD" \ ? PROPERTIES 
PARAMETERS UNARY "T-DEPENDENT" "CPIG-1" ? ; "METCBAR_MOLE" ; \ PROP-LIST 
PARAMNAME = CPIG SETNO = 1 UNITROW = 15 UNITLABEL = "cal/mol-K" TUNITROW = 22 
TUNITLABEL = C NEL = 11 \ \ PVAL PARAMNAME2 = CPIG CID = H2O UNITROW2 = 15 
UNITLABEL2 = "cal/mol-K" TUNITROW2 = 22 TUNITLABEL2 = C NEL2 = 11 VAL1 = 
"DB-ASPENPCD" VAL2 = "DB-ASPENPCD" VAL3 = "DB-ASPENPCD" VAL4 = "DB-ASPENPCD" 
VAL5 = "DB-ASPENPCD" VAL6 = "DB-ASPENPCD" VAL7 = "DB-ASPENPCD" VAL8 = 
"DB-ASPENPCD" VAL9 = "DB-ASPENPCD" VAL10 = "DB-ASPENPCD" VAL11 = "DB-ASPENPCD" 
\ \ PVAL PARAMNAME2 = CPIG CID = CO2 UNITROW2 = 15 UNITLABEL2 = "cal/mol-K" 
TUNITROW2 = 22 TUNITLABEL2 = C NEL2 = 11 VAL1 = "DB-ASPENPCD" VAL2 = 
"DB-ASPENPCD" VAL3 = "DB-ASPENPCD" VAL4 = "DB-ASPENPCD" VAL5 = "DB-ASPENPCD" 
VAL6 = "DB-ASPENPCD" VAL7 = "DB-ASPENPCD" VAL8 = "DB-ASPENPCD" VAL9 = 
"DB-ASPENPCD" VAL10 = "DB-ASPENPCD" VAL11 = "DB-ASPENPCD" \ \ PVAL PARAMNAME2
 = CPIG CID = O2 UNITROW2 = 15 UNITLABEL2 = "cal/mol-K" TUNITROW2 = 22 
TUNITLABEL2 = C NEL2 = 11 VAL1 = "DB-ASPENPCD" VAL2 = "DB-ASPENPCD" VAL3 = 
"DB-ASPENPCD" VAL4 = "DB-ASPENPCD" VAL5 = "DB-ASPENPCD" VAL6 = "DB-ASPENPCD" 
VAL7 = "DB-ASPENPCD" VAL8 = "DB-ASPENPCD" VAL9 = "DB-ASPENPCD" VAL10 = 
"DB-ASPENPCD" VAL11 = "DB-ASPENPCD" \ \ PVAL PARAMNAME2 = CPIG CID = N2 
UNITROW2 = 15 UNITLABEL2 = "cal/mol-K" TUNITROW2 = 22 TUNITLABEL2 = C NEL2 = 
11 VAL1 = "DB-ASPENPCD" VAL2 = "DB-ASPENPCD" VAL3 = "DB-ASPENPCD" VAL4 = 
"DB-ASPENPCD" VAL5 = "DB-ASPENPCD" VAL6 = "DB-ASPENPCD" VAL7 = "DB-ASPENPCD" 
VAL8 = "DB-ASPENPCD" VAL9 = "DB-ASPENPCD" VAL10 = "DB-ASPENPCD" VAL11 = 
"DB-ASPENPCD" \ ? PROPERTIES PARAMETERS UNARY "T-DEPENDENT" "CPLTDE-1" ? ; 
"METCBAR_MOLE" ; \ PROP-LIST PARAMNAME = CPLTDECS SETNO = 1 UNITROW = 15 
UNITLABEL = "cal/mol-K" TUNITROW = 22 TUNITLABEL = C NEL = 9 \ \ PVAL 
PARAMNAME2 = CPLTDECS CID = H2O UNITROW2 = 15 UNITLABEL2 = "cal/mol-K" 
TUNITROW2 = 22 TUNITLABEL2 = C NEL2 = 9 VAL1 = "DB-NIST-TRC" VAL2 = 
"DB-NIST-TRC" VAL3 = "DB-NIST-TRC" VAL4 = "DB-NIST-TRC" VAL5 = "DB-NIST-TRC" 
VAL6 = "DB-NIST-TRC" VAL7 = "DB-NIST-TRC" VAL8 = "DB-NIST-TRC" VAL9 = 
"DB-NIST-TRC" \ \ PVAL PARAMNAME2 = CPLTDECS CID = CO2 UNITROW2 = 15 
UNITLABEL2 = "cal/mol-K" TUNITROW2 = 22 TUNITLABEL2 = C NEL2 = 9 VAL1 = 
"DB-NIST-TRC" VAL2 = "DB-NIST-TRC" VAL3 = "DB-NIST-TRC" VAL4 = "DB-NIST-TRC" 
VAL5 = "DB-NIST-TRC" VAL6 = "DB-NIST-TRC" VAL7 = "DB-NIST-TRC" VAL8 = 
"DB-NIST-TRC" VAL9 = "DB-NIST-TRC" \ \ PVAL PARAMNAME2 = CPLTDECS CID = O2 
UNITROW2 = 15 UNITLABEL2 = "cal/mol-K" TUNITROW2 = 22 TUNITLABEL2 = C NEL2 = 
9 VAL1 = "DB-NIST-TRC" VAL2 = "DB-NIST-TRC" VAL3 = "DB-NIST-TRC" VAL4 = 
"DB-NIST-TRC" VAL5 = "DB-NIST-TRC" VAL6 = "DB-NIST-TRC" VAL7 = "DB-NIST-TRC" 
VAL8 = "DB-NIST-TRC" VAL9 = "DB-NIST-TRC" \ \ PVAL PARAMNAME2 = CPLTDECS CID
 = N2 UNITROW2 = 15 UNITLABEL2 = "cal/mol-K" TUNITROW2 = 22 TUNITLABEL2 = C 
NEL2 = 9 VAL1 = "DB-NIST-TRC" VAL2 = "DB-NIST-TRC" VAL3 = "DB-NIST-TRC" VAL4 
= "DB-NIST-TRC" VAL5 = "DB-NIST-TRC" VAL6 = "DB-NIST-TRC" VAL7 = "DB-NIST-TRC" 
VAL8 = "DB-NIST-TRC" VAL9 = "DB-NIST-TRC" \ ? PROPERTIES PARAMETERS UNARY 
"T-DEPENDENT" "CPLTML-1" ? ; "METCBAR_MOLE" ; \ PROP-LIST PARAMNAME = 
CPLTMLPO SETNO = 1 UNITROW = 15 UNITLABEL = "cal/mol-K" TUNITROW = 22 
TUNITLABEL = C NEL = 8 \ \ PVAL PARAMNAME2 = CPLTMLPO CID = H2O UNITROW2 = 15 
UNITLABEL2 = "cal/mol-K" TUNITROW2 = 22 TUNITLABEL2 = C NEL2 = 8 VAL1 = 
"DB-NIST-TRC" VAL2 = "DB-NIST-TRC" VAL3 = "DB-NIST-TRC" VAL4 = "DB-NIST-TRC" 
VAL5 = "DB-NIST-TRC" VAL6 = "DB-NIST-TRC" VAL7 = "DB-NIST-TRC" VAL8 = 
"DB-NIST-TRC" \ ? PROPERTIES PARAMETERS UNARY "T-DEPENDENT" "CPLXP1-1" ? ; 
"METCBAR_MOLE" ; \ PROP-LIST PARAMNAME = CPLXP1 SETNO = 1 UNITROW = 39 
UNITLABEL = "cal/mol" TUNITROW = 22 TUNITLABEL = C NEL = 10 \ \ PVAL 
PARAMNAME2 = CPLXP1 CID = NAOH UNITROW2 = 39 UNITLABEL2 = "cal/mol" TUNITROW2
 = 22 TUNITLABEL2 = C NEL2 = 10 VAL1 = "DB-INORGANIC" VAL2 = "DB-INORGANIC" 
VAL3 = "DB-INORGANIC" VAL4 = "DB-INORGANIC" VAL5 = "DB-INORGANIC" VAL6 = 
"DB-INORGANIC" VAL7 = "DB-INORGANIC" VAL8 = "DB-INORGANIC" VAL9 = 
"DB-INORGANIC" VAL10 = "DB-INORGANIC" \ \ PVAL PARAMNAME2 = CPLXP1 CID = 
"ANHY(S)" UNITROW2 = 39 UNITLABEL2 = "cal/mol" TUNITROW2 = 22 TUNITLABEL2 = C 
NEL2 = 10 VAL1 = "DB-INORGANIC" VAL2 = "DB-INORGANIC" VAL3 = "DB-INORGANIC" 
VAL4 = "DB-INORGANIC" VAL5 = "DB-INORGANIC" VAL6 = "DB-INORGANIC" VAL7 = 
"DB-INORGANIC" VAL8 = "DB-INORGANIC" VAL9 = "DB-INORGANIC" VAL10 = 
"DB-INORGANIC" \ \ PVAL PARAMNAME2 = CPLXP1 CID = "NAOH(S)" UNITROW2 = 39 
UNITLABEL2 = "cal/mol" TUNITROW2 = 22 TUNITLABEL2 = C NEL2 = 10 VAL1 = 
"DB-INORGANIC" VAL2 = "DB-INORGANIC" VAL3 = "DB-INORGANIC" VAL4 = 
"DB-INORGANIC" VAL5 = "DB-INORGANIC" VAL6 = "DB-INORGANIC" VAL7 = 
"DB-INORGANIC" VAL8 = "DB-INORGANIC" VAL9 = "DB-INORGANIC" VAL10 = 
"DB-INORGANIC" \ ? PROPERTIES PARAMETERS UNARY "T-DEPENDENT" "CPSDIP-1" ? ; 
"METCBAR_MOLE" ; \ PROP-LIST PARAMNAME = CPSDIP SETNO = 1 UNITROW = 15 
UNITLABEL = "cal/mol-K" TUNITROW = 22 TUNITLABEL = C NEL = 7 \ \ PVAL 
PARAMNAME2 = CPSDIP CID = CO2 UNITROW2 = 15 UNITLABEL2 = "cal/mol-K" 
TUNITROW2 = 22 TUNITLABEL2 = C NEL2 = 7 VAL1 = "DB-PURE38" VAL2 = "DB-PURE38" 
VAL3 = "DB-PURE38" VAL4 = "DB-PURE38" VAL5 = "DB-PURE38" VAL6 = "DB-PURE38" 
VAL7 = "DB-PURE38" \ \ PVAL PARAMNAME2 = CPSDIP CID = O2 UNITROW2 = 15 
UNITLABEL2 = "cal/mol-K" TUNITROW2 = 22 TUNITLABEL2 = C NEL2 = 7 VAL1 = 
"DB-PURE38" VAL2 = "DB-PURE38" VAL3 = "DB-PURE38" VAL4 = "DB-PURE38" VAL5 = 
"DB-PURE38" VAL6 = "DB-PURE38" VAL7 = "DB-PURE38" \ ? PROPERTIES PARAMETERS 
UNARY "T-DEPENDENT" "CPSPO1-1" ? ; "METCBAR_MOLE" ; \ PROP-LIST PARAMNAME = 
CPSPO1 SETNO = 1 UNITROW = 15 UNITLABEL = "cal/mol-K" TUNITROW = 22 
TUNITLABEL = C NEL = 8 \ \ PVAL PARAMNAME2 = CPSPO1 CID = H2O UNITROW2 = 15 
UNITLABEL2 = "cal/mol-K" TUNITROW2 = 22 TUNITLABEL2 = C NEL2 = 8 VAL1 = 
"DB-SOLIDS" VAL2 = "DB-SOLIDS" VAL3 = "DB-SOLIDS" VAL4 = "DB-SOLIDS" VAL5 = 
"DB-SOLIDS" VAL6 = "DB-SOLIDS" VAL7 = "DB-SOLIDS" VAL8 = "DB-SOLIDS" \ \ PVAL 
PARAMNAME2 = CPSPO1 CID = NAOH UNITROW2 = 15 UNITLABEL2 = "cal/mol-K" 
TUNITROW2 = 22 TUNITLABEL2 = C NEL2 = 8 VAL1 = "DB-SOLIDS" VAL2 = "DB-SOLIDS" 
VAL3 = "DB-SOLIDS" VAL4 = "DB-SOLIDS" VAL5 = "DB-SOLIDS" VAL6 = "DB-SOLIDS" 
VAL7 = "DB-SOLIDS" VAL8 = "DB-SOLIDS" \ \ PVAL PARAMNAME2 = CPSPO1 CID = 
"ANHY(S)" UNITROW2 = 15 UNITLABEL2 = "cal/mol-K" TUNITROW2 = 22 TUNITLABEL2
 = C NEL2 = 8 VAL1 = "DB-SOLIDS" VAL2 = "DB-SOLIDS" VAL3 = "DB-SOLIDS" VAL4 = 
"DB-SOLIDS" VAL5 = "DB-SOLIDS" VAL6 = "DB-SOLIDS" VAL7 = "DB-SOLIDS" VAL8 = 
"DB-SOLIDS" \ \ PVAL PARAMNAME2 = CPSPO1 CID = "MONO(S)" UNITROW2 = 15 
UNITLABEL2 = "cal/mol-K" TUNITROW2 = 22 TUNITLABEL2 = C NEL2 = 8 VAL1 = 
"DB-SOLIDS" VAL2 = "DB-SOLIDS" VAL3 = "DB-SOLIDS" VAL4 = "DB-SOLIDS" VAL5 = 
"DB-SOLIDS" VAL6 = "DB-SOLIDS" VAL7 = "DB-SOLIDS" VAL8 = "DB-SOLIDS" \ \ PVAL 
PARAMNAME2 = CPSPO1 CID = "HEPTA(S)" UNITROW2 = 15 UNITLABEL2 = "cal/mol-K" 
TUNITROW2 = 22 TUNITLABEL2 = C NEL2 = 8 VAL1 = "DB-SOLIDS" VAL2 = "DB-SOLIDS" 
VAL3 = "DB-SOLIDS" VAL4 = "DB-SOLIDS" VAL5 = "DB-SOLIDS" VAL6 = "DB-SOLIDS" 
VAL7 = "DB-SOLIDS" VAL8 = "DB-SOLIDS" \ \ PVAL PARAMNAME2 = CPSPO1 CID = 
"DECA(S)" UNITROW2 = 15 UNITLABEL2 = "cal/mol-K" TUNITROW2 = 22 TUNITLABEL2
 = C NEL2 = 8 VAL1 = "DB-SOLIDS" VAL2 = "DB-SOLIDS" VAL3 = "DB-SOLIDS" VAL4 = 
"DB-SOLIDS" VAL5 = "DB-SOLIDS" VAL6 = "DB-SOLIDS" VAL7 = "DB-SOLIDS" VAL8 = 
"DB-SOLIDS" \ \ PVAL PARAMNAME2 = CPSPO1 CID = "BICA(S)" UNITROW2 = 15 
UNITLABEL2 = "cal/mol-K" TUNITROW2 = 22 TUNITLABEL2 = C NEL2 = 8 VAL1 = 
"DB-SOLIDS" VAL2 = "DB-SOLIDS" VAL3 = "DB-SOLIDS" VAL4 = "DB-SOLIDS" VAL5 = 
"DB-SOLIDS" VAL6 = "DB-SOLIDS" VAL7 = "DB-SOLIDS" VAL8 = "DB-SOLIDS" \ \ PVAL 
PARAMNAME2 = CPSPO1 CID = "NAOH(S)" UNITROW2 = 15 UNITLABEL2 = "cal/mol-K" 
TUNITROW2 = 22 TUNITLABEL2 = C NEL2 = 8 VAL1 = "DB-SOLIDS" VAL2 = "DB-SOLIDS" 
VAL3 = "DB-SOLIDS" VAL4 = "DB-SOLIDS" VAL5 = "DB-SOLIDS" VAL6 = "DB-SOLIDS" 
VAL7 = "DB-SOLIDS" VAL8 = "DB-SOLIDS" \ ? PROPERTIES PARAMETERS UNARY 
"T-DEPENDENT" "CPSTML-1" ? ; "METCBAR_MOLE" ; \ PROP-LIST PARAMNAME = 
CPSTMLPO SETNO = 1 UNITROW = 15 UNITLABEL = "cal/mol-K" TUNITROW = 22 
TUNITLABEL = C NEL = 8 \ \ PVAL PARAMNAME2 = CPSTMLPO CID = N2 UNITROW2 = 15 
UNITLABEL2 = "cal/mol-K" TUNITROW2 = 22 TUNITLABEL2 = C NEL2 = 8 VAL1 = 
"DB-NIST-TRC" VAL2 = "DB-NIST-TRC" VAL3 = "DB-NIST-TRC" VAL4 = "DB-NIST-TRC" 
VAL5 = "DB-NIST-TRC" VAL6 = "DB-NIST-TRC" VAL7 = "DB-NIST-TRC" VAL8 = 
"DB-NIST-TRC" \ ? PROPERTIES PARAMETERS UNARY "T-DEPENDENT" "DHVLWT-1" ? ; 
"METCBAR_MOLE" ; \ PROP-LIST PARAMNAME = DHVLWT SETNO = 1 UNITROW = 39 
UNITLABEL = "cal/mol" TUNITROW = 22 TUNITLABEL = C NEL = 5 \ \ PVAL 
PARAMNAME2 = DHVLWT CID = H2O UNITROW2 = 39 UNITLABEL2 = "cal/mol" TUNITROW2
 = 22 TUNITLABEL2 = C NEL2 = 5 VAL1 = "DB-ASPENPCD" VAL2 = "DB-ASPENPCD" VAL3 
= "DB-ASPENPCD" VAL4 = "DB-ASPENPCD" VAL5 = "DB-ASPENPCD" \ \ PVAL PARAMNAME2
 = DHVLWT CID = CO2 UNITROW2 = 39 UNITLABEL2 = "cal/mol" TUNITROW2 = 22 
TUNITLABEL2 = C NEL2 = 5 VAL1 = "DB-ASPENPCD" VAL2 = "DB-ASPENPCD" VAL3 = 
"DB-ASPENPCD" VAL4 = "DB-ASPENPCD" VAL5 = "DB-ASPENPCD" \ \ PVAL PARAMNAME2
 = DHVLWT CID = O2 UNITROW2 = 39 UNITLABEL2 = "cal/mol" TUNITROW2 = 22 
TUNITLABEL2 = C NEL2 = 5 VAL1 = "DB-ASPENPCD" VAL2 = "DB-ASPENPCD" VAL3 = 
"DB-ASPENPCD" VAL4 = "DB-ASPENPCD" VAL5 = "DB-ASPENPCD" \ \ PVAL PARAMNAME2
 = DHVLWT CID = N2 UNITROW2 = 39 UNITLABEL2 = "cal/mol" TUNITROW2 = 22 
TUNITLABEL2 = C NEL2 = 5 VAL1 = "DB-ASPENPCD" VAL2 = "DB-ASPENPCD" VAL3 = 
"DB-ASPENPCD" VAL4 = "DB-ASPENPCD" VAL5 = "DB-ASPENPCD" \ ? PROPERTIES 
PARAMETERS UNARY "T-DEPENDENT" "DNLDIP-1" ? ; "METCBAR_MOLE" ; \ PROP-LIST 
PARAMNAME = DNLDIP SETNO = 1 UNITROW = 37 UNITLABEL = "mol/cc" TUNITROW = 22 
TUNITLABEL = C NEL = 7 \ \ PVAL PARAMNAME2 = DNLDIP CID = "ANHY(S)" UNITROW2
 = 37 UNITLABEL2 = "mol/cc" TUNITROW2 = 22 TUNITLABEL2 = C NEL2 = 7 VAL1 = 
"DB-PURE38" VAL2 = "DB-PURE38" VAL3 = "DB-PURE38" VAL4 = "DB-PURE38" VAL5 = 
"DB-PURE38" VAL6 = "DB-PURE38" VAL7 = "DB-PURE38" \ ? PROPERTIES PARAMETERS 
UNARY "T-DEPENDENT" "DNLTML-1" ? ; "METCBAR_MOLE" ; \ PROP-LIST PARAMNAME = 
DNLTMLPO SETNO = 1 UNITROW = 37 UNITLABEL = "mol/cc" TUNITROW = 22 TUNITLABEL
 = C NEL = 7 \ \ PVAL PARAMNAME2 = DNLTMLPO CID = NAOH UNITROW2 = 37 
UNITLABEL2 = "mol/cc" TUNITROW2 = 22 TUNITLABEL2 = C NEL2 = 7 VAL1 = 
"DB-NIST-TRC" VAL2 = "DB-NIST-TRC" VAL3 = "DB-NIST-TRC" VAL4 = "DB-NIST-TRC" 
VAL5 = "DB-NIST-TRC" VAL6 = "DB-NIST-TRC" VAL7 = "DB-NIST-TRC" \ \ PVAL 
PARAMNAME2 = DNLTMLPO CID = "NAOH(S)" UNITROW2 = 37 UNITLABEL2 = "mol/cc" 
TUNITROW2 = 22 TUNITLABEL2 = C NEL2 = 7 VAL1 = "DB-NIST-TRC" VAL2 = 
"DB-NIST-TRC" VAL3 = "DB-NIST-TRC" VAL4 = "DB-NIST-TRC" VAL5 = "DB-NIST-TRC" 
VAL6 = "DB-NIST-TRC" VAL7 = "DB-NIST-TRC" \ ? PROPERTIES PARAMETERS UNARY 
"T-DEPENDENT" "DNSDIP-1" ? ; "METCBAR_MOLE" ; \ PROP-LIST PARAMNAME = DNSDIP 
SETNO = 1 UNITROW = 37 UNITLABEL = "mol/cc" TUNITROW = 22 TUNITLABEL = C NEL
 = 7 \ \ PVAL PARAMNAME2 = DNSDIP CID = CO2 UNITROW2 = 37 UNITLABEL2 = "mol/cc" 
TUNITROW2 = 22 TUNITLABEL2 = C NEL2 = 7 VAL1 = "DB-PURE38" VAL2 = "DB-PURE38" 
VAL3 = "DB-PURE38" VAL4 = "DB-PURE38" VAL5 = "DB-PURE38" VAL6 = "DB-PURE38" 
VAL7 = "DB-PURE38" \ \ PVAL PARAMNAME2 = DNSDIP CID = O2 UNITROW2 = 37 
UNITLABEL2 = "mol/cc" TUNITROW2 = 22 TUNITLABEL2 = C NEL2 = 7 VAL1 = 
"DB-PURE38" VAL2 = "DB-PURE38" VAL3 = "DB-PURE38" VAL4 = "DB-PURE38" VAL5 = 
"DB-PURE38" VAL6 = "DB-PURE38" VAL7 = "DB-PURE38" \ ? PROPERTIES PARAMETERS 
UNARY "T-DEPENDENT" "DNSTML-1" ? ; "METCBAR_MOLE" ; \ PROP-LIST PARAMNAME = 
DNSTMLPO SETNO = 1 UNITROW = 37 UNITLABEL = "mol/cc" TUNITROW = 22 TUNITLABEL
 = C NEL = 11 \ \ PVAL PARAMNAME2 = DNSTMLPO CID = N2 UNITROW2 = 37 
UNITLABEL2 = "mol/cc" TUNITROW2 = 22 TUNITLABEL2 = C NEL2 = 11 VAL1 = 
"DB-NIST-TRC" VAL2 = "DB-NIST-TRC" VAL3 = "DB-NIST-TRC" VAL4 = "DB-NIST-TRC" 
VAL5 = "DB-NIST-TRC" VAL6 = "DB-NIST-TRC" VAL7 = "DB-NIST-TRC" VAL8 = 
"DB-NIST-TRC" VAL9 = "DB-NIST-TRC" VAL10 = "DB-NIST-TRC" VAL11 = "DB-NIST-TRC" 
\ ? PROPERTIES PARAMETERS UNARY "T-DEPENDENT" "IONMOB-1" ? ; "METCBAR_MOLE" ; 
\ PROP-LIST PARAMNAME = IONMOB SETNO = 1 UNITROW = 1 UNITLABEL = sqm TUNITROW
 = 22 TUNITLABEL = C NEL = 2 \ \ PVAL PARAMNAME2 = IONMOB CID = "H3O+" 
UNITROW2 = 1 UNITLABEL2 = sqm TUNITROW2 = 22 TUNITLABEL2 = C NEL2 = 2 VAL1 = 
"DB-AQUEOUS" VAL2 = "DB-AQUEOUS" \ \ PVAL PARAMNAME2 = IONMOB CID = "NA+" 
UNITROW2 = 1 UNITLABEL2 = sqm TUNITROW2 = 22 TUNITLABEL2 = C NEL2 = 2 VAL1 = 
"DB-AQUEOUS" VAL2 = "DB-AQUEOUS" \ \ PVAL PARAMNAME2 = IONMOB CID = "HCO3-" 
UNITROW2 = 1 UNITLABEL2 = sqm TUNITROW2 = 22 TUNITLABEL2 = C NEL2 = 2 VAL1 = 
"DB-AQUEOUS" VAL2 = "DB-AQUEOUS" \ \ PVAL PARAMNAME2 = IONMOB CID = "OH-" 
UNITROW2 = 1 UNITLABEL2 = sqm TUNITROW2 = 22 TUNITLABEL2 = C NEL2 = 2 VAL1 = 
"DB-AQUEOUS" VAL2 = "DB-AQUEOUS" \ \ PVAL PARAMNAME2 = IONMOB CID = "CO3--" 
UNITROW2 = 1 UNITLABEL2 = sqm TUNITROW2 = 22 TUNITLABEL2 = C NEL2 = 2 VAL1 = 
"DB-AQUEOUS" VAL2 = "DB-AQUEOUS" \ ? PROPERTIES PARAMETERS UNARY "T-DEPENDENT" 
"IONMUB-1" ? ; "METCBAR_MOLE" ; \ PROP-LIST PARAMNAME = IONMUB SETNO = 1 
UNITROW = 43 UNITLABEL = "cc/mol" TUNITROW = 22 TUNITLABEL = C NEL = 2 \ \ 
PVAL PARAMNAME2 = IONMUB CID = "H3O+" UNITROW2 = 43 UNITLABEL2 = "cc/mol" 
TUNITROW2 = 22 TUNITLABEL2 = C NEL2 = 2 VAL1 = "DB-AQUEOUS" VAL2 = "DB-AQUEOUS" 
\ \ PVAL PARAMNAME2 = IONMUB CID = "NA+" UNITROW2 = 43 UNITLABEL2 = "cc/mol" 
TUNITROW2 = 22 TUNITLABEL2 = C NEL2 = 2 VAL1 = "DB-AQUEOUS" VAL2 = "DB-AQUEOUS" 
\ \ PVAL PARAMNAME2 = IONMUB CID = "OH-" UNITROW2 = 43 UNITLABEL2 = "cc/mol" 
TUNITROW2 = 22 TUNITLABEL2 = C NEL2 = 2 VAL1 = "DB-AQUEOUS" VAL2 = "DB-AQUEOUS" 
\ ? PROPERTIES PARAMETERS UNARY "T-DEPENDENT" "KLDIP-1" ? ; "METCBAR_MOLE" ; 
\ PROP-LIST PARAMNAME = KLDIP SETNO = 1 UNITROW = 23 UNITLABEL = 
"kcal-m/hr-sqm-K" TUNITROW = 22 TUNITLABEL = C NEL = 7 \ \ PVAL PARAMNAME2 = 
KLDIP CID = CO2 UNITROW2 = 23 UNITLABEL2 = "kcal-m/hr-sqm-K" TUNITROW2 = 22 
TUNITLABEL2 = C NEL2 = 7 VAL1 = "DB-PURE38" VAL2 = "DB-PURE38" VAL3 = 
"DB-PURE38" VAL4 = "DB-PURE38" VAL5 = "DB-PURE38" VAL6 = "DB-PURE38" VAL7 = 
"DB-PURE38" \ \ PVAL PARAMNAME2 = KLDIP CID = N2 UNITROW2 = 23 UNITLABEL2 = 
"kcal-m/hr-sqm-K" TUNITROW2 = 22 TUNITLABEL2 = C NEL2 = 7 VAL1 = "DB-PURE38" 
VAL2 = "DB-PURE38" VAL3 = "DB-PURE38" VAL4 = "DB-PURE38" VAL5 = "DB-PURE38" 
VAL6 = "DB-PURE38" VAL7 = "DB-PURE38" \ \ PVAL PARAMNAME2 = KLDIP CID = NAOH 
UNITROW2 = 23 UNITLABEL2 = "kcal-m/hr-sqm-K" TUNITROW2 = 22 TUNITLABEL2 = C 
NEL2 = 7 VAL1 = "DB-PURE38" VAL2 = "DB-PURE38" VAL3 = "DB-PURE38" VAL4 = 
"DB-PURE38" VAL5 = "DB-PURE38" VAL6 = "DB-PURE38" VAL7 = "DB-PURE38" \ \ PVAL 
PARAMNAME2 = KLDIP CID = "ANHY(S)" UNITROW2 = 23 UNITLABEL2 = "kcal-m/hr-sqm-K" 
TUNITROW2 = 22 TUNITLABEL2 = C NEL2 = 7 VAL1 = "DB-PURE38" VAL2 = "DB-PURE38" 
VAL3 = "DB-PURE38" VAL4 = "DB-PURE38" VAL5 = "DB-PURE38" VAL6 = "DB-PURE38" 
VAL7 = "DB-PURE38" \ \ PVAL PARAMNAME2 = KLDIP CID = "NAOH(S)" UNITROW2 = 23 
UNITLABEL2 = "kcal-m/hr-sqm-K" TUNITROW2 = 22 TUNITLABEL2 = C NEL2 = 7 VAL1 = 
"DB-PURE38" VAL2 = "DB-PURE38" VAL3 = "DB-PURE38" VAL4 = "DB-PURE38" VAL5 = 
"DB-PURE38" VAL6 = "DB-PURE38" VAL7 = "DB-PURE38" \ ? PROPERTIES PARAMETERS 
UNARY "T-DEPENDENT" "KLTMLP-1" ? ; "METCBAR_MOLE" ; \ PROP-LIST PARAMNAME = 
KLTMLPO SETNO = 1 UNITROW = 23 UNITLABEL = "kcal-m/hr-sqm-K" TUNITROW = 22 
TUNITLABEL = C NEL = 7 \ \ PVAL PARAMNAME2 = KLTMLPO CID = H2O UNITROW2 = 23 
UNITLABEL2 = "kcal-m/hr-sqm-K" TUNITROW2 = 22 TUNITLABEL2 = C NEL2 = 7 VAL1 = 
"DB-NIST-TRC" VAL2 = "DB-NIST-TRC" VAL3 = "DB-NIST-TRC" VAL4 = "DB-NIST-TRC" 
VAL5 = "DB-NIST-TRC" VAL6 = "DB-NIST-TRC" VAL7 = "DB-NIST-TRC" \ \ PVAL 
PARAMNAME2 = KLTMLPO CID = O2 UNITROW2 = 23 UNITLABEL2 = "kcal-m/hr-sqm-K" 
TUNITROW2 = 22 TUNITLABEL2 = C NEL2 = 7 VAL1 = "DB-NIST-TRC" VAL2 = 
"DB-NIST-TRC" VAL3 = "DB-NIST-TRC" VAL4 = "DB-NIST-TRC" VAL5 = "DB-NIST-TRC" 
VAL6 = "DB-NIST-TRC" VAL7 = "DB-NIST-TRC" \ ? PROPERTIES PARAMETERS UNARY 
"T-DEPENDENT" "KVTMLP-1" ? ; "METCBAR_MOLE" ; \ PROP-LIST PARAMNAME = KVTMLPO 
SETNO = 1 UNITROW = 23 UNITLABEL = "kcal-m/hr-sqm-K" TUNITROW = 22 TUNITLABEL
 = C NEL = 7 \ \ PVAL PARAMNAME2 = KVTMLPO CID = H2O UNITROW2 = 23 UNITLABEL2
 = "kcal-m/hr-sqm-K" TUNITROW2 = 22 TUNITLABEL2 = C NEL2 = 7 VAL1 = 
"DB-NIST-TRC" VAL2 = "DB-NIST-TRC" VAL3 = "DB-NIST-TRC" VAL4 = "DB-NIST-TRC" 
VAL5 = "DB-NIST-TRC" VAL6 = "DB-NIST-TRC" VAL7 = "DB-NIST-TRC" \ \ PVAL 
PARAMNAME2 = KVTMLPO CID = CO2 UNITROW2 = 23 UNITLABEL2 = "kcal-m/hr-sqm-K" 
TUNITROW2 = 22 TUNITLABEL2 = C NEL2 = 7 VAL1 = "DB-NIST-TRC" VAL2 = 
"DB-NIST-TRC" VAL3 = "DB-NIST-TRC" VAL4 = "DB-NIST-TRC" VAL5 = "DB-NIST-TRC" 
VAL6 = "DB-NIST-TRC" VAL7 = "DB-NIST-TRC" \ \ PVAL PARAMNAME2 = KVTMLPO CID
 = O2 UNITROW2 = 23 UNITLABEL2 = "kcal-m/hr-sqm-K" TUNITROW2 = 22 TUNITLABEL2
 = C NEL2 = 7 VAL1 = "DB-NIST-TRC" VAL2 = "DB-NIST-TRC" VAL3 = "DB-NIST-TRC" 
VAL4 = "DB-NIST-TRC" VAL5 = "DB-NIST-TRC" VAL6 = "DB-NIST-TRC" VAL7 = 
"DB-NIST-TRC" \ \ PVAL PARAMNAME2 = KVTMLPO CID = N2 UNITROW2 = 23 UNITLABEL2
 = "kcal-m/hr-sqm-K" TUNITROW2 = 22 TUNITLABEL2 = C NEL2 = 7 VAL1 = 
"DB-NIST-TRC" VAL2 = "DB-NIST-TRC" VAL3 = "DB-NIST-TRC" VAL4 = "DB-NIST-TRC" 
VAL5 = "DB-NIST-TRC" VAL6 = "DB-NIST-TRC" VAL7 = "DB-NIST-TRC" \ ? PROPERTIES 
PARAMETERS UNARY "T-DEPENDENT" "MULAND-1" ? ; "METCBAR_MOLE" ; \ PROP-LIST 
PARAMNAME = MULAND SETNO = 1 UNITROW = 26 UNITLABEL = cP TUNITROW = 22 
TUNITLABEL = C NEL = 5 \ \ PVAL PARAMNAME2 = MULAND CID = CO2 UNITROW2 = 26 
UNITLABEL2 = cP TUNITROW2 = 22 TUNITLABEL2 = C NEL2 = 5 VAL1 = "DB-ASPENPCD" 
VAL2 = "DB-ASPENPCD" VAL3 = "DB-ASPENPCD" VAL4 = "DB-ASPENPCD" VAL5 = 
"DB-ASPENPCD" \ \ PVAL PARAMNAME2 = MULAND CID = O2 UNITROW2 = 26 UNITLABEL2
 = cP TUNITROW2 = 22 TUNITLABEL2 = C NEL2 = 5 VAL1 = "DB-ASPENPCD" VAL2 = 
"DB-ASPENPCD" VAL3 = "DB-ASPENPCD" VAL4 = "DB-ASPENPCD" VAL5 = "DB-ASPENPCD" 
\ \ PVAL PARAMNAME2 = MULAND CID = N2 UNITROW2 = 26 UNITLABEL2 = cP TUNITROW2
 = 22 TUNITLABEL2 = C NEL2 = 5 VAL1 = "DB-ASPENPCD" VAL2 = "DB-ASPENPCD" VAL3 
= "DB-ASPENPCD" VAL4 = "DB-ASPENPCD" VAL5 = "DB-ASPENPCD" \ ? PROPERTIES 
PARAMETERS UNARY "T-DEPENDENT" "MULDIP-1" ? ; "METCBAR_MOLE" ; \ PROP-LIST 
PARAMNAME = MULDIP SETNO = 1 UNITROW = 26 UNITLABEL = cP TUNITROW = 22 
TUNITLABEL = C NEL = 7 \ \ PVAL PARAMNAME2 = MULDIP CID = H2O UNITROW2 = 26 
UNITLABEL2 = cP TUNITROW2 = 22 TUNITLABEL2 = C NEL2 = 7 VAL1 = "DB-ASPENPCD" 
VAL2 = "DB-ASPENPCD" VAL3 = "DB-ASPENPCD" VAL4 = "DB-ASPENPCD" VAL5 = 
"DB-ASPENPCD" VAL6 = "DB-ASPENPCD" VAL7 = "DB-ASPENPCD" \ \ PVAL PARAMNAME2
 = MULDIP CID = NAOH UNITROW2 = 26 UNITLABEL2 = cP TUNITROW2 = 22 TUNITLABEL2
 = C NEL2 = 7 VAL1 = "DB-PURE38" VAL2 = "DB-PURE38" VAL3 = "DB-PURE38" VAL4 = 
"DB-PURE38" VAL5 = "DB-PURE38" VAL6 = "DB-PURE38" VAL7 = "DB-PURE38" \ \ PVAL 
PARAMNAME2 = MULDIP CID = "NAOH(S)" UNITROW2 = 26 UNITLABEL2 = cP TUNITROW2
 = 22 TUNITLABEL2 = C NEL2 = 7 VAL1 = "DB-PURE38" VAL2 = "DB-PURE38" VAL3 = 
"DB-PURE38" VAL4 = "DB-PURE38" VAL5 = "DB-PURE38" VAL6 = "DB-PURE38" VAL7 = 
"DB-PURE38" \ ? PROPERTIES PARAMETERS UNARY "T-DEPENDENT" "MULNVE-1" ? ; 
"METCBAR_MOLE" ; \ PROP-LIST PARAMNAME = MULNVE SETNO = 1 UNITROW = 26 
UNITLABEL = cP TUNITROW = 22 TUNITLABEL = C NEL = 6 \ \ PVAL PARAMNAME2 = 
MULNVE CID = "ANHY(S)" UNITROW2 = 26 UNITLABEL2 = cP TUNITROW2 = 22 
TUNITLABEL2 = C NEL2 = 6 VAL1 = "DB-NIST-TRC" VAL2 = "DB-NIST-TRC" VAL3 = 
"DB-NIST-TRC" VAL4 = "DB-NIST-TRC" VAL5 = "DB-NIST-TRC" VAL6 = "DB-NIST-TRC" 
\ \ PVAL PARAMNAME2 = MULNVE CID = "DECA(S)" UNITROW2 = 26 UNITLABEL2 = cP 
TUNITROW2 = 22 TUNITLABEL2 = C NEL2 = 6 VAL1 = "DB-NIST-TRC" VAL2 = 
"DB-NIST-TRC" VAL3 = "DB-NIST-TRC" VAL4 = "DB-NIST-TRC" VAL5 = "DB-NIST-TRC" 
VAL6 = "DB-NIST-TRC" \ ? PROPERTIES PARAMETERS UNARY "T-DEPENDENT" "MUVTML-1" 
? ; "METCBAR_MOLE" ; \ PROP-LIST PARAMNAME = MUVTMLPO SETNO = 1 UNITROW = 26 
UNITLABEL = cP TUNITROW = 22 TUNITLABEL = C NEL = 7 \ \ PVAL PARAMNAME2 = 
MUVTMLPO CID = H2O UNITROW2 = 26 UNITLABEL2 = cP TUNITROW2 = 22 TUNITLABEL2
 = C NEL2 = 7 VAL1 = "DB-NIST-TRC" VAL2 = "DB-NIST-TRC" VAL3 = "DB-NIST-TRC" 
VAL4 = "DB-NIST-TRC" VAL5 = "DB-NIST-TRC" VAL6 = "DB-NIST-TRC" VAL7 = 
"DB-NIST-TRC" \ \ PVAL PARAMNAME2 = MUVTMLPO CID = CO2 UNITROW2 = 26 
UNITLABEL2 = cP TUNITROW2 = 22 TUNITLABEL2 = C NEL2 = 7 VAL1 = "DB-NIST-TRC" 
VAL2 = "DB-NIST-TRC" VAL3 = "DB-NIST-TRC" VAL4 = "DB-NIST-TRC" VAL5 = 
"DB-NIST-TRC" VAL6 = "DB-NIST-TRC" VAL7 = "DB-NIST-TRC" \ \ PVAL PARAMNAME2
 = MUVTMLPO CID = O2 UNITROW2 = 26 UNITLABEL2 = cP TUNITROW2 = 22 TUNITLABEL2
 = C NEL2 = 7 VAL1 = "DB-NIST-TRC" VAL2 = "DB-NIST-TRC" VAL3 = "DB-NIST-TRC" 
VAL4 = "DB-NIST-TRC" VAL5 = "DB-NIST-TRC" VAL6 = "DB-NIST-TRC" VAL7 = 
"DB-NIST-TRC" \ \ PVAL PARAMNAME2 = MUVTMLPO CID = N2 UNITROW2 = 26 
UNITLABEL2 = cP TUNITROW2 = 22 TUNITLABEL2 = C NEL2 = 7 VAL1 = "DB-NIST-TRC" 
VAL2 = "DB-NIST-TRC" VAL3 = "DB-NIST-TRC" VAL4 = "DB-NIST-TRC" VAL5 = 
"DB-NIST-TRC" VAL6 = "DB-NIST-TRC" VAL7 = "DB-NIST-TRC" \ ? PROPERTIES 
PARAMETERS UNARY "T-DEPENDENT" "PLXANT-1" ? ; "METCBAR_MOLE" ; \ PROP-LIST 
PARAMNAME = PLXANT SETNO = 1 UNITROW = 20 UNITLABEL = bar TUNITROW = 22 
TUNITLABEL = C NEL = 9 \ \ PVAL PARAMNAME2 = PLXANT CID = H2O UNITROW2 = 20 
UNITLABEL2 = bar TUNITROW2 = 22 TUNITLABEL2 = C NEL2 = 9 VAL1 = "DB-ELECPURE" 
VAL2 = "DB-ELECPURE" VAL3 = "DB-ELECPURE" VAL4 = "DB-ELECPURE" VAL5 = 
"DB-ELECPURE" VAL6 = "DB-ELECPURE" VAL7 = "DB-ELECPURE" VAL8 = "DB-ELECPURE" 
VAL9 = "DB-ELECPURE" \ \ PVAL PARAMNAME2 = PLXANT CID = CO2 UNITROW2 = 20 
UNITLABEL2 = bar TUNITROW2 = 22 TUNITLABEL2 = C NEL2 = 9 VAL1 = "DB-ASPENPCD" 
VAL2 = "DB-ASPENPCD" VAL3 = "DB-ASPENPCD" VAL4 = "DB-ASPENPCD" VAL5 = 
"DB-ASPENPCD" VAL6 = "DB-ASPENPCD" VAL7 = "DB-ASPENPCD" VAL8 = "DB-ASPENPCD" 
VAL9 = "DB-ASPENPCD" \ \ PVAL PARAMNAME2 = PLXANT CID = O2 UNITROW2 = 20 
UNITLABEL2 = bar TUNITROW2 = 22 TUNITLABEL2 = C NEL2 = 9 VAL1 = "DB-ASPENPCD" 
VAL2 = "DB-ASPENPCD" VAL3 = "DB-ASPENPCD" VAL4 = "DB-ASPENPCD" VAL5 = 
"DB-ASPENPCD" VAL6 = "DB-ASPENPCD" VAL7 = "DB-ASPENPCD" VAL8 = "DB-ASPENPCD" 
VAL9 = "DB-ASPENPCD" \ \ PVAL PARAMNAME2 = PLXANT CID = N2 UNITROW2 = 20 
UNITLABEL2 = bar TUNITROW2 = 22 TUNITLABEL2 = C NEL2 = 9 VAL1 = "DB-ASPENPCD" 
VAL2 = "DB-ASPENPCD" VAL3 = "DB-ASPENPCD" VAL4 = "DB-ASPENPCD" VAL5 = 
"DB-ASPENPCD" VAL6 = "DB-ASPENPCD" VAL7 = "DB-ASPENPCD" VAL8 = "DB-ASPENPCD" 
VAL9 = "DB-ASPENPCD" \ \ PVAL PARAMNAME2 = PLXANT CID = NAOH UNITROW2 = 20 
UNITLABEL2 = bar TUNITROW2 = 22 TUNITLABEL2 = C NEL2 = 9 VAL1 = "DB-AQUEOUS" 
VAL2 = "DB-AQUEOUS" VAL3 = "DB-AQUEOUS" VAL4 = "DB-AQUEOUS" VAL5 = "DB-AQUEOUS" 
VAL6 = "DB-AQUEOUS" VAL7 = "DB-AQUEOUS" VAL8 = "DB-AQUEOUS" VAL9 = "DB-AQUEOUS" 
\ \ PVAL PARAMNAME2 = PLXANT CID = "H3O+" UNITROW2 = 20 UNITLABEL2 = bar 
TUNITROW2 = 22 TUNITLABEL2 = C NEL2 = 9 VAL1 = "DB-AQUEOUS" VAL2 = "DB-AQUEOUS" 
VAL3 = "DB-AQUEOUS" VAL4 = "DB-AQUEOUS" VAL5 = "DB-AQUEOUS" VAL6 = "DB-AQUEOUS" 
VAL7 = "DB-AQUEOUS" VAL8 = "DB-AQUEOUS" VAL9 = "DB-AQUEOUS" \ \ PVAL 
PARAMNAME2 = PLXANT CID = "NA+" UNITROW2 = 20 UNITLABEL2 = bar TUNITROW2 = 22 
TUNITLABEL2 = C NEL2 = 9 VAL1 = "DB-AQUEOUS" VAL2 = "DB-AQUEOUS" VAL3 = 
"DB-AQUEOUS" VAL4 = "DB-AQUEOUS" VAL5 = "DB-AQUEOUS" VAL6 = "DB-AQUEOUS" VAL7 
= "DB-AQUEOUS" VAL8 = "DB-AQUEOUS" VAL9 = "DB-AQUEOUS" \ \ PVAL PARAMNAME2 = 
PLXANT CID = "BICA(S)" UNITROW2 = 20 UNITLABEL2 = bar TUNITROW2 = 22 
TUNITLABEL2 = C NEL2 = 9 VAL1 = "DB-AQUEOUS" VAL2 = "DB-AQUEOUS" VAL3 = 
"DB-AQUEOUS" VAL4 = "DB-AQUEOUS" VAL5 = "DB-AQUEOUS" VAL6 = "DB-AQUEOUS" VAL7 
= "DB-AQUEOUS" VAL8 = "DB-AQUEOUS" VAL9 = "DB-AQUEOUS" \ \ PVAL PARAMNAME2 = 
PLXANT CID = "NAOH(S)" UNITROW2 = 20 UNITLABEL2 = bar TUNITROW2 = 22 
TUNITLABEL2 = C NEL2 = 9 VAL1 = "DB-AQUEOUS" VAL2 = "DB-AQUEOUS" VAL3 = 
"DB-AQUEOUS" VAL4 = "DB-AQUEOUS" VAL5 = "DB-AQUEOUS" VAL6 = "DB-AQUEOUS" VAL7 
= "DB-AQUEOUS" VAL8 = "DB-AQUEOUS" VAL9 = "DB-AQUEOUS" \ \ PVAL PARAMNAME2 = 
PLXANT CID = "HCO3-" UNITROW2 = 20 UNITLABEL2 = bar TUNITROW2 = 22 
TUNITLABEL2 = C NEL2 = 9 VAL1 = "DB-AQUEOUS" VAL2 = "DB-AQUEOUS" VAL3 = 
"DB-AQUEOUS" VAL4 = "DB-AQUEOUS" VAL5 = "DB-AQUEOUS" VAL6 = "DB-AQUEOUS" VAL7 
= "DB-AQUEOUS" VAL8 = "DB-AQUEOUS" VAL9 = "DB-AQUEOUS" \ \ PVAL PARAMNAME2 = 
PLXANT CID = "OH-" UNITROW2 = 20 UNITLABEL2 = bar TUNITROW2 = 22 TUNITLABEL2
 = C NEL2 = 9 VAL1 = "DB-AQUEOUS" VAL2 = "DB-AQUEOUS" VAL3 = "DB-AQUEOUS" 
VAL4 = "DB-AQUEOUS" VAL5 = "DB-AQUEOUS" VAL6 = "DB-AQUEOUS" VAL7 = "DB-AQUEOUS" 
VAL8 = "DB-AQUEOUS" VAL9 = "DB-AQUEOUS" \ \ PVAL PARAMNAME2 = PLXANT CID = 
"CO3--" UNITROW2 = 20 UNITLABEL2 = bar TUNITROW2 = 22 TUNITLABEL2 = C NEL2 = 
9 VAL1 = "DB-AQUEOUS" VAL2 = "DB-AQUEOUS" VAL3 = "DB-AQUEOUS" VAL4 = 
"DB-AQUEOUS" VAL5 = "DB-AQUEOUS" VAL6 = "DB-AQUEOUS" VAL7 = "DB-AQUEOUS" VAL8 
= "DB-AQUEOUS" VAL9 = "DB-AQUEOUS" \ ? PROPERTIES PARAMETERS UNARY 
"T-DEPENDENT" "PSXANT-1" ? ; "METCBAR_MOLE" ; \ PROP-LIST PARAMNAME = PSXANT 
SETNO = 1 UNITROW = 20 UNITLABEL = bar TUNITROW = 22 TUNITLABEL = C NEL = 9 
\ \ PVAL PARAMNAME2 = PSXANT CID = H2O UNITROW2 = 20 UNITLABEL2 = bar 
TUNITROW2 = 22 TUNITLABEL2 = C NEL2 = 9 VAL1 = "DB-PURE38" VAL2 = "DB-PURE38" 
VAL3 = "DB-PURE38" VAL4 = "DB-PURE38" VAL5 = "DB-PURE38" VAL6 = "DB-PURE38" 
VAL7 = "DB-PURE38" VAL8 = "DB-PURE38" VAL9 = "DB-PURE38" \ \ PVAL PARAMNAME2
 = PSXANT CID = CO2 UNITROW2 = 20 UNITLABEL2 = bar TUNITROW2 = 22 TUNITLABEL2
 = C NEL2 = 9 VAL1 = "DB-PURE38" VAL2 = "DB-PURE38" VAL3 = "DB-PURE38" VAL4 = 
"DB-PURE38" VAL5 = "DB-PURE38" VAL6 = "DB-PURE38" VAL7 = "DB-PURE38" VAL8 = 
"DB-PURE38" VAL9 = "DB-PURE38" \ \ PVAL PARAMNAME2 = PSXANT CID = O2 UNITROW2
 = 20 UNITLABEL2 = bar TUNITROW2 = 22 TUNITLABEL2 = C NEL2 = 9 VAL1 = 
"DB-PURE38" VAL2 = "DB-PURE38" VAL3 = "DB-PURE38" VAL4 = "DB-PURE38" VAL5 = 
"DB-PURE38" VAL6 = "DB-PURE38" VAL7 = "DB-PURE38" VAL8 = "DB-PURE38" VAL9 = 
"DB-PURE38" \ \ PVAL PARAMNAME2 = PSXANT CID = N2 UNITROW2 = 20 UNITLABEL2 = 
bar TUNITROW2 = 22 TUNITLABEL2 = C NEL2 = 9 VAL1 = "DB-PURE38" VAL2 = 
"DB-PURE38" VAL3 = "DB-PURE38" VAL4 = "DB-PURE38" VAL5 = "DB-PURE38" VAL6 = 
"DB-PURE38" VAL7 = "DB-PURE38" VAL8 = "DB-PURE38" VAL9 = "DB-PURE38" \ \ PVAL 
PARAMNAME2 = PSXANT CID = NAOH UNITROW2 = 20 UNITLABEL2 = bar TUNITROW2 = 22 
TUNITLABEL2 = C NEL2 = 9 VAL1 = "DB-SOLIDS" VAL2 = "DB-SOLIDS" VAL3 = 
"DB-SOLIDS" VAL4 = "DB-SOLIDS" VAL5 = "DB-SOLIDS" VAL6 = "DB-SOLIDS" VAL7 = 
"DB-SOLIDS" VAL8 = "DB-SOLIDS" VAL9 = "DB-SOLIDS" \ \ PVAL PARAMNAME2 = 
PSXANT CID = "NAOH(S)" UNITROW2 = 20 UNITLABEL2 = bar TUNITROW2 = 22 
TUNITLABEL2 = C NEL2 = 9 VAL1 = "DB-SOLIDS" VAL2 = "DB-SOLIDS" VAL3 = 
"DB-SOLIDS" VAL4 = "DB-SOLIDS" VAL5 = "DB-SOLIDS" VAL6 = "DB-SOLIDS" VAL7 = 
"DB-SOLIDS" VAL8 = "DB-SOLIDS" VAL9 = "DB-SOLIDS" \ ? PROPERTIES PARAMETERS 
UNARY "T-DEPENDENT" "SIGDIP-1" ? ; "METCBAR_MOLE" ; \ PROP-LIST PARAMNAME = 
SIGDIP SETNO = 1 UNITROW = 21 UNITLABEL = "dyne/cm" TUNITROW = 22 TUNITLABEL
 = C NEL = 7 \ \ PVAL PARAMNAME2 = SIGDIP CID = CO2 UNITROW2 = 21 UNITLABEL2
 = "dyne/cm" TUNITROW2 = 22 TUNITLABEL2 = C NEL2 = 7 VAL1 = "DB-PURE38" VAL2 
= "DB-PURE38" VAL3 = "DB-PURE38" VAL4 = "DB-PURE38" VAL5 = "DB-PURE38" VAL6 = 
"DB-PURE38" VAL7 = "DB-PURE38" \ \ PVAL PARAMNAME2 = SIGDIP CID = "ANHY(S)" 
UNITROW2 = 21 UNITLABEL2 = "dyne/cm" TUNITROW2 = 22 TUNITLABEL2 = C NEL2 = 7 
VAL1 = "DB-PURE38" VAL2 = "DB-PURE38" VAL3 = "DB-PURE38" VAL4 = "DB-PURE38" 
VAL5 = "DB-PURE38" VAL6 = "DB-PURE38" VAL7 = "DB-PURE38" \ ? PROPERTIES 
PARAMETERS UNARY "T-DEPENDENT" "SIGP14-1" ? ; "METCBAR_MOLE" ; \ PROP-LIST 
PARAMNAME = SIGPDS14 SETNO = 1 UNITROW = 21 UNITLABEL = "dyne/cm" TUNITROW = 
22 TUNITLABEL = C NEL = 6 \ \ PVAL PARAMNAME2 = SIGPDS14 CID = H2O UNITROW2
 = 21 UNITLABEL2 = "dyne/cm" TUNITROW2 = 22 TUNITLABEL2 = C NEL2 = 6 VAL1 = 
"DB-NIST-TRC" VAL2 = "DB-NIST-TRC" VAL3 = "DB-NIST-TRC" VAL4 = "DB-NIST-TRC" 
VAL5 = "DB-NIST-TRC" VAL6 = "DB-NIST-TRC" \ \ PVAL PARAMNAME2 = SIGPDS14 CID
 = O2 UNITROW2 = 21 UNITLABEL2 = "dyne/cm" TUNITROW2 = 22 TUNITLABEL2 = C 
NEL2 = 6 VAL1 = "DB-NIST-TRC" VAL2 = "DB-NIST-TRC" VAL3 = "DB-NIST-TRC" VAL4 
= "DB-NIST-TRC" VAL5 = "DB-NIST-TRC" VAL6 = "DB-NIST-TRC" \ \ PVAL PARAMNAME2
 = SIGPDS14 CID = N2 UNITROW2 = 21 UNITLABEL2 = "dyne/cm" TUNITROW2 = 22 
TUNITLABEL2 = C NEL2 = 6 VAL1 = "DB-NIST-TRC" VAL2 = "DB-NIST-TRC" VAL3 = 
"DB-NIST-TRC" VAL4 = "DB-NIST-TRC" VAL5 = "DB-NIST-TRC" VAL6 = "DB-NIST-TRC" 
\ ? PROPERTIES PARAMETERS UNARY "T-DEPENDENT" "SIGTDE-1" ? ; "METCBAR_MOLE" ; 
\ PROP-LIST PARAMNAME = SIGTDEW SETNO = 1 UNITROW = 21 UNITLABEL = "dyne/cm" 
TUNITROW = 22 TUNITLABEL = C NEL = 8 \ \ PVAL PARAMNAME2 = SIGTDEW CID = H2O 
UNITROW2 = 21 UNITLABEL2 = "dyne/cm" TUNITROW2 = 22 TUNITLABEL2 = C NEL2 = 8 
VAL1 = "DB-NIST-TRC" VAL2 = "DB-NIST-TRC" VAL3 = "DB-NIST-TRC" VAL4 = 
"DB-NIST-TRC" VAL5 = "DB-NIST-TRC" VAL6 = "DB-NIST-TRC" VAL7 = "DB-NIST-TRC" 
VAL8 = "DB-NIST-TRC" \ \ PVAL PARAMNAME2 = SIGTDEW CID = O2 UNITROW2 = 21 
UNITLABEL2 = "dyne/cm" TUNITROW2 = 22 TUNITLABEL2 = C NEL2 = 8 VAL1 = 
"DB-NIST-TRC" VAL2 = "DB-NIST-TRC" VAL3 = "DB-NIST-TRC" VAL4 = "DB-NIST-TRC" 
VAL5 = "DB-NIST-TRC" VAL6 = "DB-NIST-TRC" VAL7 = "DB-NIST-TRC" VAL8 = 
"DB-NIST-TRC" \ \ PVAL PARAMNAME2 = SIGTDEW CID = N2 UNITROW2 = 21 UNITLABEL2
 = "dyne/cm" TUNITROW2 = 22 TUNITLABEL2 = C NEL2 = 8 VAL1 = "DB-NIST-TRC" 
VAL2 = "DB-NIST-TRC" VAL3 = "DB-NIST-TRC" VAL4 = "DB-NIST-TRC" VAL5 = 
"DB-NIST-TRC" VAL6 = "DB-NIST-TRC" VAL7 = "DB-NIST-TRC" VAL8 = "DB-NIST-TRC" 
\ ? PROPERTIES PARAMETERS UNARY "T-DEPENDENT" "THRSWT-1" ? ; "METCBAR_MOLE" ; 
\ PROP-LIST PARAMNAME = THRSWT SETNO = 1 UNITROW = 0 TUNITROW = 0 NEL = 8 \ 
\ PVAL PARAMNAME2 = THRSWT CID = H2O UNITROW2 = 0 TUNITROW2 = 0 NEL2 = 8 VAL1 
= "DB-ASPENPCD" VAL2 = "DB-ASPENPCD" VAL3 = "DB-ASPENPCD" VAL4 = "DB-ASPENPCD" 
VAL5 = "DB-ASPENPCD" VAL6 = "DB-ASPENPCD" VAL7 = "DB-ASPENPCD" VAL8 = 
"DB-ASPENPCD" \ \ PVAL PARAMNAME2 = THRSWT CID = CO2 UNITROW2 = 0 TUNITROW2
 = 0 NEL2 = 8 VAL1 = "DB-ASPENPCD" VAL2 = "DB-ASPENPCD" VAL3 = "DB-ASPENPCD" 
VAL4 = "DB-ASPENPCD" VAL5 = "DB-ASPENPCD" VAL6 = "DB-ASPENPCD" VAL7 = 
"DB-ASPENPCD" VAL8 = "DB-ASPENPCD" \ \ PVAL PARAMNAME2 = THRSWT CID = O2 
UNITROW2 = 0 TUNITROW2 = 0 NEL2 = 8 VAL1 = "DB-ASPENPCD" VAL2 = "DB-ASPENPCD" 
VAL3 = "DB-ASPENPCD" VAL4 = "DB-ASPENPCD" VAL5 = "DB-ASPENPCD" VAL6 = 
"DB-ASPENPCD" VAL7 = "DB-ASPENPCD" VAL8 = "DB-ASPENPCD" \ \ PVAL PARAMNAME2
 = THRSWT CID = N2 UNITROW2 = 0 TUNITROW2 = 0 NEL2 = 8 VAL1 = "DB-ASPENPCD" 
VAL2 = "DB-ASPENPCD" VAL3 = "DB-ASPENPCD" VAL4 = "DB-ASPENPCD" VAL5 = 
"DB-ASPENPCD" VAL6 = "DB-ASPENPCD" VAL7 = "DB-ASPENPCD" VAL8 = "DB-ASPENPCD" 
\ \ PVAL PARAMNAME2 = THRSWT CID = NAOH UNITROW2 = 0 TUNITROW2 = 0 NEL2 = 8 
VAL1 = "DB-AQUEOUS" VAL2 = "DB-AQUEOUS" VAL3 = "DB-AQUEOUS" VAL4 = "DB-AQUEOUS" 
VAL5 = "DB-AQUEOUS" VAL6 = "DB-AQUEOUS" VAL7 = "DB-AQUEOUS" VAL8 = "DB-AQUEOUS" 
\ \ PVAL PARAMNAME2 = THRSWT CID = "H3O+" UNITROW2 = 0 TUNITROW2 = 0 NEL2 = 8 
VAL1 = "DB-AQUEOUS" VAL2 = "DB-AQUEOUS" VAL3 = "DB-AQUEOUS" VAL4 = "DB-AQUEOUS" 
VAL5 = "DB-AQUEOUS" VAL6 = "DB-AQUEOUS" VAL7 = "DB-AQUEOUS" VAL8 = "DB-AQUEOUS" 
\ \ PVAL PARAMNAME2 = THRSWT CID = "NA+" UNITROW2 = 0 TUNITROW2 = 0 NEL2 = 8 
VAL1 = "DB-AQUEOUS" VAL2 = "DB-AQUEOUS" VAL3 = "DB-AQUEOUS" VAL4 = "DB-AQUEOUS" 
VAL5 = "DB-AQUEOUS" VAL6 = "DB-AQUEOUS" VAL7 = "DB-AQUEOUS" VAL8 = "DB-AQUEOUS" 
\ \ PVAL PARAMNAME2 = THRSWT CID = "ANHY(S)" UNITROW2 = 0 TUNITROW2 = 0 NEL2
 = 8 VAL1 = "DB-SOLIDS" VAL2 = "DB-SOLIDS" VAL3 = "DB-SOLIDS" VAL4 = 
"DB-SOLIDS" VAL5 = "DB-SOLIDS" VAL6 = "DB-SOLIDS" VAL7 = "DB-SOLIDS" VAL8 = 
"DB-SOLIDS" \ \ PVAL PARAMNAME2 = THRSWT CID = "MONO(S)" UNITROW2 = 0 
TUNITROW2 = 0 NEL2 = 8 VAL1 = "DB-SOLIDS" VAL2 = "DB-SOLIDS" VAL3 = "DB-SOLIDS" 
VAL4 = "DB-SOLIDS" VAL5 = "DB-SOLIDS" VAL6 = "DB-SOLIDS" VAL7 = "DB-SOLIDS" 
VAL8 = "DB-SOLIDS" \ \ PVAL PARAMNAME2 = THRSWT CID = "HEPTA(S)" UNITROW2 = 0 
TUNITROW2 = 0 NEL2 = 8 VAL1 = "DB-SOLIDS" VAL2 = "DB-SOLIDS" VAL3 = "DB-SOLIDS" 
VAL4 = "DB-SOLIDS" VAL5 = "DB-SOLIDS" VAL6 = "DB-SOLIDS" VAL7 = "DB-SOLIDS" 
VAL8 = "DB-SOLIDS" \ \ PVAL PARAMNAME2 = THRSWT CID = "DECA(S)" UNITROW2 = 0 
TUNITROW2 = 0 NEL2 = 8 VAL1 = "DB-SOLIDS" VAL2 = "DB-SOLIDS" VAL3 = "DB-SOLIDS" 
VAL4 = "DB-SOLIDS" VAL5 = "DB-SOLIDS" VAL6 = "DB-SOLIDS" VAL7 = "DB-SOLIDS" 
VAL8 = "DB-SOLIDS" \ \ PVAL PARAMNAME2 = THRSWT CID = "BICA(S)" UNITROW2 = 0 
TUNITROW2 = 0 NEL2 = 8 VAL1 = "DB-AQUEOUS" VAL2 = "DB-AQUEOUS" VAL3 = 
"DB-AQUEOUS" VAL4 = "DB-AQUEOUS" VAL5 = "DB-AQUEOUS" VAL6 = "DB-AQUEOUS" VAL7 
= "DB-AQUEOUS" VAL8 = "DB-AQUEOUS" \ \ PVAL PARAMNAME2 = THRSWT CID = "NAOH(S)" 
UNITROW2 = 0 TUNITROW2 = 0 NEL2 = 8 VAL1 = "DB-AQUEOUS" VAL2 = "DB-AQUEOUS" 
VAL3 = "DB-AQUEOUS" VAL4 = "DB-AQUEOUS" VAL5 = "DB-AQUEOUS" VAL6 = "DB-AQUEOUS" 
VAL7 = "DB-AQUEOUS" VAL8 = "DB-AQUEOUS" \ \ PVAL PARAMNAME2 = THRSWT CID = 
"HCO3-" UNITROW2 = 0 TUNITROW2 = 0 NEL2 = 8 VAL1 = "DB-AQUEOUS" VAL2 = 
"DB-AQUEOUS" VAL3 = "DB-AQUEOUS" VAL4 = "DB-AQUEOUS" VAL5 = "DB-AQUEOUS" VAL6 
= "DB-AQUEOUS" VAL7 = "DB-AQUEOUS" VAL8 = "DB-AQUEOUS" \ \ PVAL PARAMNAME2 = 
THRSWT CID = "OH-" UNITROW2 = 0 TUNITROW2 = 0 NEL2 = 8 VAL1 = "DB-AQUEOUS" 
VAL2 = "DB-AQUEOUS" VAL3 = "DB-AQUEOUS" VAL4 = "DB-AQUEOUS" VAL5 = "DB-AQUEOUS" 
VAL6 = "DB-AQUEOUS" VAL7 = "DB-AQUEOUS" VAL8 = "DB-AQUEOUS" \ \ PVAL 
PARAMNAME2 = THRSWT CID = "CO3--" UNITROW2 = 0 TUNITROW2 = 0 NEL2 = 8 VAL1 = 
"DB-AQUEOUS" VAL2 = "DB-AQUEOUS" VAL3 = "DB-AQUEOUS" VAL4 = "DB-AQUEOUS" VAL5 
= "DB-AQUEOUS" VAL6 = "DB-AQUEOUS" VAL7 = "DB-AQUEOUS" VAL8 = "DB-AQUEOUS" 
\ ? PROPERTIES PARAMETERS UNARY "T-DEPENDENT" "TRNSWT-1" ? ; "METCBAR_MOLE" ; 
\ PROP-LIST PARAMNAME = TRNSWT SETNO = 1 UNITROW = 0 TUNITROW = 0 NEL = 5 \ 
\ PVAL PARAMNAME2 = TRNSWT CID = H2O UNITROW2 = 0 TUNITROW2 = 0 NEL2 = 5 VAL1 
= "DB-ASPENPCD" VAL2 = "DB-ASPENPCD" VAL3 = "DB-ASPENPCD" VAL4 = "DB-ASPENPCD" 
VAL5 = "DB-ASPENPCD" \ \ PVAL PARAMNAME2 = TRNSWT CID = CO2 UNITROW2 = 0 
TUNITROW2 = 0 NEL2 = 5 VAL1 = "DB-ASPENPCD" VAL2 = "DB-ASPENPCD" VAL3 = 
"DB-ASPENPCD" VAL4 = "DB-ASPENPCD" VAL5 = "DB-ASPENPCD" \ \ PVAL PARAMNAME2
 = TRNSWT CID = O2 UNITROW2 = 0 TUNITROW2 = 0 NEL2 = 5 VAL1 = "DB-ASPENPCD" 
VAL2 = "DB-ASPENPCD" VAL3 = "DB-ASPENPCD" VAL4 = "DB-ASPENPCD" VAL5 = 
"DB-ASPENPCD" \ \ PVAL PARAMNAME2 = TRNSWT CID = N2 UNITROW2 = 0 TUNITROW2 = 0 
NEL2 = 5 VAL1 = "DB-ASPENPCD" VAL2 = "DB-ASPENPCD" VAL3 = "DB-ASPENPCD" VAL4 
= "DB-ASPENPCD" VAL5 = "DB-ASPENPCD" \ \ PVAL PARAMNAME2 = TRNSWT CID = NAOH 
UNITROW2 = 0 TUNITROW2 = 0 NEL2 = 5 VAL1 = "DB-PURE38" VAL2 = "DB-PURE38" 
VAL3 = "DB-PURE38" VAL4 = "DB-PURE38" VAL5 = "DB-PURE38" \ \ PVAL PARAMNAME2
 = TRNSWT CID = "ANHY(S)" UNITROW2 = 0 TUNITROW2 = 0 NEL2 = 5 VAL1 = 
"DB-NIST-TRC" VAL2 = "DB-NIST-TRC" VAL3 = "DB-NIST-TRC" VAL4 = "DB-NIST-TRC" 
VAL5 = "DB-NIST-TRC" \ \ PVAL PARAMNAME2 = TRNSWT CID = "DECA(S)" UNITROW2 = 0 
TUNITROW2 = 0 NEL2 = 5 VAL1 = "DB-NIST-TRC" VAL2 = "DB-NIST-TRC" VAL3 = 
"DB-NIST-TRC" VAL4 = "DB-NIST-TRC" VAL5 = "DB-NIST-TRC" \ \ PVAL PARAMNAME2
 = TRNSWT CID = "NAOH(S)" UNITROW2 = 0 TUNITROW2 = 0 NEL2 = 5 VAL1 = 
"DB-PURE38" VAL2 = "DB-PURE38" VAL3 = "DB-PURE38" VAL4 = "DB-PURE38" VAL5 = 
"DB-PURE38" \ ? PROPERTIES PARAMETERS UNARY "T-DEPENDENT" "VLBROC-1" ? ; 
"METCBAR_MOLE" ; \ PROP-LIST PARAMNAME = VLBROC SETNO = 1 UNITROW = 43 
UNITLABEL = "cc/mol" TUNITROW = 22 TUNITLABEL = C NEL = 2 \ \ PVAL PARAMNAME2
 = VLBROC CID = H2O UNITROW2 = 43 UNITLABEL2 = "cc/mol" TUNITROW2 = 22 
TUNITLABEL2 = C NEL2 = 2 VAL1 = "DB-ELECPURE" VAL2 = "DB-ELECPURE" \ \ PVAL 
PARAMNAME2 = VLBROC CID = CO2 UNITROW2 = 43 UNITLABEL2 = "cc/mol" TUNITROW2
 = 22 TUNITLABEL2 = C NEL2 = 2 VAL1 = "DB-ELECPURE" VAL2 = "DB-ELECPURE" \ 
\ PVAL PARAMNAME2 = VLBROC CID = O2 UNITROW2 = 43 UNITLABEL2 = "cc/mol" 
TUNITROW2 = 22 TUNITLABEL2 = C NEL2 = 2 VAL1 = "DB-AQUEOUS" VAL2 = "DB-AQUEOUS" 
\ \ PVAL PARAMNAME2 = VLBROC CID = N2 UNITROW2 = 43 UNITLABEL2 = "cc/mol" 
TUNITROW2 = 22 TUNITLABEL2 = C NEL2 = 2 VAL1 = "DB-AQUEOUS" VAL2 = "DB-AQUEOUS" 
\ \ PVAL PARAMNAME2 = VLBROC CID = "H3O+" UNITROW2 = 43 UNITLABEL2 = "cc/mol" 
TUNITROW2 = 22 TUNITLABEL2 = C NEL2 = 2 VAL1 = "DB-AQUEOUS" VAL2 = "DB-AQUEOUS" 
\ \ PVAL PARAMNAME2 = VLBROC CID = "NA+" UNITROW2 = 43 UNITLABEL2 = "cc/mol" 
TUNITROW2 = 22 TUNITLABEL2 = C NEL2 = 2 VAL1 = "DB-AQUEOUS" VAL2 = "DB-AQUEOUS" 
\ \ PVAL PARAMNAME2 = VLBROC CID = "HCO3-" UNITROW2 = 43 UNITLABEL2 = "cc/mol" 
TUNITROW2 = 22 TUNITLABEL2 = C NEL2 = 2 VAL1 = "DB-AQUEOUS" VAL2 = "DB-AQUEOUS" 
\ \ PVAL PARAMNAME2 = VLBROC CID = "OH-" UNITROW2 = 43 UNITLABEL2 = "cc/mol" 
TUNITROW2 = 22 TUNITLABEL2 = C NEL2 = 2 VAL1 = "DB-AQUEOUS" VAL2 = "DB-AQUEOUS" 
\ \ PVAL PARAMNAME2 = VLBROC CID = "CO3--" UNITROW2 = 43 UNITLABEL2 = "cc/mol" 
TUNITROW2 = 22 TUNITLABEL2 = C NEL2 = 2 VAL1 = "DB-AQUEOUS" VAL2 = "DB-AQUEOUS" 
\ ? PROPERTIES PARAMETERS UNARY "T-DEPENDENT" "VSPOLY-1" ? ; "METCBAR_MOLE" ; 
\ PROP-LIST PARAMNAME = VSPOLY SETNO = 1 UNITROW = 43 UNITLABEL = "cc/mol" 
TUNITROW = 22 TUNITLABEL = C NEL = 7 \ \ PVAL PARAMNAME2 = VSPOLY CID = H2O 
UNITROW2 = 43 UNITLABEL2 = "cc/mol" TUNITROW2 = 22 TUNITLABEL2 = C NEL2 = 7 
VAL1 = "DB-SOLIDS" VAL2 = "DB-SOLIDS" VAL3 = "DB-SOLIDS" VAL4 = "DB-SOLIDS" 
VAL5 = "DB-SOLIDS" VAL6 = "DB-SOLIDS" VAL7 = "DB-SOLIDS" \ \ PVAL PARAMNAME2
 = VSPOLY CID = NAOH UNITROW2 = 43 UNITLABEL2 = "cc/mol" TUNITROW2 = 22 
TUNITLABEL2 = C NEL2 = 7 VAL1 = "DB-SOLIDS" VAL2 = "DB-SOLIDS" VAL3 = 
"DB-SOLIDS" VAL4 = "DB-SOLIDS" VAL5 = "DB-SOLIDS" VAL6 = "DB-SOLIDS" VAL7 = 
"DB-SOLIDS" \ \ PVAL PARAMNAME2 = VSPOLY CID = "ANHY(S)" UNITROW2 = 43 
UNITLABEL2 = "cc/mol" TUNITROW2 = 22 TUNITLABEL2 = C NEL2 = 7 VAL1 = 
"DB-SOLIDS" VAL2 = "DB-SOLIDS" VAL3 = "DB-SOLIDS" VAL4 = "DB-SOLIDS" VAL5 = 
"DB-SOLIDS" VAL6 = "DB-SOLIDS" VAL7 = "DB-SOLIDS" \ \ PVAL PARAMNAME2 = 
VSPOLY CID = "MONO(S)" UNITROW2 = 43 UNITLABEL2 = "cc/mol" TUNITROW2 = 22 
TUNITLABEL2 = C NEL2 = 7 VAL1 = "DB-SOLIDS" VAL2 = "DB-SOLIDS" VAL3 = 
"DB-SOLIDS" VAL4 = "DB-SOLIDS" VAL5 = "DB-SOLIDS" VAL6 = "DB-SOLIDS" VAL7 = 
"DB-SOLIDS" \ \ PVAL PARAMNAME2 = VSPOLY CID = "HEPTA(S)" UNITROW2 = 43 
UNITLABEL2 = "cc/mol" TUNITROW2 = 22 TUNITLABEL2 = C NEL2 = 7 VAL1 = 
"DB-SOLIDS" VAL2 = "DB-SOLIDS" VAL3 = "DB-SOLIDS" VAL4 = "DB-SOLIDS" VAL5 = 
"DB-SOLIDS" VAL6 = "DB-SOLIDS" VAL7 = "DB-SOLIDS" \ \ PVAL PARAMNAME2 = 
VSPOLY CID = "DECA(S)" UNITROW2 = 43 UNITLABEL2 = "cc/mol" TUNITROW2 = 22 
TUNITLABEL2 = C NEL2 = 7 VAL1 = "DB-SOLIDS" VAL2 = "DB-SOLIDS" VAL3 = 
"DB-SOLIDS" VAL4 = "DB-SOLIDS" VAL5 = "DB-SOLIDS" VAL6 = "DB-SOLIDS" VAL7 = 
"DB-SOLIDS" \ \ PVAL PARAMNAME2 = VSPOLY CID = "BICA(S)" UNITROW2 = 43 
UNITLABEL2 = "cc/mol" TUNITROW2 = 22 TUNITLABEL2 = C NEL2 = 7 VAL1 = 
"DB-SOLIDS" VAL2 = "DB-SOLIDS" VAL3 = "DB-SOLIDS" VAL4 = "DB-SOLIDS" VAL5 = 
"DB-SOLIDS" VAL6 = "DB-SOLIDS" VAL7 = "DB-SOLIDS" \ \ PVAL PARAMNAME2 = 
VSPOLY CID = "NAOH(S)" UNITROW2 = 43 UNITLABEL2 = "cc/mol" TUNITROW2 = 22 
TUNITLABEL2 = C NEL2 = 7 VAL1 = "DB-SOLIDS" VAL2 = "DB-SOLIDS" VAL3 = 
"DB-SOLIDS" VAL4 = "DB-SOLIDS" VAL5 = "DB-SOLIDS" VAL6 = "DB-SOLIDS" VAL7 = 
"DB-SOLIDS" \ ? PROPERTIES PARAMETERS UNARY "T-DEPENDENT" "WATSOL-1" ? ; 
"METCBAR_MOLE" ; \ PROP-LIST PARAMNAME = WATSOL SETNO = 1 UNITROW = 0 
TUNITROW = 0 NEL = 5 \ \ PVAL PARAMNAME2 = WATSOL CID = CO2 UNITROW2 = 0 
TUNITROW2 = 0 NEL2 = 5 VAL1 = "DB-ASPENPCD" VAL2 = "DB-ASPENPCD" VAL3 = 
"DB-ASPENPCD" VAL4 = "DB-ASPENPCD" VAL5 = "DB-ASPENPCD" \ \ PVAL PARAMNAME2
 = WATSOL CID = O2 UNITROW2 = 0 TUNITROW2 = 0 NEL2 = 5 VAL1 = "DB-ASPENPCD" 
VAL2 = "DB-ASPENPCD" VAL3 = "DB-ASPENPCD" VAL4 = "DB-ASPENPCD" VAL5 = 
"DB-ASPENPCD" \ \ PVAL PARAMNAME2 = WATSOL CID = N2 UNITROW2 = 0 TUNITROW2 = 0 
NEL2 = 5 VAL1 = "DB-ASPENPCD" VAL2 = "DB-ASPENPCD" VAL3 = "DB-ASPENPCD" VAL4 
= "DB-ASPENPCD" VAL5 = "DB-ASPENPCD" \ ? PROPERTIES PARAMETERS BINARY SCALAR 
"HOCETA-1" ? ; "METCBAR_MOLE" ; \ PROP-LIST PARAMNAME = HOCETA SETNO = 1 
UNITROW = 0 BDBANK = ( "APV120 EOS-LIT" ) \ \ BPVAL PARAMNAME2 = HOCETA CID1
 = H2O CID2 = H2O VALUE = "APV120 EOS-LIT" \ \ BPVAL PARAMNAME2 = HOCETA CID1
 = H2O CID2 = CO2 VALUE = "APV120 EOS-LIT" \ \ BPVAL PARAMNAME2 = HOCETA CID1
 = H2O CID2 = HCL VALUE = "APV120 EOS-LIT" \ \ BPVAL PARAMNAME2 = HOCETA CID1
 = CO2 CID2 = H2O VALUE = "APV120 EOS-LIT" \ \ BPVAL PARAMNAME2 = HOCETA CID1
 = CO2 CID2 = CO2 VALUE = "APV120 EOS-LIT" \ \ BPVAL PARAMNAME2 = HOCETA CID1
 = HCL CID2 = H2O VALUE = "APV120 EOS-LIT" \ ? PROPERTIES PARAMETERS BINARY 
SCALAR "MLQKIJ-1" ? ; "ENG_MOLE" ; \ PROP-LIST PARAMNAME = MLQKIJ SETNO = 1 
UNITROW = 0 \ ? PROPERTIES PARAMETERS BINARY SCALAR "RKTKIJ-1" ? ; "ENG_MOLE" 
; \ PROP-LIST PARAMNAME = RKTKIJ SETNO = 1 UNITROW = 0 \ ? PROPERTIES 
PARAMETERS BINARY SCALAR "VLQKIJ-1" ? ; "METCBAR_MOLE" ; \ PROP-LIST 
PARAMNAME = VLQKIJ SETNO = 1 UNITROW = 0 \ ? PROPERTIES PARAMETERS BINARY 
"T-DEPENDENT" "ANDKIJ-1" ? ; "ENG_MOLE" ; \ PROP-LIST PARAMNAME = ANDKIJ 
SETNO = 1 UNITROW = 0 TUNITROW = 22 TUNITLABEL = F NEL = 2 \ ? PROPERTIES 
PARAMETERS BINARY "T-DEPENDENT" "ANDMIJ-1" ? ; "ENG_MOLE" ; \ PROP-LIST 
PARAMNAME = ANDMIJ SETNO = 1 UNITROW = 0 TUNITROW = 22 TUNITLABEL = F NEL = 2 
\ ? PROPERTIES PARAMETERS BINARY "T-DEPENDENT" "HENRY-1" ? ; "METCBAR_MOLE" ; 
\ PROP-LIST PARAMNAME = HENRY SETNO = 1 UNITROW = 20 UNITLABEL = bar TUNITROW
 = 22 TUNITLABEL = C BDBANK = ( "APV120 ENRTL-RK" "APV120 BINARY" 
"APV120 HENRY-AP" ) NEL = 7 \ \ BPVAL PARAMNAME2 = HENRY CID1 = CO2 CID2 = 
H2O UNITROW2 = 20 UNITLABEL2 = bar TUNITROW2 = 22 TUNITLABEL2 = C VAL1 = 
"APV120 ENRTL-RK" VAL2 = "APV120 ENRTL-RK" VAL3 = "APV120 ENRTL-RK" VAL4 = 
"APV120 ENRTL-RK" VAL5 = "APV120 ENRTL-RK" VAL6 = "APV120 ENRTL-RK" VAL7 = 
"APV120 ENRTL-RK" /  PARAMNAME2 = HENRY CID1 = O2 CID2 = H2O UNITROW2 = 20 
UNITLABEL2 = bar TUNITROW2 = 22 TUNITLABEL2 = C VAL1 = "APV120 BINARY" VAL2 = 
"APV120 BINARY" VAL3 = "APV120 BINARY" VAL4 = "APV120 BINARY" VAL5 = 
"APV120 BINARY" VAL6 = "APV120 BINARY" VAL7 = "APV120 BINARY" /  PARAMNAME2
 = HENRY CID1 = N2 CID2 = H2O UNITROW2 = 20 UNITLABEL2 = bar TUNITROW2 = 22 
TUNITLABEL2 = C VAL1 = "APV120 BINARY" VAL2 = "APV120 BINARY" VAL3 = 
"APV120 BINARY" VAL4 = "APV120 BINARY" VAL5 = "APV120 BINARY" VAL6 = 
"APV120 BINARY" VAL7 = "APV120 BINARY" /  PARAMNAME2 = HENRY CID1 = H2 CID2
 = H2O UNITROW2 = 20 UNITLABEL2 = bar TUNITROW2 = 22 TUNITLABEL2 = C VAL1 = 
"APV120 BINARY" VAL2 = "APV120 BINARY" VAL3 = "APV120 BINARY" VAL4 = 
"APV120 BINARY" VAL5 = "APV120 BINARY" VAL6 = "APV120 BINARY" VAL7 = 
"APV120 BINARY" /  PARAMNAME2 = HENRY CID1 = CL2 CID2 = H2O UNITROW2 = 20 
UNITLABEL2 = bar TUNITROW2 = 22 TUNITLABEL2 = C VAL1 = "APV120 ENRTL-RK" VAL2 
= "APV120 ENRTL-RK" VAL3 = "APV120 ENRTL-RK" VAL4 = "APV120 ENRTL-RK" VAL5 = 
"APV120 ENRTL-RK" VAL6 = "APV120 ENRTL-RK" VAL7 = "APV120 ENRTL-RK" /  
PARAMNAME2 = HENRY CID1 = HCL CID2 = H2O UNITROW2 = 20 UNITLABEL2 = bar 
TUNITROW2 = 22 TUNITLABEL2 = C VAL1 = "APV120 ENRTL-RK" VAL2 = 
"APV120 ENRTL-RK" VAL3 = "APV120 ENRTL-RK" VAL4 = "APV120 ENRTL-RK" VAL5 = 
"APV120 ENRTL-RK" VAL6 = "APV120 ENRTL-RK" VAL7 = "APV120 ENRTL-RK" /  
PARAMNAME2 = HENRY CID1 = HCLO CID2 = H2O UNITROW2 = 20 UNITLABEL2 = bar 
TUNITROW2 = 22 TUNITLABEL2 = C VAL1 = "APV120 ENRTL-RK" VAL2 = 
"APV120 ENRTL-RK" VAL3 = "APV120 ENRTL-RK" VAL4 = "APV120 ENRTL-RK" VAL5 = 
"APV120 ENRTL-RK" VAL6 = "APV120 ENRTL-RK" VAL7 = "APV120 ENRTL-RK" \ ? 
PROPERTIES PARAMETERS BINARY "T-DEPENDENT" "MUKIJ-1" ? ; "ENG_MOLE" ; \ 
PROP-LIST PARAMNAME = MUKIJ SETNO = 1 UNITROW = 0 TUNITROW = 22 TUNITLABEL = 
F NEL = 6 \ ? PROPERTIES PARAMETERS BINARY "T-DEPENDENT" "MULIJ-1" ? ; 
"ENG_MOLE" ; \ PROP-LIST PARAMNAME = MULIJ SETNO = 1 UNITROW = 0 TUNITROW = 22 
TUNITLABEL = F NEL = 11 \ ? PROPERTIES PARAMETERS BINARY "T-DEPENDENT" "NRTL-1" 
? ; "METCBAR_MOLE" ; \ PROP-LIST PARAMNAME = NRTL SETNO = 1 UNITROW = 0 
TUNITROW = 22 TUNITLABEL = C BDBANK = ( "APV120 ENRTL-RK" "APV120 VLE-RK" 
"APV120 LLE-ASPEN" ) NEL = 12 \ \ BPVAL PARAMNAME2 = NRTL CID1 = H2O CID2 = 
CO2 UNITROW2 = 0 TUNITROW2 = 22 TUNITLABEL2 = C VAL1 = "APV120 ENRTL-RK" VAL2 
= "APV120 ENRTL-RK" VAL3 = "APV120 ENRTL-RK" VAL4 = "APV120 ENRTL-RK" VAL5 = 
"APV120 ENRTL-RK" VAL6 = "APV120 ENRTL-RK" VAL7 = "APV120 ENRTL-RK" VAL8 = 
"APV120 ENRTL-RK" VAL9 = "APV120 ENRTL-RK" VAL10 = "APV120 ENRTL-RK" VAL11 = 
"APV120 ENRTL-RK" VAL12 = "APV120 ENRTL-RK" /  PARAMNAME2 = NRTL CID1 = H2O 
CID2 = HCLO UNITROW2 = 0 TUNITROW2 = 22 TUNITLABEL2 = C VAL1 = 
"APV120 ENRTL-RK" VAL2 = "APV120 ENRTL-RK" VAL3 = "APV120 ENRTL-RK" VAL4 = 
"APV120 ENRTL-RK" VAL5 = "APV120 ENRTL-RK" VAL6 = "APV120 ENRTL-RK" VAL7 = 
"APV120 ENRTL-RK" VAL8 = "APV120 ENRTL-RK" VAL9 = "APV120 ENRTL-RK" VAL10 = 
"APV120 ENRTL-RK" VAL11 = "APV120 ENRTL-RK" VAL12 = "APV120 ENRTL-RK" \ ? 
PROPERTIES PARAMETERS BINARY "T-DEPENDENT" "VLCLK-1" ? ; "METCBAR_MOLE" ; \ 
PROP-LIST PARAMNAME = VLCLK SETNO = 1 UNITROW = 43 UNITLABEL = "cc/mol" 
TUNITROW = 0 BDBANK = ( "APV120 ENRTL-RK" ) NEL = 2 \ \ BPVAL PARAMNAME2 = 
VLCLK CID1 = "NA+" CID2 = "HCO3-" UNITROW2 = 43 UNITLABEL2 = "cc/mol" 
TUNITROW2 = 0 VAL1 = "APV120 ENRTL-RK" VAL2 = "APV120 ENRTL-RK" /  PARAMNAME2
 = VLCLK CID1 = "NA+" CID2 = "OH-" UNITROW2 = 43 UNITLABEL2 = "cc/mol" 
TUNITROW2 = 0 VAL1 = "APV120 ENRTL-RK" VAL2 = "APV120 ENRTL-RK" /  PARAMNAME2
 = VLCLK CID1 = "NA+" CID2 = "CO3--" UNITROW2 = 43 UNITLABEL2 = "cc/mol" 
TUNITROW2 = 0 VAL1 = "APV120 ENRTL-RK" VAL2 = "APV120 ENRTL-RK" /  PARAMNAME2
 = VLCLK CID1 = "H3O+" CID2 = "CL-" UNITROW2 = 43 UNITLABEL2 = "cc/mol" 
TUNITROW2 = 0 VAL1 = "APV120 ENRTL-RK" VAL2 = "APV120 ENRTL-RK" /  PARAMNAME2
 = VLCLK CID1 = "NA+" CID2 = "CL-" UNITROW2 = 43 UNITLABEL2 = "cc/mol" 
TUNITROW2 = 0 VAL1 = "APV120 ENRTL-RK" VAL2 = "APV120 ENRTL-RK" \ ? 
PROPERTIES PARAMETERS PAIR "GMELCC-1" ? ; "METCBAR_MOLE" ; \ PROP-LIST 
PARAMNAME = GMELCC SETNO = 1 UNITROW = 0 BDBANK = ( "APV120 ENRTL-RK" ) \ \ 
PPVAL PARAMNAME2 = GMELCC 1 CID1A = H2O CID2A = "H3O+" CID2B = "HCO3-" VALUE 
= "APV120 ENRTL-RK" \ \ PPVAL PARAMNAME2 = GMELCC 2 CID1A = "H3O+" CID1B = 
"HCO3-" CID2A = H2O VALUE = "APV120 ENRTL-RK" \ \ PPVAL PARAMNAME2 = GMELCC 3 
CID1A = H2O CID2A = "H3O+" CID2B = "OH-" VALUE = "APV120 ENRTL-RK" \ \ PPVAL 
PARAMNAME2 = GMELCC 4 CID1A = "H3O+" CID1B = "OH-" CID2A = H2O VALUE = 
"APV120 ENRTL-RK" \ \ PPVAL PARAMNAME2 = GMELCC 5 CID1A = H2O CID2A = "H3O+" 
CID2B = "CO3--" VALUE = "APV120 ENRTL-RK" \ \ PPVAL PARAMNAME2 = GMELCC 6 
CID1A = "H3O+" CID1B = "CO3--" CID2A = H2O VALUE = "APV120 ENRTL-RK" \ \ 
PPVAL PARAMNAME2 = GMELCC 7 CID1A = H2O CID2A = "NA+" CID2B = "HCO3-" VALUE = 
"APV120 ENRTL-RK" \ \ PPVAL PARAMNAME2 = GMELCC 8 CID1A = "NA+" CID1B = "HCO3-" 
CID2A = H2O VALUE = "APV120 ENRTL-RK" \ \ PPVAL PARAMNAME2 = GMELCC 9 CID1A
 = H2O CID2A = "NA+" CID2B = "OH-" VALUE = "APV120 ENRTL-RK" \ \ PPVAL 
PARAMNAME2 = GMELCC 10 CID1A = "NA+" CID1B = "OH-" CID2A = H2O VALUE = 
"APV120 ENRTL-RK" \ \ PPVAL PARAMNAME2 = GMELCC 11 CID1A = H2O CID2A = "NA+" 
CID2B = "CO3--" VALUE = "APV120 ENRTL-RK" \ \ PPVAL PARAMNAME2 = GMELCC 12 
CID1A = "NA+" CID1B = "CO3--" CID2A = H2O VALUE = "APV120 ENRTL-RK" \ \ PPVAL 
PARAMNAME2 = GMELCC 13 CID1A = CO2 CID2A = "H3O+" CID2B = "HCO3-" VALUE = 
"APV120 ENRTL-RK" \ \ PPVAL PARAMNAME2 = GMELCC 14 CID1A = "H3O+" CID1B = 
"HCO3-" CID2A = CO2 VALUE = "APV120 ENRTL-RK" \ \ PPVAL PARAMNAME2 = GMELCC 15 
CID1A = CO2 CID2A = "H3O+" CID2B = "OH-" VALUE = "APV120 ENRTL-RK" \ \ PPVAL 
PARAMNAME2 = GMELCC 16 CID1A = "H3O+" CID1B = "OH-" CID2A = CO2 VALUE = 
"APV120 ENRTL-RK" \ \ PPVAL PARAMNAME2 = GMELCC 17 CID1A = CO2 CID2A = "H3O+" 
CID2B = "CO3--" VALUE = "APV120 ENRTL-RK" \ \ PPVAL PARAMNAME2 = GMELCC 18 
CID1A = "H3O+" CID1B = "CO3--" CID2A = CO2 VALUE = "APV120 ENRTL-RK" \ \ 
PPVAL PARAMNAME2 = GMELCC 19 CID1A = CL2 CID2A = "H3O+" CID2B = "OH-" VALUE = 
"APV120 ENRTL-RK" \ \ PPVAL PARAMNAME2 = GMELCC 20 CID1A = "H3O+" CID1B = "OH-" 
CID2A = CL2 VALUE = "APV120 ENRTL-RK" \ \ PPVAL PARAMNAME2 = GMELCC 21 CID1A
 = CL2 CID2A = "NA+" CID2B = "OH-" VALUE = "APV120 ENRTL-RK" \ \ PPVAL 
PARAMNAME2 = GMELCC 22 CID1A = "NA+" CID1B = "OH-" CID2A = CL2 VALUE = 
"APV120 ENRTL-RK" \ \ PPVAL PARAMNAME2 = GMELCC 23 CID1A = HCL CID2A = "H3O+" 
CID2B = "OH-" VALUE = "APV120 ENRTL-RK" \ \ PPVAL PARAMNAME2 = GMELCC 24 
CID1A = "H3O+" CID1B = "OH-" CID2A = HCL VALUE = "APV120 ENRTL-RK" \ \ PPVAL 
PARAMNAME2 = GMELCC 25 CID1A = HCL CID2A = "NA+" CID2B = "OH-" VALUE = 
"APV120 ENRTL-RK" \ \ PPVAL PARAMNAME2 = GMELCC 26 CID1A = "NA+" CID1B = "OH-" 
CID2A = HCL VALUE = "APV120 ENRTL-RK" \ \ PPVAL PARAMNAME2 = GMELCC 27 CID1A
 = H2O CID2A = "H3O+" CID2B = "CL-" VALUE = "APV120 ENRTL-RK" \ \ PPVAL 
PARAMNAME2 = GMELCC 28 CID1A = "H3O+" CID1B = "CL-" CID2A = H2O VALUE = 
"APV120 ENRTL-RK" \ \ PPVAL PARAMNAME2 = GMELCC 29 CID1A = H2O CID2A = "NA+" 
CID2B = "CL-" VALUE = "APV120 ENRTL-RK" \ \ PPVAL PARAMNAME2 = GMELCC 30 
CID1A = "NA+" CID1B = "CL-" CID2A = H2O VALUE = "APV120 ENRTL-RK" \ \ PPVAL 
PARAMNAME2 = GMELCC 31 CID1A = CO2 CID2A = "NA+" CID2B = "CL-" VALUE = 
"APV120 ENRTL-RK" \ \ PPVAL PARAMNAME2 = GMELCC 32 CID1A = "NA+" CID1B = "CL-" 
CID2A = CO2 VALUE = "APV120 ENRTL-RK" \ \ PPVAL PARAMNAME2 = GMELCC 33 CID1A
 = CL2 CID2A = "H3O+" CID2B = "CLO-" VALUE = "APV120 ENRTL-RK" \ \ PPVAL 
PARAMNAME2 = GMELCC 34 CID1A = "H3O+" CID1B = "CLO-" CID2A = CL2 VALUE = 
"APV120 ENRTL-RK" \ \ PPVAL PARAMNAME2 = GMELCC 35 CID1A = CL2 CID2A = "H3O+" 
CID2B = "CL-" VALUE = "APV120 ENRTL-RK" \ \ PPVAL PARAMNAME2 = GMELCC 36 
CID1A = "H3O+" CID1B = "CL-" CID2A = CL2 VALUE = "APV120 ENRTL-RK" \ \ PPVAL 
PARAMNAME2 = GMELCC 37 CID1A = CL2 CID2A = "NA+" CID2B = "CLO-" VALUE = 
"APV120 ENRTL-RK" \ \ PPVAL PARAMNAME2 = GMELCC 38 CID1A = "NA+" CID1B = "CLO-" 
CID2A = CL2 VALUE = "APV120 ENRTL-RK" \ \ PPVAL PARAMNAME2 = GMELCC 39 CID1A
 = CL2 CID2A = "NA+" CID2B = "CL-" VALUE = "APV120 ENRTL-RK" \ \ PPVAL 
PARAMNAME2 = GMELCC 40 CID1A = "NA+" CID1B = "CL-" CID2A = CL2 VALUE = 
"APV120 ENRTL-RK" \ \ PPVAL PARAMNAME2 = GMELCC 41 CID1A = HCL CID2A = "H3O+" 
CID2B = "CLO-" VALUE = "APV120 ENRTL-RK" \ \ PPVAL PARAMNAME2 = GMELCC 42 
CID1A = "H3O+" CID1B = "CLO-" CID2A = HCL VALUE = "APV120 ENRTL-RK" \ \ PPVAL 
PARAMNAME2 = GMELCC 43 CID1A = HCL CID2A = "H3O+" CID2B = "CL-" VALUE = 
"APV120 ENRTL-RK" \ \ PPVAL PARAMNAME2 = GMELCC 44 CID1A = "H3O+" CID1B = "CL-" 
CID2A = HCL VALUE = "APV120 ENRTL-RK" \ \ PPVAL PARAMNAME2 = GMELCC 45 CID1A
 = HCL CID2A = "NA+" CID2B = "CLO-" VALUE = "APV120 ENRTL-RK" \ \ PPVAL 
PARAMNAME2 = GMELCC 46 CID1A = "NA+" CID1B = "CLO-" CID2A = HCL VALUE = 
"APV120 ENRTL-RK" \ \ PPVAL PARAMNAME2 = GMELCC 47 CID1A = HCL CID2A = "NA+" 
CID2B = "CL-" VALUE = "APV120 ENRTL-RK" \ \ PPVAL PARAMNAME2 = GMELCC 48 
CID1A = "NA+" CID1B = "CL-" CID2A = HCL VALUE = "APV120 ENRTL-RK" \ \ PPVAL 
PARAMNAME2 = GMELCC 49 CID1A = HCLO CID2A = "H3O+" CID2B = "OH-" VALUE = 
"APV120 ENRTL-RK" \ \ PPVAL PARAMNAME2 = GMELCC 50 CID1A = "H3O+" CID1B = "OH-" 
CID2A = HCLO VALUE = "APV120 ENRTL-RK" \ \ PPVAL PARAMNAME2 = GMELCC 51 CID1A
 = HCLO CID2A = "H3O+" CID2B = "CLO-" VALUE = "APV120 ENRTL-RK" \ \ PPVAL 
PARAMNAME2 = GMELCC 52 CID1A = "H3O+" CID1B = "CLO-" CID2A = HCLO VALUE = 
"APV120 ENRTL-RK" \ \ PPVAL PARAMNAME2 = GMELCC 53 CID1A = HCLO CID2A = "H3O+" 
CID2B = "CL-" VALUE = "APV120 ENRTL-RK" \ \ PPVAL PARAMNAME2 = GMELCC 54 
CID1A = "H3O+" CID1B = "CL-" CID2A = HCLO VALUE = "APV120 ENRTL-RK" \ \ PPVAL 
PARAMNAME2 = GMELCC 55 CID1A = HCLO CID2A = "NA+" CID2B = "OH-" VALUE = 
"APV120 ENRTL-RK" \ \ PPVAL PARAMNAME2 = GMELCC 56 CID1A = "NA+" CID1B = "OH-" 
CID2A = HCLO VALUE = "APV120 ENRTL-RK" \ \ PPVAL PARAMNAME2 = GMELCC 57 CID1A
 = HCLO CID2A = "NA+" CID2B = "CLO-" VALUE = "APV120 ENRTL-RK" \ \ PPVAL 
PARAMNAME2 = GMELCC 58 CID1A = "NA+" CID1B = "CLO-" CID2A = HCLO VALUE = 
"APV120 ENRTL-RK" \ \ PPVAL PARAMNAME2 = GMELCC 59 CID1A = HCLO CID2A = "NA+" 
CID2B = "CL-" VALUE = "APV120 ENRTL-RK" \ \ PPVAL PARAMNAME2 = GMELCC 60 
CID1A = "NA+" CID1B = "CL-" CID2A = HCLO VALUE = "APV120 ENRTL-RK" \ \ PPVAL 
PARAMNAME2 = GMELCC 61 CID1A = "NA+" CID1B = "OH-" CID2A = "NA+" CID2B = "CL-" 
VALUE = "APV120 ENRTL-RK" \ \ PPVAL PARAMNAME2 = GMELCC 62 CID1A = "NA+" 
CID1B = "CL-" CID2A = "NA+" CID2B = "OH-" VALUE = "APV120 ENRTL-RK" \ ? 
PROPERTIES PARAMETERS PAIR "GMELCD-1" ? ; "METCBAR_MOLE" ; \ PROP-LIST 
PARAMNAME = GMELCD SETNO = 1 UNITROW = 22 UNITLABEL = C BDBANK = ( 
"APV120 ENRTL-RK" ) \ \ PPVAL PARAMNAME2 = GMELCD 1 CID1A = H2O CID2A = "NA+" 
CID2B = "OH-" VALUE = "APV120 ENRTL-RK" \ \ PPVAL PARAMNAME2 = GMELCD 2 CID1A
 = "NA+" CID1B = "OH-" CID2A = H2O VALUE = "APV120 ENRTL-RK" \ \ PPVAL 
PARAMNAME2 = GMELCD 3 CID1A = H2O CID2A = "NA+" CID2B = "CO3--" VALUE = 
"APV120 ENRTL-RK" \ \ PPVAL PARAMNAME2 = GMELCD 4 CID1A = "NA+" CID1B = "CO3--" 
CID2A = H2O VALUE = "APV120 ENRTL-RK" \ \ PPVAL PARAMNAME2 = GMELCD 5 CID1A
 = CO2 CID2A = "H3O+" CID2B = "HCO3-" VALUE = "APV120 ENRTL-RK" \ \ PPVAL 
PARAMNAME2 = GMELCD 6 CID1A = "H3O+" CID1B = "HCO3-" CID2A = CO2 VALUE = 
"APV120 ENRTL-RK" \ \ PPVAL PARAMNAME2 = GMELCD 7 CID1A = CO2 CID2A = "H3O+" 
CID2B = "OH-" VALUE = "APV120 ENRTL-RK" \ \ PPVAL PARAMNAME2 = GMELCD 8 CID1A
 = "H3O+" CID1B = "OH-" CID2A = CO2 VALUE = "APV120 ENRTL-RK" \ \ PPVAL 
PARAMNAME2 = GMELCD 9 CID1A = CO2 CID2A = "H3O+" CID2B = "CO3--" VALUE = 
"APV120 ENRTL-RK" \ \ PPVAL PARAMNAME2 = GMELCD 10 CID1A = "H3O+" CID1B = 
"CO3--" CID2A = CO2 VALUE = "APV120 ENRTL-RK" \ \ PPVAL PARAMNAME2 = GMELCD 11 
CID1A = CL2 CID2A = "H3O+" CID2B = "OH-" VALUE = "APV120 ENRTL-RK" \ \ PPVAL 
PARAMNAME2 = GMELCD 12 CID1A = "H3O+" CID1B = "OH-" CID2A = CL2 VALUE = 
"APV120 ENRTL-RK" \ \ PPVAL PARAMNAME2 = GMELCD 13 CID1A = CL2 CID2A = "NA+" 
CID2B = "OH-" VALUE = "APV120 ENRTL-RK" \ \ PPVAL PARAMNAME2 = GMELCD 14 
CID1A = "NA+" CID1B = "OH-" CID2A = CL2 VALUE = "APV120 ENRTL-RK" \ \ PPVAL 
PARAMNAME2 = GMELCD 15 CID1A = HCL CID2A = "H3O+" CID2B = "OH-" VALUE = 
"APV120 ENRTL-RK" \ \ PPVAL PARAMNAME2 = GMELCD 16 CID1A = "H3O+" CID1B = "OH-" 
CID2A = HCL VALUE = "APV120 ENRTL-RK" \ \ PPVAL PARAMNAME2 = GMELCD 17 CID1A
 = HCL CID2A = "NA+" CID2B = "OH-" VALUE = "APV120 ENRTL-RK" \ \ PPVAL 
PARAMNAME2 = GMELCD 18 CID1A = "NA+" CID1B = "OH-" CID2A = HCL VALUE = 
"APV120 ENRTL-RK" \ \ PPVAL PARAMNAME2 = GMELCD 19 CID1A = H2O CID2A = "H3O+" 
CID2B = "CL-" VALUE = "APV120 ENRTL-RK" \ \ PPVAL PARAMNAME2 = GMELCD 20 
CID1A = "H3O+" CID1B = "CL-" CID2A = H2O VALUE = "APV120 ENRTL-RK" \ \ PPVAL 
PARAMNAME2 = GMELCD 21 CID1A = H2O CID2A = "NA+" CID2B = "CL-" VALUE = 
"APV120 ENRTL-RK" \ \ PPVAL PARAMNAME2 = GMELCD 22 CID1A = "NA+" CID1B = "CL-" 
CID2A = H2O VALUE = "APV120 ENRTL-RK" \ \ PPVAL PARAMNAME2 = GMELCD 23 CID1A
 = CO2 CID2A = "NA+" CID2B = "CL-" VALUE = "APV120 ENRTL-RK" \ \ PPVAL 
PARAMNAME2 = GMELCD 24 CID1A = "NA+" CID1B = "CL-" CID2A = CO2 VALUE = 
"APV120 ENRTL-RK" \ \ PPVAL PARAMNAME2 = GMELCD 25 CID1A = CL2 CID2A = "H3O+" 
CID2B = "CLO-" VALUE = "APV120 ENRTL-RK" \ \ PPVAL PARAMNAME2 = GMELCD 26 
CID1A = "H3O+" CID1B = "CLO-" CID2A = CL2 VALUE = "APV120 ENRTL-RK" \ \ PPVAL 
PARAMNAME2 = GMELCD 27 CID1A = CL2 CID2A = "H3O+" CID2B = "CL-" VALUE = 
"APV120 ENRTL-RK" \ \ PPVAL PARAMNAME2 = GMELCD 28 CID1A = "H3O+" CID1B = "CL-" 
CID2A = CL2 VALUE = "APV120 ENRTL-RK" \ \ PPVAL PARAMNAME2 = GMELCD 29 CID1A
 = CL2 CID2A = "NA+" CID2B = "CLO-" VALUE = "APV120 ENRTL-RK" \ \ PPVAL 
PARAMNAME2 = GMELCD 30 CID1A = "NA+" CID1B = "CLO-" CID2A = CL2 VALUE = 
"APV120 ENRTL-RK" \ \ PPVAL PARAMNAME2 = GMELCD 31 CID1A = CL2 CID2A = "NA+" 
CID2B = "CL-" VALUE = "APV120 ENRTL-RK" \ \ PPVAL PARAMNAME2 = GMELCD 32 
CID1A = "NA+" CID1B = "CL-" CID2A = CL2 VALUE = "APV120 ENRTL-RK" \ \ PPVAL 
PARAMNAME2 = GMELCD 33 CID1A = HCL CID2A = "H3O+" CID2B = "CLO-" VALUE = 
"APV120 ENRTL-RK" \ \ PPVAL PARAMNAME2 = GMELCD 34 CID1A = "H3O+" CID1B = 
"CLO-" CID2A = HCL VALUE = "APV120 ENRTL-RK" \ \ PPVAL PARAMNAME2 = GMELCD 35 
CID1A = HCL CID2A = "H3O+" CID2B = "CL-" VALUE = "APV120 ENRTL-RK" \ \ PPVAL 
PARAMNAME2 = GMELCD 36 CID1A = "H3O+" CID1B = "CL-" CID2A = HCL VALUE = 
"APV120 ENRTL-RK" \ \ PPVAL PARAMNAME2 = GMELCD 37 CID1A = HCL CID2A = "NA+" 
CID2B = "CLO-" VALUE = "APV120 ENRTL-RK" \ \ PPVAL PARAMNAME2 = GMELCD 38 
CID1A = "NA+" CID1B = "CLO-" CID2A = HCL VALUE = "APV120 ENRTL-RK" \ \ PPVAL 
PARAMNAME2 = GMELCD 39 CID1A = HCL CID2A = "NA+" CID2B = "CL-" VALUE = 
"APV120 ENRTL-RK" \ \ PPVAL PARAMNAME2 = GMELCD 40 CID1A = "NA+" CID1B = "CL-" 
CID2A = HCL VALUE = "APV120 ENRTL-RK" \ \ PPVAL PARAMNAME2 = GMELCD 41 CID1A
 = HCLO CID2A = "H3O+" CID2B = "OH-" VALUE = "APV120 ENRTL-RK" \ \ PPVAL 
PARAMNAME2 = GMELCD 42 CID1A = "H3O+" CID1B = "OH-" CID2A = HCLO VALUE = 
"APV120 ENRTL-RK" \ \ PPVAL PARAMNAME2 = GMELCD 43 CID1A = HCLO CID2A = "H3O+" 
CID2B = "CLO-" VALUE = "APV120 ENRTL-RK" \ \ PPVAL PARAMNAME2 = GMELCD 44 
CID1A = "H3O+" CID1B = "CLO-" CID2A = HCLO VALUE = "APV120 ENRTL-RK" \ \ 
PPVAL PARAMNAME2 = GMELCD 45 CID1A = HCLO CID2A = "H3O+" CID2B = "CL-" VALUE 
= "APV120 ENRTL-RK" \ \ PPVAL PARAMNAME2 = GMELCD 46 CID1A = "H3O+" CID1B = 
"CL-" CID2A = HCLO VALUE = "APV120 ENRTL-RK" \ \ PPVAL PARAMNAME2 = GMELCD 47 
CID1A = HCLO CID2A = "NA+" CID2B = "OH-" VALUE = "APV120 ENRTL-RK" \ \ PPVAL 
PARAMNAME2 = GMELCD 48 CID1A = "NA+" CID1B = "OH-" CID2A = HCLO VALUE = 
"APV120 ENRTL-RK" \ \ PPVAL PARAMNAME2 = GMELCD 49 CID1A = HCLO CID2A = "NA+" 
CID2B = "CLO-" VALUE = "APV120 ENRTL-RK" \ \ PPVAL PARAMNAME2 = GMELCD 50 
CID1A = "NA+" CID1B = "CLO-" CID2A = HCLO VALUE = "APV120 ENRTL-RK" \ \ PPVAL 
PARAMNAME2 = GMELCD 51 CID1A = HCLO CID2A = "NA+" CID2B = "CL-" VALUE = 
"APV120 ENRTL-RK" \ \ PPVAL PARAMNAME2 = GMELCD 52 CID1A = "NA+" CID1B = "CL-" 
CID2A = HCLO VALUE = "APV120 ENRTL-RK" \ \ PPVAL PARAMNAME2 = GMELCD 53 CID1A
 = "NA+" CID1B = "OH-" CID2A = "NA+" CID2B = "CL-" VALUE = "APV120 ENRTL-RK" 
\ \ PPVAL PARAMNAME2 = GMELCD 54 CID1A = "NA+" CID1B = "CL-" CID2A = "NA+" 
CID2B = "OH-" VALUE = "APV120 ENRTL-RK" \ ? PROPERTIES PARAMETERS PAIR 
"GMELCE-1" ? ; "METCBAR_MOLE" ; \ PROP-LIST PARAMNAME = GMELCE SETNO = 1 
UNITROW = 0 BDBANK = ( "APV120 ENRTL-RK" ) \ \ PPVAL PARAMNAME2 = GMELCE 1 
CID1A = H2O CID2A = "NA+" CID2B = "OH-" VALUE = "APV120 ENRTL-RK" \ \ PPVAL 
PARAMNAME2 = GMELCE 2 CID1A = "NA+" CID1B = "OH-" CID2A = H2O VALUE = 
"APV120 ENRTL-RK" \ \ PPVAL PARAMNAME2 = GMELCE 3 CID1A = H2O CID2A = "NA+" 
CID2B = "CO3--" VALUE = "APV120 ENRTL-RK" \ \ PPVAL PARAMNAME2 = GMELCE 4 
CID1A = "NA+" CID1B = "CO3--" CID2A = H2O VALUE = "APV120 ENRTL-RK" \ \ PPVAL 
PARAMNAME2 = GMELCE 5 CID1A = CO2 CID2A = "H3O+" CID2B = "HCO3-" VALUE = 
"APV120 ENRTL-RK" \ \ PPVAL PARAMNAME2 = GMELCE 6 CID1A = "H3O+" CID1B = 
"HCO3-" CID2A = CO2 VALUE = "APV120 ENRTL-RK" \ \ PPVAL PARAMNAME2 = GMELCE 7 
CID1A = CO2 CID2A = "H3O+" CID2B = "OH-" VALUE = "APV120 ENRTL-RK" \ \ PPVAL 
PARAMNAME2 = GMELCE 8 CID1A = "H3O+" CID1B = "OH-" CID2A = CO2 VALUE = 
"APV120 ENRTL-RK" \ \ PPVAL PARAMNAME2 = GMELCE 9 CID1A = CO2 CID2A = "H3O+" 
CID2B = "CO3--" VALUE = "APV120 ENRTL-RK" \ \ PPVAL PARAMNAME2 = GMELCE 10 
CID1A = "H3O+" CID1B = "CO3--" CID2A = CO2 VALUE = "APV120 ENRTL-RK" \ \ 
PPVAL PARAMNAME2 = GMELCE 11 CID1A = CL2 CID2A = "H3O+" CID2B = "OH-" VALUE = 
"APV120 ENRTL-RK" \ \ PPVAL PARAMNAME2 = GMELCE 12 CID1A = "H3O+" CID1B = "OH-" 
CID2A = CL2 VALUE = "APV120 ENRTL-RK" \ \ PPVAL PARAMNAME2 = GMELCE 13 CID1A
 = CL2 CID2A = "NA+" CID2B = "OH-" VALUE = "APV120 ENRTL-RK" \ \ PPVAL 
PARAMNAME2 = GMELCE 14 CID1A = "NA+" CID1B = "OH-" CID2A = CL2 VALUE = 
"APV120 ENRTL-RK" \ \ PPVAL PARAMNAME2 = GMELCE 15 CID1A = HCL CID2A = "H3O+" 
CID2B = "OH-" VALUE = "APV120 ENRTL-RK" \ \ PPVAL PARAMNAME2 = GMELCE 16 
CID1A = "H3O+" CID1B = "OH-" CID2A = HCL VALUE = "APV120 ENRTL-RK" \ \ PPVAL 
PARAMNAME2 = GMELCE 17 CID1A = HCL CID2A = "NA+" CID2B = "OH-" VALUE = 
"APV120 ENRTL-RK" \ \ PPVAL PARAMNAME2 = GMELCE 18 CID1A = "NA+" CID1B = "OH-" 
CID2A = HCL VALUE = "APV120 ENRTL-RK" \ \ PPVAL PARAMNAME2 = GMELCE 19 CID1A
 = H2O CID2A = "H3O+" CID2B = "CL-" VALUE = "APV120 ENRTL-RK" \ \ PPVAL 
PARAMNAME2 = GMELCE 20 CID1A = "H3O+" CID1B = "CL-" CID2A = H2O VALUE = 
"APV120 ENRTL-RK" \ \ PPVAL PARAMNAME2 = GMELCE 21 CID1A = H2O CID2A = "NA+" 
CID2B = "CL-" VALUE = "APV120 ENRTL-RK" \ \ PPVAL PARAMNAME2 = GMELCE 22 
CID1A = "NA+" CID1B = "CL-" CID2A = H2O VALUE = "APV120 ENRTL-RK" \ \ PPVAL 
PARAMNAME2 = GMELCE 23 CID1A = CO2 CID2A = "NA+" CID2B = "CL-" VALUE = 
"APV120 ENRTL-RK" \ \ PPVAL PARAMNAME2 = GMELCE 24 CID1A = "NA+" CID1B = "CL-" 
CID2A = CO2 VALUE = "APV120 ENRTL-RK" \ \ PPVAL PARAMNAME2 = GMELCE 25 CID1A
 = CL2 CID2A = "H3O+" CID2B = "CLO-" VALUE = "APV120 ENRTL-RK" \ \ PPVAL 
PARAMNAME2 = GMELCE 26 CID1A = "H3O+" CID1B = "CLO-" CID2A = CL2 VALUE = 
"APV120 ENRTL-RK" \ \ PPVAL PARAMNAME2 = GMELCE 27 CID1A = CL2 CID2A = "H3O+" 
CID2B = "CL-" VALUE = "APV120 ENRTL-RK" \ \ PPVAL PARAMNAME2 = GMELCE 28 
CID1A = "H3O+" CID1B = "CL-" CID2A = CL2 VALUE = "APV120 ENRTL-RK" \ \ PPVAL 
PARAMNAME2 = GMELCE 29 CID1A = CL2 CID2A = "NA+" CID2B = "CLO-" VALUE = 
"APV120 ENRTL-RK" \ \ PPVAL PARAMNAME2 = GMELCE 30 CID1A = "NA+" CID1B = "CLO-" 
CID2A = CL2 VALUE = "APV120 ENRTL-RK" \ \ PPVAL PARAMNAME2 = GMELCE 31 CID1A
 = CL2 CID2A = "NA+" CID2B = "CL-" VALUE = "APV120 ENRTL-RK" \ \ PPVAL 
PARAMNAME2 = GMELCE 32 CID1A = "NA+" CID1B = "CL-" CID2A = CL2 VALUE = 
"APV120 ENRTL-RK" \ \ PPVAL PARAMNAME2 = GMELCE 33 CID1A = HCL CID2A = "H3O+" 
CID2B = "CLO-" VALUE = "APV120 ENRTL-RK" \ \ PPVAL PARAMNAME2 = GMELCE 34 
CID1A = "H3O+" CID1B = "CLO-" CID2A = HCL VALUE = "APV120 ENRTL-RK" \ \ PPVAL 
PARAMNAME2 = GMELCE 35 CID1A = HCL CID2A = "H3O+" CID2B = "CL-" VALUE = 
"APV120 ENRTL-RK" \ \ PPVAL PARAMNAME2 = GMELCE 36 CID1A = "H3O+" CID1B = "CL-" 
CID2A = HCL VALUE = "APV120 ENRTL-RK" \ \ PPVAL PARAMNAME2 = GMELCE 37 CID1A
 = HCL CID2A = "NA+" CID2B = "CLO-" VALUE = "APV120 ENRTL-RK" \ \ PPVAL 
PARAMNAME2 = GMELCE 38 CID1A = "NA+" CID1B = "CLO-" CID2A = HCL VALUE = 
"APV120 ENRTL-RK" \ \ PPVAL PARAMNAME2 = GMELCE 39 CID1A = HCL CID2A = "NA+" 
CID2B = "CL-" VALUE = "APV120 ENRTL-RK" \ \ PPVAL PARAMNAME2 = GMELCE 40 
CID1A = "NA+" CID1B = "CL-" CID2A = HCL VALUE = "APV120 ENRTL-RK" \ \ PPVAL 
PARAMNAME2 = GMELCE 41 CID1A = HCLO CID2A = "H3O+" CID2B = "OH-" VALUE = 
"APV120 ENRTL-RK" \ \ PPVAL PARAMNAME2 = GMELCE 42 CID1A = "H3O+" CID1B = "OH-" 
CID2A = HCLO VALUE = "APV120 ENRTL-RK" \ \ PPVAL PARAMNAME2 = GMELCE 43 CID1A
 = HCLO CID2A = "H3O+" CID2B = "CLO-" VALUE = "APV120 ENRTL-RK" \ \ PPVAL 
PARAMNAME2 = GMELCE 44 CID1A = "H3O+" CID1B = "CLO-" CID2A = HCLO VALUE = 
"APV120 ENRTL-RK" \ \ PPVAL PARAMNAME2 = GMELCE 45 CID1A = HCLO CID2A = "H3O+" 
CID2B = "CL-" VALUE = "APV120 ENRTL-RK" \ \ PPVAL PARAMNAME2 = GMELCE 46 
CID1A = "H3O+" CID1B = "CL-" CID2A = HCLO VALUE = "APV120 ENRTL-RK" \ \ PPVAL 
PARAMNAME2 = GMELCE 47 CID1A = HCLO CID2A = "NA+" CID2B = "OH-" VALUE = 
"APV120 ENRTL-RK" \ \ PPVAL PARAMNAME2 = GMELCE 48 CID1A = "NA+" CID1B = "OH-" 
CID2A = HCLO VALUE = "APV120 ENRTL-RK" \ \ PPVAL PARAMNAME2 = GMELCE 49 CID1A
 = HCLO CID2A = "NA+" CID2B = "CLO-" VALUE = "APV120 ENRTL-RK" \ \ PPVAL 
PARAMNAME2 = GMELCE 50 CID1A = "NA+" CID1B = "CLO-" CID2A = HCLO VALUE = 
"APV120 ENRTL-RK" \ \ PPVAL PARAMNAME2 = GMELCE 51 CID1A = HCLO CID2A = "NA+" 
CID2B = "CL-" VALUE = "APV120 ENRTL-RK" \ \ PPVAL PARAMNAME2 = GMELCE 52 
CID1A = "NA+" CID1B = "CL-" CID2A = HCLO VALUE = "APV120 ENRTL-RK" \ \ PPVAL 
PARAMNAME2 = GMELCE 53 CID1A = "NA+" CID1B = "OH-" CID2A = "NA+" CID2B = "CL-" 
VALUE = "APV120 ENRTL-RK" \ \ PPVAL PARAMNAME2 = GMELCE 54 CID1A = "NA+" 
CID1B = "CL-" CID2A = "NA+" CID2B = "OH-" VALUE = "APV120 ENRTL-RK" \ ? 
PROPERTIES PARAMETERS PAIR "GMELCN-1" ? ; "METCBAR_MOLE" ; \ PROP-LIST 
PARAMNAME = GMELCN SETNO = 1 UNITROW = 0 BDBANK = ( "APV120 ENRTL-RK" ) \ \ 
PPVAL PARAMNAME2 = GMELCN 1 CID1A = H2O CID2A = "NA+" CID2B = "OH-" VALUE = 
"APV120 ENRTL-RK" \ \ PPVAL PARAMNAME2 = GMELCN 2 CID1A = H2O CID2A = "NA+" 
CID2B = "CO3--" VALUE = "APV120 ENRTL-RK" \ \ PPVAL PARAMNAME2 = GMELCN 3 
CID1A = CO2 CID2A = "H3O+" CID2B = "HCO3-" VALUE = "APV120 ENRTL-RK" \ \ 
PPVAL PARAMNAME2 = GMELCN 4 CID1A = CO2 CID2A = "H3O+" CID2B = "OH-" VALUE = 
"APV120 ENRTL-RK" \ \ PPVAL PARAMNAME2 = GMELCN 5 CID1A = CO2 CID2A = "H3O+" 
CID2B = "CO3--" VALUE = "APV120 ENRTL-RK" \ \ PPVAL PARAMNAME2 = GMELCN 6 
CID1A = CL2 CID2A = "H3O+" CID2B = "OH-" VALUE = "APV120 ENRTL-RK" \ \ PPVAL 
PARAMNAME2 = GMELCN 7 CID1A = CL2 CID2A = "NA+" CID2B = "OH-" VALUE = 
"APV120 ENRTL-RK" \ \ PPVAL PARAMNAME2 = GMELCN 8 CID1A = HCL CID2A = "H3O+" 
CID2B = "OH-" VALUE = "APV120 ENRTL-RK" \ \ PPVAL PARAMNAME2 = GMELCN 9 CID1A
 = HCL CID2A = "NA+" CID2B = "OH-" VALUE = "APV120 ENRTL-RK" \ \ PPVAL 
PARAMNAME2 = GMELCN 10 CID1A = H2O CID2A = "NA+" CID2B = "CL-" VALUE = 
"APV120 ENRTL-RK" \ \ PPVAL PARAMNAME2 = GMELCN 11 CID1A = CO2 CID2A = "NA+" 
CID2B = "CL-" VALUE = "APV120 ENRTL-RK" \ \ PPVAL PARAMNAME2 = GMELCN 12 
CID1A = CL2 CID2A = "H3O+" CID2B = "CLO-" VALUE = "APV120 ENRTL-RK" \ \ PPVAL 
PARAMNAME2 = GMELCN 13 CID1A = CL2 CID2A = "H3O+" CID2B = "CL-" VALUE = 
"APV120 ENRTL-RK" \ \ PPVAL PARAMNAME2 = GMELCN 14 CID1A = CL2 CID2A = "NA+" 
CID2B = "CLO-" VALUE = "APV120 ENRTL-RK" \ \ PPVAL PARAMNAME2 = GMELCN 15 
CID1A = CL2 CID2A = "NA+" CID2B = "CL-" VALUE = "APV120 ENRTL-RK" \ \ PPVAL 
PARAMNAME2 = GMELCN 16 CID1A = HCL CID2A = "H3O+" CID2B = "CLO-" VALUE = 
"APV120 ENRTL-RK" \ \ PPVAL PARAMNAME2 = GMELCN 17 CID1A = HCL CID2A = "NA+" 
CID2B = "CLO-" VALUE = "APV120 ENRTL-RK" \ \ PPVAL PARAMNAME2 = GMELCN 18 
CID1A = HCL CID2A = "NA+" CID2B = "CL-" VALUE = "APV120 ENRTL-RK" \ \ PPVAL 
PARAMNAME2 = GMELCN 19 CID1A = HCLO CID2A = "H3O+" CID2B = "OH-" VALUE = 
"APV120 ENRTL-RK" \ \ PPVAL PARAMNAME2 = GMELCN 20 CID1A = HCLO CID2A = "H3O+" 
CID2B = "CLO-" VALUE = "APV120 ENRTL-RK" \ \ PPVAL PARAMNAME2 = GMELCN 21 
CID1A = HCLO CID2A = "H3O+" CID2B = "CL-" VALUE = "APV120 ENRTL-RK" \ \ PPVAL 
PARAMNAME2 = GMELCN 22 CID1A = HCLO CID2A = "NA+" CID2B = "OH-" VALUE = 
"APV120 ENRTL-RK" \ \ PPVAL PARAMNAME2 = GMELCN 23 CID1A = HCLO CID2A = "NA+" 
CID2B = "CLO-" VALUE = "APV120 ENRTL-RK" \ \ PPVAL PARAMNAME2 = GMELCN 24 
CID1A = HCLO CID2A = "NA+" CID2B = "CL-" VALUE = "APV120 ENRTL-RK" \ ? 
PROPERTIES "ATTR-COMPS" ? ? POLYMERS ? ? "ATTR-SCALING" ? ; "METCBAR2_MOLE" ; 
? "STREAM-CLASS" "SUBS-ATTR" PSD PSD ? \ INTERVALS INTERVALS = 10 TYPE = 
EQUIDISTANT LOWER = 10. <17> <6> UPPER = 1000. <17> <6> \ \ SIZE-LIMITS 
INTERVAL = 1 PARTICLESIZE = 10.0000000000 <17> <6> PARTICLESIZ2 = 
109.000000000 <17> <6> /  INTERVAL = 2 PARTICLESIZE = 109.000000000 <17> <6> 
PARTICLESIZ2 = 208.000000000 <17> <6> /  INTERVAL = 3 PARTICLESIZE = 
208.000000000 <17> <6> PARTICLESIZ2 = 307.000000000 <17> <6> /  INTERVAL = 4 
PARTICLESIZE = 307.000000000 <17> <6> PARTICLESIZ2 = 406.000000000 <17> <6> 
/  INTERVAL = 5 PARTICLESIZE = 406.000000000 <17> <6> PARTICLESIZ2 = 
505.000000000 <17> <6> /  INTERVAL = 6 PARTICLESIZE = 505.000000000 <17> <6> 
PARTICLESIZ2 = 604.000000000 <17> <6> /  INTERVAL = 7 PARTICLESIZE = 
604.000000000 <17> <6> PARTICLESIZ2 = 703.000000000 <17> <6> /  INTERVAL = 8 
PARTICLESIZE = 703.000000000 <17> <6> PARTICLESIZ2 = 802.000000000 <17> <6> 
/  INTERVAL = 9 PARTICLESIZE = 802.000000000 <17> <6> PARTICLESIZ2 = 
901.000000000 <17> <6> /  INTERVAL = 10 PARTICLESIZE = 901.000000000 <17> <6> 
PARTICLESIZ2 = 1000.00000000 <17> <6> \ ? "STREAM-CLASS" SUBSTREAMS ? \ 
DEF-SUBS-CLA SUBSTREAMS = MIXED \ \ DEF-SUBS-CLA SUBSTREAMS = CISOLID \ \ 
DEF-SUBS-CLA SUBSTREAMS = NC \ \ DEF-SUBS-CLA SUBSTREAMS = NCPSD \ \ 
DEF-SUBS-CLA SUBSTREAMS = CIPSD \ ? "STREAM-CLASS" "STREAM-CLASS" ? \ 
DEFINITION SCLASS = CONVEN \ \ DEFINITION SCLASS = MIXNC \ \ DEFINITION 
SCLASS = MIXCISLD \ \ DEFINITION SCLASS = MIXNCPSD \ \ DEFINITION SCLASS = 
MIXCIPSD \ \ DEFINITION SCLASS = MIXCINC \ \ DEFINITION SCLASS = MCINCPSD \ 
\ HEAT-DEFINE H-SCLASS = HEAT STREAM-ATTR = HEAT \ \ HEAT-DEFINE H-SCLASS = 
LOAD STREAM-ATTR = LOAD \ ? "STREAM-CLASS" "DEF-STREAMS" ? ? "PROP-SET" MAIN 
RELHUM ? ; "METCBAR2_MOLE" ; \ P1 ID = RELHUMID \ \ P2 SYSPRES = YES \ ? 
"PROP-SET" MAIN WSANHY ? ; "METCBAR2_MOLE" ; \ P1 ID = MASSFRAC \ \ P2 COMPS
 = ( "ANHY(S)" ) PHASE = ( S ) SYSPRES = YES \ ? "PROP-SET" MAIN WSDECA ? ; 
"METCBAR2_MOLE" ; \ P1 ID = MASSFRAC \ \ P2 COMPS = ( "DECA(S)" ) PHASE = ( S 
) SYSPRES = YES \ ? "PROP-SET" MAIN WSHEPTA ? ; "METCBAR2_MOLE" ; \ P1 ID = 
MASSFRAC \ \ P2 COMPS = ( "HEPTA(S)" ) PHASE = ( S ) SYSPRES = YES \ ? 
"PROP-SET" MAIN WSMONO ? ; "METCBAR2_MOLE" ; \ P1 ID = MASSFRAC \ \ P2 COMPS
 = ( "MONO(S)" ) PHASE = ( S ) SYSPRES = YES \ ? "STREAM-NAMES" ? ? 
"STREAM-GROUP" All ? \ DESCRIPTION DESCRIPTION = "All streams" \ ? 
"STREAM-GROUP" Boundary ? \ DESCRIPTION DESCRIPTION = "Boundary streams" \ ? 
"STREAM-GROUP" Charge ? \ DESCRIPTION DESCRIPTION = "Charge streams" \ ? 
"STREAM-GROUP" Feeds ? \ DESCRIPTION DESCRIPTION = "Feed streams" \ ? 
"STREAM-GROUP" Initial ? \ DESCRIPTION DESCRIPTION = 
"Streams with user-specified values entered" \ ? "STREAM-GROUP" Products ? 
\ DESCRIPTION DESCRIPTION = "Product streams" \ ? "STREAM-GROUP" Tears ? \ 
DESCRIPTION DESCRIPTION = 
"Tear streams manipulated by the convergence algorithms" \ ? STREAM MATERIAL 
"A-S" ? ; "METCBAR2_MOLE" ; \ SUBSTREAM SSID = MIXED TOTAL = 0. <0> <0> \ \ 
SUBSTREAM SSID = CIPSD TOTAL = 0. <0> <0> \ \ "SS-FLOWEMBED" SSXML = ( 
"<tffString><GroupName>Default</GroupName><TemplateName>Full</TemplateN" 
"ame><IsTemplateGroupDefaulted>false</IsTemplateGroupDefaulted><IsTempl" 
"ateGlobalDefaulted>true</IsTemplateGlobalDefaulted><IncludesChildHiera" 
"rchyStreams>false</IncludesChildHierarchyStreams></tffString>" ) \ ? STREAM 
MATERIAL "A-SC" ? ; "METCBAR2_MOLE" ; \ SUBSTREAM SSID = MIXED TOTAL = 0. <0> 
<0> \ \ SUBSTREAM SSID = CIPSD TOTAL = 0. <0> <0> \ \ "SS-FLOWEMBED" SSXML = 
( "<tffString><GroupName>Default</GroupName><TemplateName>Full</TemplateN" 
"ame><IsTemplateGroupDefaulted>false</IsTemplateGroupDefaulted><IsTempl" 
"ateGlobalDefaulted>true</IsTemplateGlobalDefaulted><IncludesChildHiera" 
"rchyStreams>false</IncludesChildHierarchyStreams><CommonShellSettings>" 
"&lt;srcSettings$StreamIds=""A-SC""$TemplateName=""Full""&gt;&lt;TFFTable&g" 
"t;&lt;GeneralOptions&gt;Description,SourceAndDestination,StreamClass,M" 
"aximumErrorTolerance,CostFlow,PhaseLabel,ComponentAttributes,ParticleS" 
"izeDistributions,Temperature,Pressure,MolarVaporFraction,MolarLiquidFr" 
"action,MolarSolidFraction,MolarEnthalpy,MolarEntropy,MolarDensity,Mass" 
"VaporFraction,MassLiquidFraction,MassSolidFraction,MassEnthalpy,MassEn" 
"tropy,MassDensity,EnthalpyFlow,AverageMolecularWeight,BatchProperties&" 
"lt;/GeneralOptions&gt;&lt;ScopeOptions&gt;PhasesForMixedSubstream,Tota" 
"lStream,Substreams,MoleFlows,MassFlows,MoleFractions,MassFractions,Vol" 
"umeFlows&lt;/ScopeOptions&gt;&lt;Properties&gt;&lt;Property$Type=""Stat" 
"eConditionProperty""$EngineName=""TEMP""$/&gt;&lt;Property$Type=""StateCon" 
"ditionProperty""$EngineName=""PRES""$/&gt;&lt;Property$Type=""StateConditi" 
"onProperty""$EngineName=""VFRAC""$/&gt;&lt;Property$Type=""StateConditionP" 
"roperty""$EngineName=""LFRAC""$/&gt;&lt;Property$Type=""StateConditionProp" 
"erty""$EngineName=""SFRAC""$/&gt;&lt;Property$Type=""StateConditionPropert" 
"y""$EngineName=""MASSVFRA""$/&gt;&lt;Property$Type=""StateConditionPropert" 
"y""$EngineName=""MASSLFRA""$/&gt;&lt;Property$Type=""StateConditionPropert" 
"y""$EngineName=""MASSSFRA""$/&gt;&lt;Property$Type=""StateConditionPropert" 
"y""$EngineName=""HMX""$/&gt;&lt;Property$Type=""StateConditionProperty""$En" 
"gineName=""MASSHMX""$/&gt;&lt;Property$Type=""StateConditionProperty""$Eng" 
"ineName=""SMX""$/&gt;&lt;Property$Type=""StateConditionProperty""$EngineNa" 
"me=""MASSSMX""$/&gt;&lt;Property$Type=""StateConditionProperty""$EngineNam" 
"e=""RHOMX""$/&gt;&lt;Property$Type=""StateConditionProperty""$EngineName=""" 
"MASSRHOM""$/&gt;&lt;Property$Type=""StateConditionProperty""$EngineName=""" 
"HFLMX""$/&gt;&lt;Property$Type=""StateConditionProperty""$EngineName=""MWM" 
"X""$/&gt;&lt;Property$Type=""StateConditionProperty""$EngineName=""MOLEFLO" 
"W""$/&gt;&lt;Property$Type=""StateConditionProperty""$EngineName=""MOLEFRA" 
"C""$/&gt;&lt;Property$Type=""StateConditionProperty""$EngineName=""MASSFLO" 
"W""$/&gt;&lt;Property$Type=""StateConditionProperty""$EngineName=""MASSFRA" 
"C""$/&gt;&lt;Property$Type=""StateConditionProperty""$EngineName=""VOLFLMX" 
"""$/&gt;&lt;Property$Type=""BatchProperty""$EngineName=""cmole_cycle""$/&gt" 
";&lt;Property$Type=""BatchProperty""$EngineName=""cmole_time""$/&gt;&lt;Pr" 
"operty$Type=""BatchProperty""$EngineName=""cmass_cycle""$/&gt;&lt;Property" 
"$Type=""BatchProperty""$EngineName=""cmass_time""$/&gt;&lt;Property$Type=""" 
"BatchProperty""$EngineName=""vol_cycle""$/&gt;&lt;Property$Type=""BatchPro" 
"perty""$EngineName=""vol_time""$/&gt;&lt;Property$Type=""BatchProperty""$En" 
"gineName=""enth_cycle""$/&gt;&lt;Property$Type=""BatchProperty""$EngineNam" 
"e=""enth_time""$/&gt;&lt;Property$Type=""BatchProperty""$EngineName=""cycle" 
"_time""$/&gt;&lt;Property$Type=""BatchProperty""$EngineName=""oper_time""$/" 
"&gt;&lt;Property$Type=""BatchProperty""$EngineName=""ntrain""$/&gt;&lt;/Pr" 
"operties&gt;&lt;/TFFTable&gt;&lt;/srcSettings&gt;</CommonShellSettings" 
"></tffString>" ) \ ? STREAM MATERIAL AIRHUM ? ; "METCBAR2_MOLE" ; \ 
SUBSTREAM SSID = MIXED TOTAL = 0. <-89> <0> \ \ SUBSTREAM SSID = CIPSD TOTAL
 = 0. <-89> <0> \ \ "SS-FLOWEMBED" SSXML = ( 
"<tffString><GroupName>Default</GroupName><TemplateName>Full</TemplateN" 
"ame><IsTemplateGroupDefaulted>false</IsTemplateGroupDefaulted><IsTempl" 
"ateGlobalDefaulted>true</IsTemplateGlobalDefaulted><IncludesChildHiera" 
"rchyStreams>false</IncludesChildHierarchyStreams></tffString>" ) \ ? STREAM 
MATERIAL AN ? ; "METCBAR2_MOLE" ; \ SUBSTREAM SSID = MIXED TEMP = 90. <22> 
<4> PRES = 1.28 <20> <5> BASIS = "MASS-FRAC" FLOWBASE = MASS TOTFLOW = 
1.77414065E+5 <-80> <3> TOTAL = 1. <-3> <0> JUNK = 2 \ \ SUBSTREAM SSID = 
CIPSD TOTAL = 0. <0> <0> \ \ MOLE-FLOW SSID1 = MIXED CID = H2O FLOW = 
0.819614441 <-3> <0> /  SSID1 = MIXED CID = NACL FLOW = 0.180385559 <-3> <0> 
\ ? STREAM MATERIAL CA ? ; "METCBAR2_MOLE" ; \ SUBSTREAM SSID = MIXED TEMP = 
90. <22> <4> PRES = 1.9 <20> <5> BASIS = "MASS-FRAC" FLOWBASE = MASS TOTFLOW
 = 590568.8693 <-80> <3> TOTAL = 1. <-3> <0> JUNK = 2 \ \ SUBSTREAM SSID = 
CIPSD TOTAL = 0. <0> <0> \ \ MOLE-FLOW SSID1 = MIXED CID = H2O FLOW = 0.677 
<-3> <0> /  SSID1 = MIXED CID = NAOH FLOW = 0.323 <-3> <0> \ ? STREAM 
MATERIAL CL2 ? ; "METCBAR2_MOLE" ; \ SUBSTREAM SSID = MIXED TEMP = 90. <22> 
<4> PRES = 1.3 <20> <5> BASIS = "MASS-FLOW" TOTAL = 27874.6 <-80> <0> JUNK = 
1 \ \ SUBSTREAM SSID = CIPSD TOTAL = 0. <0> <0> \ \ MOLE-FLOW SSID1 = MIXED 
CID = CL2 FLOW = 27874.6 <-80> <3> \ ? STREAM MATERIAL CL2SAT ? ; 
"METCBAR2_MOLE" ; \ SUBSTREAM SSID = MIXED TOTAL = 0. <0> <0> \ \ SUBSTREAM 
SSID = CIPSD TOTAL = 0. <0> <0> \ \ "SS-FLOWEMBED" SSXML = ( 
"<tffString><GroupName>Default</GroupName><TemplateName>Full</TemplateN" 
"ame><IsTemplateGroupDefaulted>false</IsTemplateGroupDefaulted><IsTempl" 
"ateGlobalDefaulted>true</IsTemplateGlobalDefaulted><IncludesChildHiera" 
"rchyStreams>false</IncludesChildHierarchyStreams><CommonShellSettings>" 
"&lt;srcSettings$StreamIds=""H2SAT""$TemplateName=""Full""&gt;&lt;TFFTable&" 
"gt;&lt;GeneralOptions&gt;Description,SourceAndDestination,StreamClass," 
"MaximumErrorTolerance,CostFlow,PhaseLabel,ComponentAttributes,Particle" 
"SizeDistributions,Temperature,Pressure,MolarVaporFraction,MolarLiquidF" 
"raction,MolarSolidFraction,MolarEnthalpy,MolarEntropy,MolarDensity,Mas" 
"sVaporFraction,MassLiquidFraction,MassSolidFraction,MassEnthalpy,MassE" 
"ntropy,MassDensity,EnthalpyFlow,AverageMolecularWeight,BatchProperties" 
"&lt;/GeneralOptions&gt;&lt;ScopeOptions&gt;PhasesForMixedSubstream,Tot" 
"alStream,Substreams,MoleFlows,MassFlows,MoleFractions,MassFractions,Vo" 
"lumeFlows&lt;/ScopeOptions&gt;&lt;Properties&gt;&lt;Property$Type=""Sta" 
"teConditionProperty""$EngineName=""TEMP""$/&gt;&lt;Property$Type=""StateCo" 
"nditionProperty""$EngineName=""PRES""$/&gt;&lt;Property$Type=""StateCondit" 
"ionProperty""$EngineName=""VFRAC""$/&gt;&lt;Property$Type=""StateCondition" 
"Property""$EngineName=""LFRAC""$/&gt;&lt;Property$Type=""StateConditionPro" 
"perty""$EngineName=""SFRAC""$/&gt;&lt;Property$Type=""StateConditionProper" 
"ty""$EngineName=""MASSVFRA""$/&gt;&lt;Property$Type=""StateConditionProper" 
"ty""$EngineName=""MASSLFRA""$/&gt;&lt;Property$Type=""StateConditionProper" 
"ty""$EngineName=""MASSSFRA""$/&gt;&lt;Property$Type=""StateConditionProper" 
"ty""$EngineName=""HMX""$/&gt;&lt;Property$Type=""StateConditionProperty""$E" 
"ngineName=""MASSHMX""$/&gt;&lt;Property$Type=""StateConditionProperty""$En" 
"gineName=""SMX""$/&gt;&lt;Property$Type=""StateConditionProperty""$EngineN" 
"ame=""MASSSMX""$/&gt;&lt;Property$Type=""StateConditionProperty""$EngineNa" 
"me=""RHOMX""$/&gt;&lt;Property$Type=""StateConditionProperty""$EngineName=" 
"""MASSRHOM""$/&gt;&lt;Property$Type=""StateConditionProperty""$EngineName=" 
"""HFLMX""$/&gt;&lt;Property$Type=""StateConditionProperty""$EngineName=""MW" 
"MX""$/&gt;&lt;Property$Type=""StateConditionProperty""$EngineName=""MOLEFL" 
"OW""$/&gt;&lt;Property$Type=""StateConditionProperty""$EngineName=""MOLEFR" 
"AC""$/&gt;&lt;Property$Type=""StateConditionProperty""$EngineName=""MASSFL" 
"OW""$/&gt;&lt;Property$Type=""StateConditionProperty""$EngineName=""MASSFR" 
"AC""$/&gt;&lt;Property$Type=""StateConditionProperty""$EngineName=""VOLFLM" 
"X""$/&gt;&lt;Property$Type=""BatchProperty""$EngineName=""cmole_cycle""$/&g" 
"t;&lt;Property$Type=""BatchProperty""$EngineName=""cmole_time""$/&gt;&lt;P" 
"roperty$Type=""BatchProperty""$EngineName=""cmass_cycle""$/&gt;&lt;Propert" 
"y$Type=""BatchProperty""$EngineName=""cmass_time""$/&gt;&lt;Property$Type=" 
"""BatchProperty""$EngineName=""vol_cycle""$/&gt;&lt;Property$Type=""BatchPr" 
"operty""$EngineName=""vol_time""$/&gt;&lt;Property$Type=""BatchProperty""$E" 
"ngineName=""enth_cycle""$/&gt;&lt;Property$Type=""BatchProperty""$EngineNa" 
"me=""enth_time""$/&gt;&lt;Property$Type=""BatchProperty""$EngineName=""cycl" 
"e_time""$/&gt;&lt;Property$Type=""BatchProperty""$EngineName=""oper_time""$" 
"/&gt;&lt;Property$Type=""BatchProperty""$EngineName=""ntrain""$/&gt;&lt;/P" 
"roperties&gt;&lt;/TFFTable&gt;&lt;/srcSettings&gt;</CommonShellSetting" 
"s></tffString>" ) \ ? STREAM MATERIAL "E-W" ? ; "METCBAR2_MOLE" ; \ 
SUBSTREAM SSID = MIXED TEMP = 10. <22> <4> PRES = 1. <20> <5> BASIS = 
"MASS-FRAC" FLOWBASE = MASS TOTFLOW = 2000. <-80> <3> TOTAL = 1. <-89> <0> 
JUNK = 1 \ \ SUBSTREAM SSID = CIPSD TOTAL = 0. <0> <0> \ \ MOLE-FLOW SSID1 = 
MIXED CID = H2O FLOW = 1. <-3> <0> \ ? STREAM MATERIAL GIN ? ; "METCBAR2_MOLE" 
; \ SUBSTREAM SSID = MIXED TEMP = 10.00000000 <22> <4> PRES = 1.000000000 
<20> <5> BASIS = "MASS-FLOW" FLOWBASE = MASS TOTAL = 38157277.69 <-80> <0> 
JUNK = 4 \ \ SUBSTREAM SSID = CIPSD TOTAL = 0. <0> <0> \ \ MOLE-FLOW SSID1 = 
MIXED CID = H2O FLOW = 291527.4917 <-80> <3> /  SSID1 = MIXED CID = CO2 FLOW
 = 23320.2 <-80> <3> /  SSID1 = MIXED CID = O2 FLOW = 8875730. <-80> <3> /  
SSID1 = MIXED CID = N2 FLOW = 28966700. <-80> <3> \ \ "SS-FLOWEMBED" SSXML = 
( "<tffString><GroupName>Default</GroupName><TemplateName>Full</TemplateN" 
"ame><IsTemplateGroupDefaulted>false</IsTemplateGroupDefaulted><IsTempl" 
"ateGlobalDefaulted>true</IsTemplateGlobalDefaulted><IncludesChildHiera" 
"rchyStreams>false</IncludesChildHierarchyStreams><CommonShellSettings>" 
"&lt;srcSettings$StreamIds=""GIN,GOUT""$TemplateName=""Full""&gt;&lt;TFFTab" 
"le&gt;&lt;GeneralOptions&gt;Description,SourceAndDestination,StreamCla" 
"ss,MaximumErrorTolerance,CostFlow,PhaseLabel,ComponentAttributes,Parti" 
"cleSizeDistributions,Temperature,Pressure,MolarVaporFraction,MolarLiqu" 
"idFraction,MolarSolidFraction,MolarEnthalpy,MolarEntropy,MolarDensity," 
"MassVaporFraction,MassLiquidFraction,MassSolidFraction,MassEnthalpy,Ma" 
"ssEntropy,MassDensity,EnthalpyFlow,AverageMolecularWeight,BatchPropert" 
"ies&lt;/GeneralOptions&gt;&lt;ScopeOptions&gt;PhasesForMixedSubstream," 
"TotalStream,Substreams,MoleFlows,MassFlows,MoleFractions,MassFractions" 
",VolumeFlows&lt;/ScopeOptions&gt;&lt;Properties&gt;&lt;Property$Type=""" 
"StateConditionProperty""$EngineName=""TEMP""$/&gt;&lt;Property$Type=""Stat" 
"eConditionProperty""$EngineName=""PRES""$/&gt;&lt;Property$Type=""StateCon" 
"ditionProperty""$EngineName=""VFRAC""$/&gt;&lt;Property$Type=""StateCondit" 
"ionProperty""$EngineName=""LFRAC""$/&gt;&lt;Property$Type=""StateCondition" 
"Property""$EngineName=""SFRAC""$/&gt;&lt;Property$Type=""StateConditionPro" 
"perty""$EngineName=""MASSVFRA""$/&gt;&lt;Property$Type=""StateConditionPro" 
"perty""$EngineName=""MASSLFRA""$/&gt;&lt;Property$Type=""StateConditionPro" 
"perty""$EngineName=""MASSSFRA""$/&gt;&lt;Property$Type=""StateConditionPro" 
"perty""$EngineName=""HMX""$/&gt;&lt;Property$Type=""StateConditionProperty" 
"""$EngineName=""MASSHMX""$/&gt;&lt;Property$Type=""StateConditionProperty""" 
"$EngineName=""SMX""$/&gt;&lt;Property$Type=""StateConditionProperty""$Engi" 
"neName=""MASSSMX""$/&gt;&lt;Property$Type=""StateConditionProperty""$Engin" 
"eName=""RHOMX""$/&gt;&lt;Property$Type=""StateConditionProperty""$EngineNa" 
"me=""MASSRHOM""$/&gt;&lt;Property$Type=""StateConditionProperty""$EngineNa" 
"me=""HFLMX""$/&gt;&lt;Property$Type=""StateConditionProperty""$EngineName=" 
"""MWMX""$/&gt;&lt;Property$Type=""StateConditionProperty""$EngineName=""MOL" 
"EFLOW""$/&gt;&lt;Property$Type=""StateConditionProperty""$EngineName=""MOL" 
"EFRAC""$/&gt;&lt;Property$Type=""StateConditionProperty""$EngineName=""MAS" 
"SFLOW""$/&gt;&lt;Property$Type=""StateConditionProperty""$EngineName=""MAS" 
"SFRAC""$/&gt;&lt;Property$Type=""StateConditionProperty""$EngineName=""VOL" 
"FLMX""$/&gt;&lt;Property$Type=""BatchProperty""$EngineName=""cmole_cycle""$" 
"/&gt;&lt;Property$Type=""BatchProperty""$EngineName=""cmole_time""$/&gt;&l" 
"t;Property$Type=""BatchProperty""$EngineName=""cmass_cycle""$/&gt;&lt;Prop" 
"erty$Type=""BatchProperty""$EngineName=""cmass_time""$/&gt;&lt;Property$Ty" 
"pe=""BatchProperty""$EngineName=""vol_cycle""$/&gt;&lt;Property$Type=""Batc" 
"hProperty""$EngineName=""vol_time""$/&gt;&lt;Property$Type=""BatchProperty" 
"""$EngineName=""enth_cycle""$/&gt;&lt;Property$Type=""BatchProperty""$Engin" 
"eName=""enth_time""$/&gt;&lt;Property$Type=""BatchProperty""$EngineName=""c" 
"ycle_time""$/&gt;&lt;Property$Type=""BatchProperty""$EngineName=""oper_tim" 
"e""$/&gt;&lt;Property$Type=""BatchProperty""$EngineName=""ntrain""$/&gt;&lt" 
";/Properties&gt;&lt;/TFFTable&gt;&lt;/srcSettings&gt;</CommonShellSett" 
"ings></tffString>" ) \ ? STREAM MATERIAL GINP ? ; "METCBAR2_MOLE" ; \ 
SUBSTREAM SSID = MIXED TEMP = 10.00000000 <22> <4> PRES = 1.01325 <20> <5> 
BASIS = "MASS-FLOW" FLOWBASE = MASS TOTAL = 38101776.33 <-80> <0> JUNK = 4 
\ \ SUBSTREAM SSID = CIPSD TOTAL = 0. <0> <0> \ \ MOLE-FLOW SSID1 = MIXED CID
 = H2O FLOW = 235600.0424 <-80> <3> /  SSID1 = MIXED CID = CO2 FLOW = 
23335.36395 <-80> <3> /  SSID1 = MIXED CID = O2 FLOW = 8875887.355 <-80> <3> 
/  SSID1 = MIXED CID = N2 FLOW = 28966953.57 <-80> <3> \ \ "SS-FLOWEMBED" 
SSXML = ( 
"<tffString><GroupName>Default</GroupName><TemplateName>Full</TemplateN" 
"ame><IsTemplateGroupDefaulted>false</IsTemplateGroupDefaulted><IsTempl" 
"ateGlobalDefaulted>true</IsTemplateGlobalDefaulted><IncludesChildHiera" 
"rchyStreams>false</IncludesChildHierarchyStreams><CommonShellSettings>" 
"&lt;srcSettings$StreamIds=""GINP""$TemplateName=""Full""&gt;&lt;TFFTable&g" 
"t;&lt;GeneralOptions&gt;Description,SourceAndDestination,StreamClass,M" 
"aximumErrorTolerance,CostFlow,PhaseLabel,ComponentAttributes,ParticleS" 
"izeDistributions,Temperature,Pressure,MolarVaporFraction,MolarLiquidFr" 
"action,MolarSolidFraction,MolarEnthalpy,MolarEntropy,MolarDensity,Mass" 
"VaporFraction,MassLiquidFraction,MassSolidFraction,MassEnthalpy,MassEn" 
"tropy,MassDensity,EnthalpyFlow,AverageMolecularWeight,BatchProperties&" 
"lt;/GeneralOptions&gt;&lt;ScopeOptions&gt;PhasesForMixedSubstream,Tota" 
"lStream,Substreams,MoleFlows,MassFlows,MoleFractions,MassFractions,Vol" 
"umeFlows&lt;/ScopeOptions&gt;&lt;Properties&gt;&lt;Property$Type=""Stat" 
"eConditionProperty""$EngineName=""TEMP""$/&gt;&lt;Property$Type=""StateCon" 
"ditionProperty""$EngineName=""PRES""$/&gt;&lt;Property$Type=""StateConditi" 
"onProperty""$EngineName=""VFRAC""$/&gt;&lt;Property$Type=""StateConditionP" 
"roperty""$EngineName=""LFRAC""$/&gt;&lt;Property$Type=""StateConditionProp" 
"erty""$EngineName=""SFRAC""$/&gt;&lt;Property$Type=""StateConditionPropert" 
"y""$EngineName=""MASSVFRA""$/&gt;&lt;Property$Type=""StateConditionPropert" 
"y""$EngineName=""MASSLFRA""$/&gt;&lt;Property$Type=""StateConditionPropert" 
"y""$EngineName=""MASSSFRA""$/&gt;&lt;Property$Type=""StateConditionPropert" 
"y""$EngineName=""HMX""$/&gt;&lt;Property$Type=""StateConditionProperty""$En" 
"gineName=""MASSHMX""$/&gt;&lt;Property$Type=""StateConditionProperty""$Eng" 
"ineName=""SMX""$/&gt;&lt;Property$Type=""StateConditionProperty""$EngineNa" 
"me=""MASSSMX""$/&gt;&lt;Property$Type=""StateConditionProperty""$EngineNam" 
"e=""RHOMX""$/&gt;&lt;Property$Type=""StateConditionProperty""$EngineName=""" 
"MASSRHOM""$/&gt;&lt;Property$Type=""StateConditionProperty""$EngineName=""" 
"HFLMX""$/&gt;&lt;Property$Type=""StateConditionProperty""$EngineName=""MWM" 
"X""$/&gt;&lt;Property$Type=""StateConditionProperty""$EngineName=""MOLEFLO" 
"W""$/&gt;&lt;Property$Type=""StateConditionProperty""$EngineName=""MOLEFRA" 
"C""$/&gt;&lt;Property$Type=""StateConditionProperty""$EngineName=""MASSFLO" 
"W""$/&gt;&lt;Property$Type=""StateConditionProperty""$EngineName=""MASSFRA" 
"C""$/&gt;&lt;Property$Type=""StateConditionProperty""$EngineName=""VOLFLMX" 
"""$/&gt;&lt;Property$Type=""BatchProperty""$EngineName=""cmole_cycle""$/&gt" 
";&lt;Property$Type=""BatchProperty""$EngineName=""cmole_time""$/&gt;&lt;Pr" 
"operty$Type=""BatchProperty""$EngineName=""cmass_cycle""$/&gt;&lt;Property" 
"$Type=""BatchProperty""$EngineName=""cmass_time""$/&gt;&lt;Property$Type=""" 
"BatchProperty""$EngineName=""vol_cycle""$/&gt;&lt;Property$Type=""BatchPro" 
"perty""$EngineName=""vol_time""$/&gt;&lt;Property$Type=""BatchProperty""$En" 
"gineName=""enth_cycle""$/&gt;&lt;Property$Type=""BatchProperty""$EngineNam" 
"e=""enth_time""$/&gt;&lt;Property$Type=""BatchProperty""$EngineName=""cycle" 
"_time""$/&gt;&lt;Property$Type=""BatchProperty""$EngineName=""oper_time""$/" 
"&gt;&lt;Property$Type=""BatchProperty""$EngineName=""ntrain""$/&gt;&lt;/Pr" 
"operties&gt;&lt;/TFFTable&gt;&lt;/srcSettings&gt;</CommonShellSettings" 
"></tffString>" ) \ ? STREAM MATERIAL GOUT ? ; "METCBAR2_MOLE" ; \ SUBSTREAM 
SSID = MIXED TOTAL = 0. <0> <0> \ \ SUBSTREAM SSID = CIPSD TOTAL = 0. <0> <0> 
\ \ "SS-FLOWEMBED" SSXML = ( 
"<tffString><GroupName>Default</GroupName><TemplateName>Full</TemplateN" 
"ame><IsTemplateGroupDefaulted>false</IsTemplateGroupDefaulted><IsTempl" 
"ateGlobalDefaulted>true</IsTemplateGlobalDefaulted><IncludesChildHiera" 
"rchyStreams>false</IncludesChildHierarchyStreams><CommonShellSettings>" 
"&lt;srcSettings$StreamIds=""GOUT""$TemplateName=""Full""&gt;&lt;TFFTable&g" 
"t;&lt;GeneralOptions&gt;Description,SourceAndDestination,StreamClass,M" 
"aximumErrorTolerance,CostFlow,PhaseLabel,ComponentAttributes,ParticleS" 
"izeDistributions,Temperature,Pressure,MolarVaporFraction,MolarLiquidFr" 
"action,MolarSolidFraction,MolarEnthalpy,MolarEntropy,MolarDensity,Mass" 
"VaporFraction,MassLiquidFraction,MassSolidFraction,MassEnthalpy,MassEn" 
"tropy,MassDensity,EnthalpyFlow,AverageMolecularWeight,BatchProperties&" 
"lt;/GeneralOptions&gt;&lt;ScopeOptions&gt;PhasesForMixedSubstream,Tota" 
"lStream,Substreams,MoleFlows,MassFlows,MoleFractions,MassFractions,Vol" 
"umeFlows&lt;/ScopeOptions&gt;&lt;Properties&gt;&lt;Property$Type=""Stat" 
"eConditionProperty""$EngineName=""TEMP""$/&gt;&lt;Property$Type=""StateCon" 
"ditionProperty""$EngineName=""PRES""$/&gt;&lt;Property$Type=""StateConditi" 
"onProperty""$EngineName=""VFRAC""$/&gt;&lt;Property$Type=""StateConditionP" 
"roperty""$EngineName=""LFRAC""$/&gt;&lt;Property$Type=""StateConditionProp" 
"erty""$EngineName=""SFRAC""$/&gt;&lt;Property$Type=""StateConditionPropert" 
"y""$EngineName=""MASSVFRA""$/&gt;&lt;Property$Type=""StateConditionPropert" 
"y""$EngineName=""MASSLFRA""$/&gt;&lt;Property$Type=""StateConditionPropert" 
"y""$EngineName=""MASSSFRA""$/&gt;&lt;Property$Type=""StateConditionPropert" 
"y""$EngineName=""HMX""$/&gt;&lt;Property$Type=""StateConditionProperty""$En" 
"gineName=""MASSHMX""$/&gt;&lt;Property$Type=""StateConditionProperty""$Eng" 
"ineName=""SMX""$/&gt;&lt;Property$Type=""StateConditionProperty""$EngineNa" 
"me=""MASSSMX""$/&gt;&lt;Property$Type=""StateConditionProperty""$EngineNam" 
"e=""RHOMX""$/&gt;&lt;Property$Type=""StateConditionProperty""$EngineName=""" 
"MASSRHOM""$/&gt;&lt;Property$Type=""StateConditionProperty""$EngineName=""" 
"HFLMX""$/&gt;&lt;Property$Type=""StateConditionProperty""$EngineName=""MWM" 
"X""$/&gt;&lt;Property$Type=""StateConditionProperty""$EngineName=""MOLEFLO" 
"W""$/&gt;&lt;Property$Type=""StateConditionProperty""$EngineName=""MOLEFRA" 
"C""$/&gt;&lt;Property$Type=""StateConditionProperty""$EngineName=""MASSFLO" 
"W""$/&gt;&lt;Property$Type=""StateConditionProperty""$EngineName=""MASSFRA" 
"C""$/&gt;&lt;Property$Type=""StateConditionProperty""$EngineName=""VOLFLMX" 
"""$/&gt;&lt;Property$Type=""BatchProperty""$EngineName=""cmole_cycle""$/&gt" 
";&lt;Property$Type=""BatchProperty""$EngineName=""cmole_time""$/&gt;&lt;Pr" 
"operty$Type=""BatchProperty""$EngineName=""cmass_cycle""$/&gt;&lt;Property" 
"$Type=""BatchProperty""$EngineName=""cmass_time""$/&gt;&lt;Property$Type=""" 
"BatchProperty""$EngineName=""vol_cycle""$/&gt;&lt;Property$Type=""BatchPro" 
"perty""$EngineName=""vol_time""$/&gt;&lt;Property$Type=""BatchProperty""$En" 
"gineName=""enth_cycle""$/&gt;&lt;Property$Type=""BatchProperty""$EngineNam" 
"e=""enth_time""$/&gt;&lt;Property$Type=""BatchProperty""$EngineName=""cycle" 
"_time""$/&gt;&lt;Property$Type=""BatchProperty""$EngineName=""oper_time""$/" 
"&gt;&lt;Property$Type=""BatchProperty""$EngineName=""ntrain""$/&gt;&lt;/Pr" 
"operties&gt;&lt;/TFFTable&gt;&lt;/srcSettings&gt;</CommonShellSettings" 
"></tffString>" ) \ ? STREAM MATERIAL H2 ? ; "METCBAR2_MOLE" ; \ SUBSTREAM 
SSID = MIXED TEMP = 90. <22> <4> PRES = 1.28 <20> <5> BASIS = "MASS-FLOW" 
TOTAL = 792.49 <-80> <0> JUNK = 1 \ \ SUBSTREAM SSID = CIPSD TOTAL = 0. <0> 
<0> \ \ MOLE-FLOW SSID1 = MIXED CID = H2 FLOW = 792.49 <-80> <3> \ ? STREAM 
MATERIAL H2SAT ? ; "METCBAR2_MOLE" ; \ SUBSTREAM SSID = MIXED TOTAL = 0. <0> 
<0> \ \ SUBSTREAM SSID = CIPSD TOTAL = 0. <0> <0> \ \ "SS-FLOWEMBED" SSXML = 
( "<tffString><GroupName>Default</GroupName><TemplateName>Full</TemplateN" 
"ame><IsTemplateGroupDefaulted>false</IsTemplateGroupDefaulted><IsTempl" 
"ateGlobalDefaulted>true</IsTemplateGlobalDefaulted><IncludesChildHiera" 
"rchyStreams>false</IncludesChildHierarchyStreams><CommonShellSettings>" 
"&lt;srcSettings$StreamIds=""H2SAT""$TemplateName=""Full""&gt;&lt;TFFTable&" 
"gt;&lt;GeneralOptions&gt;Description,SourceAndDestination,StreamClass," 
"MaximumErrorTolerance,CostFlow,PhaseLabel,ComponentAttributes,Particle" 
"SizeDistributions,Temperature,Pressure,MolarVaporFraction,MolarLiquidF" 
"raction,MolarSolidFraction,MolarEnthalpy,MolarEntropy,MolarDensity,Mas" 
"sVaporFraction,MassLiquidFraction,MassSolidFraction,MassEnthalpy,MassE" 
"ntropy,MassDensity,EnthalpyFlow,AverageMolecularWeight,BatchProperties" 
"&lt;/GeneralOptions&gt;&lt;ScopeOptions&gt;PhasesForMixedSubstream,Tot" 
"alStream,Substreams,MoleFlows,MassFlows,MoleFractions,MassFractions,Vo" 
"lumeFlows&lt;/ScopeOptions&gt;&lt;Properties&gt;&lt;Property$Type=""Sta" 
"teConditionProperty""$EngineName=""TEMP""$/&gt;&lt;Property$Type=""StateCo" 
"nditionProperty""$EngineName=""PRES""$/&gt;&lt;Property$Type=""StateCondit" 
"ionProperty""$EngineName=""VFRAC""$/&gt;&lt;Property$Type=""StateCondition" 
"Property""$EngineName=""LFRAC""$/&gt;&lt;Property$Type=""StateConditionPro" 
"perty""$EngineName=""SFRAC""$/&gt;&lt;Property$Type=""StateConditionProper" 
"ty""$EngineName=""MASSVFRA""$/&gt;&lt;Property$Type=""StateConditionProper" 
"ty""$EngineName=""MASSLFRA""$/&gt;&lt;Property$Type=""StateConditionProper" 
"ty""$EngineName=""MASSSFRA""$/&gt;&lt;Property$Type=""StateConditionProper" 
"ty""$EngineName=""HMX""$/&gt;&lt;Property$Type=""StateConditionProperty""$E" 
"ngineName=""MASSHMX""$/&gt;&lt;Property$Type=""StateConditionProperty""$En" 
"gineName=""SMX""$/&gt;&lt;Property$Type=""StateConditionProperty""$EngineN" 
"ame=""MASSSMX""$/&gt;&lt;Property$Type=""StateConditionProperty""$EngineNa" 
"me=""RHOMX""$/&gt;&lt;Property$Type=""StateConditionProperty""$EngineName=" 
"""MASSRHOM""$/&gt;&lt;Property$Type=""StateConditionProperty""$EngineName=" 
"""HFLMX""$/&gt;&lt;Property$Type=""StateConditionProperty""$EngineName=""MW" 
"MX""$/&gt;&lt;Property$Type=""StateConditionProperty""$EngineName=""MOLEFL" 
"OW""$/&gt;&lt;Property$Type=""StateConditionProperty""$EngineName=""MOLEFR" 
"AC""$/&gt;&lt;Property$Type=""StateConditionProperty""$EngineName=""MASSFL" 
"OW""$/&gt;&lt;Property$Type=""StateConditionProperty""$EngineName=""MASSFR" 
"AC""$/&gt;&lt;Property$Type=""StateConditionProperty""$EngineName=""VOLFLM" 
"X""$/&gt;&lt;Property$Type=""BatchProperty""$EngineName=""cmole_cycle""$/&g" 
"t;&lt;Property$Type=""BatchProperty""$EngineName=""cmole_time""$/&gt;&lt;P" 
"roperty$Type=""BatchProperty""$EngineName=""cmass_cycle""$/&gt;&lt;Propert" 
"y$Type=""BatchProperty""$EngineName=""cmass_time""$/&gt;&lt;Property$Type=" 
"""BatchProperty""$EngineName=""vol_cycle""$/&gt;&lt;Property$Type=""BatchPr" 
"operty""$EngineName=""vol_time""$/&gt;&lt;Property$Type=""BatchProperty""$E" 
"ngineName=""enth_cycle""$/&gt;&lt;Property$Type=""BatchProperty""$EngineNa" 
"me=""enth_time""$/&gt;&lt;Property$Type=""BatchProperty""$EngineName=""cycl" 
"e_time""$/&gt;&lt;Property$Type=""BatchProperty""$EngineName=""oper_time""$" 
"/&gt;&lt;Property$Type=""BatchProperty""$EngineName=""ntrain""$/&gt;&lt;/P" 
"roperties&gt;&lt;/TFFTable&gt;&lt;/srcSettings&gt;</CommonShellSetting" 
"s></tffString>" ) \ ? STREAM MATERIAL HPSTEAM ? ; "METCBAR2_MOLE" ; \ 
SUBSTREAM SSID = MIXED TEMP = 167.3897090 <22> <4> PRES = 1.800000000 <20> 
<5> BASIS = "MOLE-FLOW" MIXED-SPEC = TP TOTAL = 39.31510411 <-89> <0> JUNK = 
2 \ \ SUBSTREAM SSID = CIPSD TOTAL = 0. <0> <0> \ \ MOLE-FLOW SSID1 = MIXED 
CID = H2O FLOW = 39.31507836 <-89> <3> /  SSID1 = MIXED CID = CO2 FLOW = 
2.57525130E-5 <-89> <3> \ \ "SS-FLOWEMBED" SSXML = ( 
"<tffString><GroupName>Default</GroupName><TemplateName>Full</TemplateN" 
"ame><IsTemplateGroupDefaulted>false</IsTemplateGroupDefaulted><IsTempl" 
"ateGlobalDefaulted>true</IsTemplateGlobalDefaulted><IncludesChildHiera" 
"rchyStreams>false</IncludesChildHierarchyStreams><CommonShellSettings>" 
"&lt;srcSettings$StreamIds=""HPSTEAM""$TemplateName=""Full""&gt;&lt;TFFTabl" 
"e&gt;&lt;GeneralOptions&gt;Description,SourceAndDestination,StreamClas" 
"s,MaximumErrorTolerance,CostFlow,PhaseLabel,ComponentAttributes,Partic" 
"leSizeDistributions,Temperature,Pressure,MolarVaporFraction,MolarLiqui" 
"dFraction,MolarSolidFraction,MolarEnthalpy,MolarEntropy,MolarDensity,M" 
"assVaporFraction,MassLiquidFraction,MassSolidFraction,MassEnthalpy,Mas" 
"sEntropy,MassDensity,EnthalpyFlow,AverageMolecularWeight,BatchProperti" 
"es&lt;/GeneralOptions&gt;&lt;ScopeOptions&gt;PhasesForMixedSubstream,T" 
"otalStream,Substreams,MoleFlows,MassFlows,MoleFractions,MassFractions," 
"VolumeFlows&lt;/ScopeOptions&gt;&lt;Properties&gt;&lt;Property$Type=""S" 
"tateConditionProperty""$EngineName=""TEMP""$/&gt;&lt;Property$Type=""State" 
"ConditionProperty""$EngineName=""PRES""$/&gt;&lt;Property$Type=""StateCond" 
"itionProperty""$EngineName=""VFRAC""$/&gt;&lt;Property$Type=""StateConditi" 
"onProperty""$EngineName=""LFRAC""$/&gt;&lt;Property$Type=""StateConditionP" 
"roperty""$EngineName=""SFRAC""$/&gt;&lt;Property$Type=""StateConditionProp" 
"erty""$EngineName=""MASSVFRA""$/&gt;&lt;Property$Type=""StateConditionProp" 
"erty""$EngineName=""MASSLFRA""$/&gt;&lt;Property$Type=""StateConditionProp" 
"erty""$EngineName=""MASSSFRA""$/&gt;&lt;Property$Type=""StateConditionProp" 
"erty""$EngineName=""HMX""$/&gt;&lt;Property$Type=""StateConditionProperty""" 
"$EngineName=""MASSHMX""$/&gt;&lt;Property$Type=""StateConditionProperty""$" 
"EngineName=""SMX""$/&gt;&lt;Property$Type=""StateConditionProperty""$Engin" 
"eName=""MASSSMX""$/&gt;&lt;Property$Type=""StateConditionProperty""$Engine" 
"Name=""RHOMX""$/&gt;&lt;Property$Type=""StateConditionProperty""$EngineNam" 
"e=""MASSRHOM""$/&gt;&lt;Property$Type=""StateConditionProperty""$EngineNam" 
"e=""HFLMX""$/&gt;&lt;Property$Type=""StateConditionProperty""$EngineName=""" 
"MWMX""$/&gt;&lt;Property$Type=""StateConditionProperty""$EngineName=""MOLE" 
"FLOW""$/&gt;&lt;Property$Type=""StateConditionProperty""$EngineName=""MOLE" 
"FRAC""$/&gt;&lt;Property$Type=""StateConditionProperty""$EngineName=""MASS" 
"FLOW""$/&gt;&lt;Property$Type=""StateConditionProperty""$EngineName=""MASS" 
"FRAC""$/&gt;&lt;Property$Type=""StateConditionProperty""$EngineName=""VOLF" 
"LMX""$/&gt;&lt;Property$Type=""BatchProperty""$EngineName=""cmole_cycle""$/" 
"&gt;&lt;Property$Type=""BatchProperty""$EngineName=""cmole_time""$/&gt;&lt" 
";Property$Type=""BatchProperty""$EngineName=""cmass_cycle""$/&gt;&lt;Prope" 
"rty$Type=""BatchProperty""$EngineName=""cmass_time""$/&gt;&lt;Property$Typ" 
"e=""BatchProperty""$EngineName=""vol_cycle""$/&gt;&lt;Property$Type=""Batch" 
"Property""$EngineName=""vol_time""$/&gt;&lt;Property$Type=""BatchProperty""" 
"$EngineName=""enth_cycle""$/&gt;&lt;Property$Type=""BatchProperty""$Engine" 
"Name=""enth_time""$/&gt;&lt;Property$Type=""BatchProperty""$EngineName=""cy" 
"cle_time""$/&gt;&lt;Property$Type=""BatchProperty""$EngineName=""oper_time" 
"""$/&gt;&lt;Property$Type=""BatchProperty""$EngineName=""ntrain""$/&gt;&lt;" 
"/Properties&gt;&lt;/TFFTable&gt;&lt;/srcSettings&gt;</CommonShellSetti" 
"ngs></tffString>" ) \ ? STREAM MATERIAL "HU-AIR" ? ; "METCBAR2_MOLE" ; \ 
SUBSTREAM SSID = MIXED TOTAL = 0. <0> <0> \ \ SUBSTREAM SSID = CIPSD TOTAL = 
0. <0> <0> \ \ "SS-FLOWEMBED" SSXML = ( 
"<tffString><GroupName>Default</GroupName><TemplateName>Full</TemplateN" 
"ame><IsTemplateGroupDefaulted>false</IsTemplateGroupDefaulted><IsTempl" 
"ateGlobalDefaulted>true</IsTemplateGlobalDefaulted><IncludesChildHiera" 
"rchyStreams>false</IncludesChildHierarchyStreams></tffString>" ) \ ? STREAM 
MATERIAL INELE ? ; "METCBAR2_MOLE" ; \ SUBSTREAM SSID = MIXED TEMP = 10. <22> 
<4> PRES = 1. <20> <5> BASIS = "MASS-FRAC" FLOWBASE = MASS TOTFLOW = 
343369.4066 <-80> <3> TOTAL = 1. <-3> <0> JUNK = 2 \ \ SUBSTREAM SSID = CIPSD 
TOTAL = 0. <0> <0> \ \ MOLE-FLOW SSID1 = MIXED CID = H2O FLOW = 0.741 <-3> 
<0> /  SSID1 = MIXED CID = NACL FLOW = 0.259 <-3> <0> \ ? STREAM MATERIAL 
LINR ? ; "METCBAR2_MOLE" ; \ SUBSTREAM SSID = MIXED TEMP = 10.753691303 <22> 
<4> PRES = 1. <20> <5> BASIS = "MASS-FLOW" TOTAL = 52346019.09 <-80> <0> JUNK
 = 16 \ \ SUBSTREAM SSID = CIPSD TOTAL = 0. <0> <0> \ \ MOLE-FLOW SSID1 = 
MIXED CID = H2O FLOW = 45094732.308 <-80> <3> /  SSID1 = MIXED CID = CO2 FLOW
 = 1.5649650E-08 <-80> <3> /  SSID1 = MIXED CID = O2 FLOW = 211.22044737 
<-80> <3> /  SSID1 = MIXED CID = N2 FLOW = 341.57275543 <-80> <3> /  SSID1 = 
MIXED CID = NAOH FLOW = 0. <-80> <3> /  SSID1 = MIXED CID = "H3O+" FLOW = 
5.6720014E-09 <-80> <3> /  SSID1 = MIXED CID = "NA+" FLOW = 3631894.4931 
<-80> <3> /  SSID1 = MIXED CID = "ANHY(S)" FLOW = 0. <-80> <3> /  SSID1 = 
MIXED CID = "MONO(S)" FLOW = 0. <-80> <3> /  SSID1 = MIXED CID = "HEPTA(S)" 
FLOW = 0. <-80> <3> /  SSID1 = MIXED CID = "DECA(S)" FLOW = 0. <-80> <3> /  
SSID1 = MIXED CID = "BICA(S)" FLOW = 0. <-80> <3> /  SSID1 = MIXED CID = 
"NAOH(S)" FLOW = 0. <-80> <3> /  SSID1 = MIXED CID = "HCO3-" FLOW = 
22.226186712 <-80> <3> /  SSID1 = MIXED CID = "OH-" FLOW = 1467515.1818 <-80> 
<3> /  SSID1 = MIXED CID = "CO3--" FLOW = 2151302.0831 <-80> <3> \ ? STREAM 
MATERIAL LOUT ? ; "METCBAR2_MOLE" ; \ SUBSTREAM SSID = MIXED TOTAL = 0. <0> 
<0> \ \ SUBSTREAM SSID = CIPSD TOTAL = 0. <0> <0> \ \ "SS-FLOWEMBED" SSXML = 
( "<tffString><GroupName>Default</GroupName><TemplateName>Full</TemplateN" 
"ame><IsTemplateGroupDefaulted>false</IsTemplateGroupDefaulted><IsTempl" 
"ateGlobalDefaulted>true</IsTemplateGlobalDefaulted><IncludesChildHiera" 
"rchyStreams>false</IncludesChildHierarchyStreams><CommonShellSettings>" 
"&lt;srcSettings$StreamIds=""LOUT""$TemplateName=""Full""&gt;&lt;TFFTable&g" 
"t;&lt;GeneralOptions&gt;Description,SourceAndDestination,StreamClass,M" 
"aximumErrorTolerance,CostFlow,PhaseLabel,ComponentAttributes,ParticleS" 
"izeDistributions,Temperature,Pressure,MolarVaporFraction,MolarLiquidFr" 
"action,MolarSolidFraction,MolarEnthalpy,MolarEntropy,MolarDensity,Mass" 
"VaporFraction,MassLiquidFraction,MassSolidFraction,MassEnthalpy,MassEn" 
"tropy,MassDensity,EnthalpyFlow,AverageMolecularWeight,BatchProperties&" 
"lt;/GeneralOptions&gt;&lt;ScopeOptions&gt;PhasesForMixedSubstream,Tota" 
"lStream,Substreams,MoleFlows,MassFlows,MoleFractions,MassFractions,Vol" 
"umeFlows&lt;/ScopeOptions&gt;&lt;Properties&gt;&lt;Property$Type=""Stat" 
"eConditionProperty""$EngineName=""TEMP""$/&gt;&lt;Property$Type=""StateCon" 
"ditionProperty""$EngineName=""PRES""$/&gt;&lt;Property$Type=""StateConditi" 
"onProperty""$EngineName=""VFRAC""$/&gt;&lt;Property$Type=""StateConditionP" 
"roperty""$EngineName=""LFRAC""$/&gt;&lt;Property$Type=""StateConditionProp" 
"erty""$EngineName=""SFRAC""$/&gt;&lt;Property$Type=""StateConditionPropert" 
"y""$EngineName=""MASSVFRA""$/&gt;&lt;Property$Type=""StateConditionPropert" 
"y""$EngineName=""MASSLFRA""$/&gt;&lt;Property$Type=""StateConditionPropert" 
"y""$EngineName=""MASSSFRA""$/&gt;&lt;Property$Type=""StateConditionPropert" 
"y""$EngineName=""HMX""$/&gt;&lt;Property$Type=""StateConditionProperty""$En" 
"gineName=""MASSHMX""$/&gt;&lt;Property$Type=""StateConditionProperty""$Eng" 
"ineName=""SMX""$/&gt;&lt;Property$Type=""StateConditionProperty""$EngineNa" 
"me=""MASSSMX""$/&gt;&lt;Property$Type=""StateConditionProperty""$EngineNam" 
"e=""RHOMX""$/&gt;&lt;Property$Type=""StateConditionProperty""$EngineName=""" 
"MASSRHOM""$/&gt;&lt;Property$Type=""StateConditionProperty""$EngineName=""" 
"HFLMX""$/&gt;&lt;Property$Type=""StateConditionProperty""$EngineName=""MWM" 
"X""$/&gt;&lt;Property$Type=""StateConditionProperty""$EngineName=""MOLEFLO" 
"W""$/&gt;&lt;Property$Type=""StateConditionProperty""$EngineName=""MOLEFRA" 
"C""$/&gt;&lt;Property$Type=""StateConditionProperty""$EngineName=""MASSFLO" 
"W""$/&gt;&lt;Property$Type=""StateConditionProperty""$EngineName=""MASSFRA" 
"C""$/&gt;&lt;Property$Type=""StateConditionProperty""$EngineName=""VOLFLMX" 
"""$/&gt;&lt;Property$Type=""BatchProperty""$EngineName=""cmole_cycle""$/&gt" 
";&lt;Property$Type=""BatchProperty""$EngineName=""cmole_time""$/&gt;&lt;Pr" 
"operty$Type=""BatchProperty""$EngineName=""cmass_cycle""$/&gt;&lt;Property" 
"$Type=""BatchProperty""$EngineName=""cmass_time""$/&gt;&lt;Property$Type=""" 
"BatchProperty""$EngineName=""vol_cycle""$/&gt;&lt;Property$Type=""BatchPro" 
"perty""$EngineName=""vol_time""$/&gt;&lt;Property$Type=""BatchProperty""$En" 
"gineName=""enth_cycle""$/&gt;&lt;Property$Type=""BatchProperty""$EngineNam" 
"e=""enth_time""$/&gt;&lt;Property$Type=""BatchProperty""$EngineName=""cycle" 
"_time""$/&gt;&lt;Property$Type=""BatchProperty""$EngineName=""oper_time""$/" 
"&gt;&lt;Property$Type=""BatchProperty""$EngineName=""ntrain""$/&gt;&lt;/Pr" 
"operties&gt;&lt;/TFFTable&gt;&lt;/srcSettings&gt;</CommonShellSettings" 
"></tffString>" ) \ ? STREAM MATERIAL "M-L" ? ; "METCBAR2_MOLE" ; \ SUBSTREAM 
SSID = MIXED TOTAL = 0. <0> <0> \ \ SUBSTREAM SSID = CIPSD TOTAL = 0. <0> <0> 
\ \ "SS-FLOWEMBED" SSXML = ( 
"<tffString><GroupName>Default</GroupName><TemplateName>Full</TemplateN" 
"ame><IsTemplateGroupDefaulted>false</IsTemplateGroupDefaulted><IsTempl" 
"ateGlobalDefaulted>true</IsTemplateGlobalDefaulted><IncludesChildHiera" 
"rchyStreams>false</IncludesChildHierarchyStreams><CommonShellSettings>" 
"&lt;srcSettings$StreamIds=""S2""$TemplateName=""Full""&gt;&lt;TFFTable&gt;" 
"&lt;GeneralOptions&gt;Description,SourceAndDestination,StreamClass,Max" 
"imumErrorTolerance,CostFlow,PhaseLabel,ComponentAttributes,ParticleSiz" 
"eDistributions,Temperature,Pressure,MolarVaporFraction,MolarLiquidFrac" 
"tion,MolarSolidFraction,MolarEnthalpy,MolarEntropy,MolarDensity,MassVa" 
"porFraction,MassLiquidFraction,MassSolidFraction,MassEnthalpy,MassEntr" 
"opy,MassDensity,EnthalpyFlow,AverageMolecularWeight,BatchProperties&lt" 
";/GeneralOptions&gt;&lt;ScopeOptions&gt;PhasesForMixedSubstream,TotalS" 
"tream,Substreams,MoleFlows,MassFlows,MoleFractions,MassFractions,Volum" 
"eFlows&lt;/ScopeOptions&gt;&lt;Properties&gt;&lt;Property$Type=""StateC" 
"onditionProperty""$EngineName=""TEMP""$/&gt;&lt;Property$Type=""StateCondi" 
"tionProperty""$EngineName=""PRES""$/&gt;&lt;Property$Type=""StateCondition" 
"Property""$EngineName=""VFRAC""$/&gt;&lt;Property$Type=""StateConditionPro" 
"perty""$EngineName=""LFRAC""$/&gt;&lt;Property$Type=""StateConditionProper" 
"ty""$EngineName=""SFRAC""$/&gt;&lt;Property$Type=""StateConditionProperty""" 
"$EngineName=""MASSVFRA""$/&gt;&lt;Property$Type=""StateConditionProperty""" 
"$EngineName=""MASSLFRA""$/&gt;&lt;Property$Type=""StateConditionProperty""" 
"$EngineName=""MASSSFRA""$/&gt;&lt;Property$Type=""StateConditionProperty""" 
"$EngineName=""HMX""$/&gt;&lt;Property$Type=""StateConditionProperty""$Engi" 
"neName=""MASSHMX""$/&gt;&lt;Property$Type=""StateConditionProperty""$Engin" 
"eName=""SMX""$/&gt;&lt;Property$Type=""StateConditionProperty""$EngineName" 
"=""MASSSMX""$/&gt;&lt;Property$Type=""StateConditionProperty""$EngineName=" 
"""RHOMX""$/&gt;&lt;Property$Type=""StateConditionProperty""$EngineName=""MA" 
"SSRHOM""$/&gt;&lt;Property$Type=""StateConditionProperty""$EngineName=""HF" 
"LMX""$/&gt;&lt;Property$Type=""StateConditionProperty""$EngineName=""MWMX""" 
"$/&gt;&lt;Property$Type=""StateConditionProperty""$EngineName=""MOLEFLOW""" 
"$/&gt;&lt;Property$Type=""StateConditionProperty""$EngineName=""MOLEFRAC""" 
"$/&gt;&lt;Property$Type=""StateConditionProperty""$EngineName=""MASSFLOW""" 
"$/&gt;&lt;Property$Type=""StateConditionProperty""$EngineName=""MASSFRAC""" 
"$/&gt;&lt;Property$Type=""StateConditionProperty""$EngineName=""VOLFLMX""$" 
"/&gt;&lt;Property$Type=""BatchProperty""$EngineName=""cmole_cycle""$/&gt;&" 
"lt;Property$Type=""BatchProperty""$EngineName=""cmole_time""$/&gt;&lt;Prop" 
"erty$Type=""BatchProperty""$EngineName=""cmass_cycle""$/&gt;&lt;Property$T" 
"ype=""BatchProperty""$EngineName=""cmass_time""$/&gt;&lt;Property$Type=""Ba" 
"tchProperty""$EngineName=""vol_cycle""$/&gt;&lt;Property$Type=""BatchPrope" 
"rty""$EngineName=""vol_time""$/&gt;&lt;Property$Type=""BatchProperty""$Engi" 
"neName=""enth_cycle""$/&gt;&lt;Property$Type=""BatchProperty""$EngineName=" 
"""enth_time""$/&gt;&lt;Property$Type=""BatchProperty""$EngineName=""cycle_t" 
"ime""$/&gt;&lt;Property$Type=""BatchProperty""$EngineName=""oper_time""$/&g" 
"t;&lt;Property$Type=""BatchProperty""$EngineName=""ntrain""$/&gt;&lt;/Prop" 
"erties&gt;&lt;/TFFTable&gt;&lt;/srcSettings&gt;</CommonShellSettings><" 
"/tffString>" ) \ ? STREAM MATERIAL "M-S" ? ; "METCBAR2_MOLE" ; \ SUBSTREAM 
SSID = MIXED MIXED-SPEC = TP TOTAL = 0. <0> <0> \ \ SUBSTREAM SSID = CIPSD 
TEMP = 50 <22> <4> PRES = 1. <20> <5> BASIS = "MASS-FRAC" FLOWBASE = MASS 
TOTFLOW = 487.4938450 <-80> <3> TOTAL = 1. <-3> <0> JUNK = 1 \ \ MOLE-FLOW 
SSID1 = CIPSD CID = "MONO(S)" FLOW = 1 <-3> <0> \ \ SUBS-ATTR SATTSUB = CIPSD 
PSDID = PSD LIMUNITS = mu INTERVAL = ( 1 2 3 4 5 6 7 8 9 10 ) LOWER = ( 
10.0000000000 <0> <0> 109.000000000 <0> <0> 208.000000000 <0> <0> 
307.000000000 <0> <0> 406.000000000 <0> <0> 505.000000000 <0> <0> 
604.000000000 <0> <0> 703.000000000 <0> <0> 802.000000000 <0> <0> 
901.000000000 <0> <0> ) UPPER = ( 109.000000000 <0> <0> 208.000000000 <0> <0> 
307.000000000 <0> <0> 406.000000000 <0> <0> 505.000000000 <0> <0> 
604.000000000 <0> <0> 703.000000000 <0> <0> 802.000000000 <0> <0> 
901.000000000 <0> <0> 1000.00000000 <0> <0> ) SUBSATT = ( 0 <0> <0> 0 <0> <0> 
0 <0> <0> 1 <0> <0> 0 <0> <0> 0 <0> <0> 0 <0> <0> 0 <0> <0> 0 <0> <0> 0 <0> 
<0> ) \ \ "SS-FLOWEMBED" SSXML = ( 
"<tffString><GroupName>Default</GroupName><TemplateName>Full</TemplateN" 
"ame><IsTemplateGroupDefaulted>false</IsTemplateGroupDefaulted><IsTempl" 
"ateGlobalDefaulted>true</IsTemplateGlobalDefaulted><IncludesChildHiera" 
"rchyStreams>false</IncludesChildHierarchyStreams></tffString>" ) \ ? STREAM 
MATERIAL MF ? ; "METCBAR2_MOLE" ; \ SUBSTREAM SSID = MIXED TOTAL = 0. <0> <0> 
\ \ SUBSTREAM SSID = CIPSD TOTAL = 0. <0> <0> \ \ "SS-FLOWEMBED" SSXML = ( 
"<tffString><GroupName>Default</GroupName><TemplateName>Full</TemplateN" 
"ame><IsTemplateGroupDefaulted>false</IsTemplateGroupDefaulted><IsTempl" 
"ateGlobalDefaulted>true</IsTemplateGlobalDefaulted><IncludesChildHiera" 
"rchyStreams>false</IncludesChildHierarchyStreams><CommonShellSettings>" 
"&lt;srcSettings$StreamIds=""MF""$TemplateName=""Full""&gt;&lt;TFFTable&gt;" 
"&lt;GeneralOptions&gt;Description,SourceAndDestination,StreamClass,Max" 
"imumErrorTolerance,CostFlow,PhaseLabel,ComponentAttributes,ParticleSiz" 
"eDistributions,Temperature,Pressure,MolarVaporFraction,MolarLiquidFrac" 
"tion,MolarSolidFraction,MolarEnthalpy,MolarEntropy,MolarDensity,MassVa" 
"porFraction,MassLiquidFraction,MassSolidFraction,MassEnthalpy,MassEntr" 
"opy,MassDensity,EnthalpyFlow,AverageMolecularWeight,BatchProperties&lt" 
";/GeneralOptions&gt;&lt;ScopeOptions&gt;PhasesForMixedSubstream,TotalS" 
"tream,Substreams,MoleFlows,MassFlows,MoleFractions,MassFractions,Volum" 
"eFlows&lt;/ScopeOptions&gt;&lt;Properties&gt;&lt;Property$Type=""StateC" 
"onditionProperty""$EngineName=""TEMP""$/&gt;&lt;Property$Type=""StateCondi" 
"tionProperty""$EngineName=""PRES""$/&gt;&lt;Property$Type=""StateCondition" 
"Property""$EngineName=""VFRAC""$/&gt;&lt;Property$Type=""StateConditionPro" 
"perty""$EngineName=""LFRAC""$/&gt;&lt;Property$Type=""StateConditionProper" 
"ty""$EngineName=""SFRAC""$/&gt;&lt;Property$Type=""StateConditionProperty""" 
"$EngineName=""MASSVFRA""$/&gt;&lt;Property$Type=""StateConditionProperty""" 
"$EngineName=""MASSLFRA""$/&gt;&lt;Property$Type=""StateConditionProperty""" 
"$EngineName=""MASSSFRA""$/&gt;&lt;Property$Type=""StateConditionProperty""" 
"$EngineName=""HMX""$/&gt;&lt;Property$Type=""StateConditionProperty""$Engi" 
"neName=""MASSHMX""$/&gt;&lt;Property$Type=""StateConditionProperty""$Engin" 
"eName=""SMX""$/&gt;&lt;Property$Type=""StateConditionProperty""$EngineName" 
"=""MASSSMX""$/&gt;&lt;Property$Type=""StateConditionProperty""$EngineName=" 
"""RHOMX""$/&gt;&lt;Property$Type=""StateConditionProperty""$EngineName=""MA" 
"SSRHOM""$/&gt;&lt;Property$Type=""StateConditionProperty""$EngineName=""HF" 
"LMX""$/&gt;&lt;Property$Type=""StateConditionProperty""$EngineName=""MWMX""" 
"$/&gt;&lt;Property$Type=""StateConditionProperty""$EngineName=""MOLEFLOW""" 
"$/&gt;&lt;Property$Type=""StateConditionProperty""$EngineName=""MOLEFRAC""" 
"$/&gt;&lt;Property$Type=""StateConditionProperty""$EngineName=""MASSFLOW""" 
"$/&gt;&lt;Property$Type=""StateConditionProperty""$EngineName=""MASSFRAC""" 
"$/&gt;&lt;Property$Type=""StateConditionProperty""$EngineName=""VOLFLMX""$" 
"/&gt;&lt;Property$Type=""BatchProperty""$EngineName=""cmole_cycle""$/&gt;&" 
"lt;Property$Type=""BatchProperty""$EngineName=""cmole_time""$/&gt;&lt;Prop" 
"erty$Type=""BatchProperty""$EngineName=""cmass_cycle""$/&gt;&lt;Property$T" 
"ype=""BatchProperty""$EngineName=""cmass_time""$/&gt;&lt;Property$Type=""Ba" 
"tchProperty""$EngineName=""vol_cycle""$/&gt;&lt;Property$Type=""BatchPrope" 
"rty""$EngineName=""vol_time""$/&gt;&lt;Property$Type=""BatchProperty""$Engi" 
"neName=""enth_cycle""$/&gt;&lt;Property$Type=""BatchProperty""$EngineName=" 
"""enth_time""$/&gt;&lt;Property$Type=""BatchProperty""$EngineName=""cycle_t" 
"ime""$/&gt;&lt;Property$Type=""BatchProperty""$EngineName=""oper_time""$/&g" 
"t;&lt;Property$Type=""BatchProperty""$EngineName=""ntrain""$/&gt;&lt;/Prop" 
"erties&gt;&lt;/TFFTable&gt;&lt;/srcSettings&gt;</CommonShellSettings><" 
"/tffString>" ) \ ? STREAM MATERIAL ML ? ; "METCBAR2_MOLE" ; \ SUBSTREAM SSID
 = MIXED TEMP = 50 <22> <4> PRES = 0.078922467 <20> <5> BASIS = "MASS-FRAC" 
FLOWBASE = MASS TOTFLOW = 216416.1456 <-80> <3> MIXED-SPEC = TP TOTAL = 1. 
<-3> <0> JUNK = 16 \ \ SUBSTREAM SSID = CIPSD TOTAL = 0. <0> <0> \ \ 
MOLE-FLOW SSID1 = MIXED CID = H2O FLOW = 0.755457928 <-3> <0> /  SSID1 = 
MIXED CID = CO2 FLOW = 0. <-3> <0> /  SSID1 = MIXED CID = O2 FLOW = 1.89E-12 
<-3> <0> /  SSID1 = MIXED CID = N2 FLOW = 1.65E-12 <-3> <0> /  SSID1 = MIXED 
CID = NAOH FLOW = 0. <-3> <0> /  SSID1 = MIXED CID = "H3O+" FLOW = 3.5E-16 
<-3> <0> /  SSID1 = MIXED CID = "NA+" FLOW = 0.136489061 <-3> <0> /  SSID1 = 
MIXED CID = "ANHY(S)" FLOW = 0. <-3> <0> /  SSID1 = MIXED CID = "MONO(S)" 
FLOW = 0. <-3> <0> /  SSID1 = MIXED CID = "HEPTA(S)" FLOW = 0. <-3> <0> /  
SSID1 = MIXED CID = "DECA(S)" FLOW = 0. <-3> <0> /  SSID1 = MIXED CID = 
"BICA(S)" FLOW = 0. <-3> <0> /  SSID1 = MIXED CID = "NAOH(S)" FLOW = 0. <-3> 
<0> /  SSID1 = MIXED CID = "HCO3-" FLOW = 1.38E-06 <-3> <0> /  SSID1 = MIXED 
CID = "OH-" FLOW = 0.091719275 <-3> <0> /  SSID1 = MIXED CID = "CO3--" FLOW
 = 0.016332356 <-3> <0> \ \ "SS-FLOWEMBED" SSXML = ( 
"<tffString><GroupName>Default</GroupName><TemplateName>Full</TemplateN" 
"ame><IsTemplateGroupDefaulted>false</IsTemplateGroupDefaulted><IsTempl" 
"ateGlobalDefaulted>true</IsTemplateGlobalDefaulted><IncludesChildHiera" 
"rchyStreams>false</IncludesChildHierarchyStreams><CommonShellSettings>" 
"&lt;srcSettings$StreamIds=""M-L,S2""$TemplateName=""Full""&gt;&lt;TFFTable" 
"&gt;&lt;GeneralOptions&gt;Description,SourceAndDestination,StreamClass" 
",MaximumErrorTolerance,CostFlow,PhaseLabel,ComponentAttributes,Particl" 
"eSizeDistributions,Temperature,Pressure,MolarVaporFraction,MolarLiquid" 
"Fraction,MolarSolidFraction,MolarEnthalpy,MolarEntropy,MolarDensity,Ma" 
"ssVaporFraction,MassLiquidFraction,MassSolidFraction,MassEnthalpy,Mass" 
"Entropy,MassDensity,EnthalpyFlow,AverageMolecularWeight,BatchPropertie" 
"s&lt;/GeneralOptions&gt;&lt;ScopeOptions&gt;PhasesForMixedSubstream,To" 
"talStream,Substreams,MoleFlows,MassFlows,MoleFractions,MassFractions,V" 
"olumeFlows&lt;/ScopeOptions&gt;&lt;Properties&gt;&lt;Property$Type=""St" 
"ateConditionProperty""$EngineName=""TEMP""$/&gt;&lt;Property$Type=""StateC" 
"onditionProperty""$EngineName=""PRES""$/&gt;&lt;Property$Type=""StateCondi" 
"tionProperty""$EngineName=""VFRAC""$/&gt;&lt;Property$Type=""StateConditio" 
"nProperty""$EngineName=""LFRAC""$/&gt;&lt;Property$Type=""StateConditionPr" 
"operty""$EngineName=""SFRAC""$/&gt;&lt;Property$Type=""StateConditionPrope" 
"rty""$EngineName=""MASSVFRA""$/&gt;&lt;Property$Type=""StateConditionPrope" 
"rty""$EngineName=""MASSLFRA""$/&gt;&lt;Property$Type=""StateConditionPrope" 
"rty""$EngineName=""MASSSFRA""$/&gt;&lt;Property$Type=""StateConditionPrope" 
"rty""$EngineName=""HMX""$/&gt;&lt;Property$Type=""StateConditionProperty""$" 
"EngineName=""MASSHMX""$/&gt;&lt;Property$Type=""StateConditionProperty""$E" 
"ngineName=""SMX""$/&gt;&lt;Property$Type=""StateConditionProperty""$Engine" 
"Name=""MASSSMX""$/&gt;&lt;Property$Type=""StateConditionProperty""$EngineN" 
"ame=""RHOMX""$/&gt;&lt;Property$Type=""StateConditionProperty""$EngineName" 
"=""MASSRHOM""$/&gt;&lt;Property$Type=""StateConditionProperty""$EngineName" 
"=""HFLMX""$/&gt;&lt;Property$Type=""StateConditionProperty""$EngineName=""M" 
"WMX""$/&gt;&lt;Property$Type=""StateConditionProperty""$EngineName=""MOLEF" 
"LOW""$/&gt;&lt;Property$Type=""StateConditionProperty""$EngineName=""MOLEF" 
"RAC""$/&gt;&lt;Property$Type=""StateConditionProperty""$EngineName=""MASSF" 
"LOW""$/&gt;&lt;Property$Type=""StateConditionProperty""$EngineName=""MASSF" 
"RAC""$/&gt;&lt;Property$Type=""StateConditionProperty""$EngineName=""VOLFL" 
"MX""$/&gt;&lt;Property$Type=""BatchProperty""$EngineName=""cmole_cycle""$/&" 
"gt;&lt;Property$Type=""BatchProperty""$EngineName=""cmole_time""$/&gt;&lt;" 
"Property$Type=""BatchProperty""$EngineName=""cmass_cycle""$/&gt;&lt;Proper" 
"ty$Type=""BatchProperty""$EngineName=""cmass_time""$/&gt;&lt;Property$Type" 
"=""BatchProperty""$EngineName=""vol_cycle""$/&gt;&lt;Property$Type=""BatchP" 
"roperty""$EngineName=""vol_time""$/&gt;&lt;Property$Type=""BatchProperty""$" 
"EngineName=""enth_cycle""$/&gt;&lt;Property$Type=""BatchProperty""$EngineN" 
"ame=""enth_time""$/&gt;&lt;Property$Type=""BatchProperty""$EngineName=""cyc" 
"le_time""$/&gt;&lt;Property$Type=""BatchProperty""$EngineName=""oper_time""" 
"$/&gt;&lt;Property$Type=""BatchProperty""$EngineName=""ntrain""$/&gt;&lt;/" 
"Properties&gt;&lt;/TFFTable&gt;&lt;/srcSettings&gt;</CommonShellSettin" 
"gs></tffString>" ) \ ? STREAM MATERIAL "MU-PW" ? ; "METCBAR2_MOLE" ; \ 
SUBSTREAM SSID = MIXED TEMP = 10.923 <22> <4> PRES = 1. <20> <5> BASIS = 
"MASS-FRAC" FLOWBASE = MASS TOTFLOW = 55490.63817 <-80> <3> TOTAL = 1. <-89> 
<0> JUNK = 1 \ \ SUBSTREAM SSID = CIPSD TOTAL = 0. <0> <0> \ \ MOLE-FLOW 
SSID1 = MIXED CID = H2O FLOW = 1. <-3> <0> \ ? STREAM MATERIAL NAOH33 ? ; 
"METCBAR2_MOLE" ; \ SUBSTREAM SSID = MIXED TOTAL = 0. <0> <0> \ \ SUBSTREAM 
SSID = CIPSD TOTAL = 0. <0> <0> \ \ "SS-FLOWEMBED" SSXML = ( 
"<tffString><GroupName>Default</GroupName><TemplateName>Full</TemplateN" 
"ame><IsTemplateGroupDefaulted>false</IsTemplateGroupDefaulted><IsTempl" 
"ateGlobalDefaulted>true</IsTemplateGlobalDefaulted><IncludesChildHiera" 
"rchyStreams>false</IncludesChildHierarchyStreams><CommonShellSettings>" 
"&lt;srcSettings$StreamIds=""NAOH33""$TemplateName=""Full""&gt;&lt;TFFTable" 
"&gt;&lt;GeneralOptions&gt;Description,SourceAndDestination,StreamClass" 
",MaximumErrorTolerance,CostFlow,PhaseLabel,ComponentAttributes,Particl" 
"eSizeDistributions,Temperature,Pressure,MolarVaporFraction,MolarLiquid" 
"Fraction,MolarSolidFraction,MolarEnthalpy,MolarEntropy,MolarDensity,Ma" 
"ssVaporFraction,MassLiquidFraction,MassSolidFraction,MassEnthalpy,Mass" 
"Entropy,MassDensity,EnthalpyFlow,AverageMolecularWeight,BatchPropertie" 
"s&lt;/GeneralOptions&gt;&lt;ScopeOptions&gt;PhasesForMixedSubstream,To" 
"talStream,Substreams,MoleFlows,MassFlows,MoleFractions,MassFractions,V" 
"olumeFlows&lt;/ScopeOptions&gt;&lt;Properties&gt;&lt;Property$Type=""St" 
"ateConditionProperty""$EngineName=""TEMP""$/&gt;&lt;Property$Type=""StateC" 
"onditionProperty""$EngineName=""PRES""$/&gt;&lt;Property$Type=""StateCondi" 
"tionProperty""$EngineName=""VFRAC""$/&gt;&lt;Property$Type=""StateConditio" 
"nProperty""$EngineName=""LFRAC""$/&gt;&lt;Property$Type=""StateConditionPr" 
"operty""$EngineName=""SFRAC""$/&gt;&lt;Property$Type=""StateConditionPrope" 
"rty""$EngineName=""MASSVFRA""$/&gt;&lt;Property$Type=""StateConditionPrope" 
"rty""$EngineName=""MASSLFRA""$/&gt;&lt;Property$Type=""StateConditionPrope" 
"rty""$EngineName=""MASSSFRA""$/&gt;&lt;Property$Type=""StateConditionPrope" 
"rty""$EngineName=""HMX""$/&gt;&lt;Property$Type=""StateConditionProperty""$" 
"EngineName=""MASSHMX""$/&gt;&lt;Property$Type=""StateConditionProperty""$E" 
"ngineName=""SMX""$/&gt;&lt;Property$Type=""StateConditionProperty""$Engine" 
"Name=""MASSSMX""$/&gt;&lt;Property$Type=""StateConditionProperty""$EngineN" 
"ame=""RHOMX""$/&gt;&lt;Property$Type=""StateConditionProperty""$EngineName" 
"=""MASSRHOM""$/&gt;&lt;Property$Type=""StateConditionProperty""$EngineName" 
"=""HFLMX""$/&gt;&lt;Property$Type=""StateConditionProperty""$EngineName=""M" 
"WMX""$/&gt;&lt;Property$Type=""StateConditionProperty""$EngineName=""MOLEF" 
"LOW""$/&gt;&lt;Property$Type=""StateConditionProperty""$EngineName=""MOLEF" 
"RAC""$/&gt;&lt;Property$Type=""StateConditionProperty""$EngineName=""MASSF" 
"LOW""$/&gt;&lt;Property$Type=""StateConditionProperty""$EngineName=""MASSF" 
"RAC""$/&gt;&lt;Property$Type=""StateConditionProperty""$EngineName=""VOLFL" 
"MX""$/&gt;&lt;Property$Type=""BatchProperty""$EngineName=""cmole_cycle""$/&" 
"gt;&lt;Property$Type=""BatchProperty""$EngineName=""cmole_time""$/&gt;&lt;" 
"Property$Type=""BatchProperty""$EngineName=""cmass_cycle""$/&gt;&lt;Proper" 
"ty$Type=""BatchProperty""$EngineName=""cmass_time""$/&gt;&lt;Property$Type" 
"=""BatchProperty""$EngineName=""vol_cycle""$/&gt;&lt;Property$Type=""BatchP" 
"roperty""$EngineName=""vol_time""$/&gt;&lt;Property$Type=""BatchProperty""$" 
"EngineName=""enth_cycle""$/&gt;&lt;Property$Type=""BatchProperty""$EngineN" 
"ame=""enth_time""$/&gt;&lt;Property$Type=""BatchProperty""$EngineName=""cyc" 
"le_time""$/&gt;&lt;Property$Type=""BatchProperty""$EngineName=""oper_time""" 
"$/&gt;&lt;Property$Type=""BatchProperty""$EngineName=""ntrain""$/&gt;&lt;/" 
"Properties&gt;&lt;/TFFTable&gt;&lt;/srcSettings&gt;</CommonShellSettin" 
"gs></tffString>" ) \ ? STREAM MATERIAL NAOH33C ? ; "METCBAR2_MOLE" ; \ 
SUBSTREAM SSID = MIXED TOTAL = 0. <0> <0> \ \ SUBSTREAM SSID = CIPSD TOTAL = 
0. <0> <0> \ \ "SS-FLOWEMBED" SSXML = ( 
"<tffString><GroupName>Default</GroupName><TemplateName>Full</TemplateN" 
"ame><IsTemplateGroupDefaulted>false</IsTemplateGroupDefaulted><IsTempl" 
"ateGlobalDefaulted>true</IsTemplateGlobalDefaulted><IncludesChildHiera" 
"rchyStreams>false</IncludesChildHierarchyStreams><CommonShellSettings>" 
"&lt;srcSettings$StreamIds=""NAOH33C""$TemplateName=""Full""&gt;&lt;TFFTabl" 
"e&gt;&lt;GeneralOptions&gt;Description,SourceAndDestination,StreamClas" 
"s,MaximumErrorTolerance,CostFlow,PhaseLabel,ComponentAttributes,Partic" 
"leSizeDistributions,Temperature,Pressure,MolarVaporFraction,MolarLiqui" 
"dFraction,MolarSolidFraction,MolarEnthalpy,MolarEntropy,MolarDensity,M" 
"assVaporFraction,MassLiquidFraction,MassSolidFraction,MassEnthalpy,Mas" 
"sEntropy,MassDensity,EnthalpyFlow,AverageMolecularWeight,BatchProperti" 
"es&lt;/GeneralOptions&gt;&lt;ScopeOptions&gt;PhasesForMixedSubstream,T" 
"otalStream,Substreams,MoleFlows,MassFlows,MoleFractions,MassFractions," 
"VolumeFlows&lt;/ScopeOptions&gt;&lt;Properties&gt;&lt;Property$Type=""S" 
"tateConditionProperty""$EngineName=""TEMP""$/&gt;&lt;Property$Type=""State" 
"ConditionProperty""$EngineName=""PRES""$/&gt;&lt;Property$Type=""StateCond" 
"itionProperty""$EngineName=""VFRAC""$/&gt;&lt;Property$Type=""StateConditi" 
"onProperty""$EngineName=""LFRAC""$/&gt;&lt;Property$Type=""StateConditionP" 
"roperty""$EngineName=""SFRAC""$/&gt;&lt;Property$Type=""StateConditionProp" 
"erty""$EngineName=""MASSVFRA""$/&gt;&lt;Property$Type=""StateConditionProp" 
"erty""$EngineName=""MASSLFRA""$/&gt;&lt;Property$Type=""StateConditionProp" 
"erty""$EngineName=""MASSSFRA""$/&gt;&lt;Property$Type=""StateConditionProp" 
"erty""$EngineName=""HMX""$/&gt;&lt;Property$Type=""StateConditionProperty""" 
"$EngineName=""MASSHMX""$/&gt;&lt;Property$Type=""StateConditionProperty""$" 
"EngineName=""SMX""$/&gt;&lt;Property$Type=""StateConditionProperty""$Engin" 
"eName=""MASSSMX""$/&gt;&lt;Property$Type=""StateConditionProperty""$Engine" 
"Name=""RHOMX""$/&gt;&lt;Property$Type=""StateConditionProperty""$EngineNam" 
"e=""MASSRHOM""$/&gt;&lt;Property$Type=""StateConditionProperty""$EngineNam" 
"e=""HFLMX""$/&gt;&lt;Property$Type=""StateConditionProperty""$EngineName=""" 
"MWMX""$/&gt;&lt;Property$Type=""StateConditionProperty""$EngineName=""MOLE" 
"FLOW""$/&gt;&lt;Property$Type=""StateConditionProperty""$EngineName=""MOLE" 
"FRAC""$/&gt;&lt;Property$Type=""StateConditionProperty""$EngineName=""MASS" 
"FLOW""$/&gt;&lt;Property$Type=""StateConditionProperty""$EngineName=""MASS" 
"FRAC""$/&gt;&lt;Property$Type=""StateConditionProperty""$EngineName=""VOLF" 
"LMX""$/&gt;&lt;Property$Type=""BatchProperty""$EngineName=""cmole_cycle""$/" 
"&gt;&lt;Property$Type=""BatchProperty""$EngineName=""cmole_time""$/&gt;&lt" 
";Property$Type=""BatchProperty""$EngineName=""cmass_cycle""$/&gt;&lt;Prope" 
"rty$Type=""BatchProperty""$EngineName=""cmass_time""$/&gt;&lt;Property$Typ" 
"e=""BatchProperty""$EngineName=""vol_cycle""$/&gt;&lt;Property$Type=""Batch" 
"Property""$EngineName=""vol_time""$/&gt;&lt;Property$Type=""BatchProperty""" 
"$EngineName=""enth_cycle""$/&gt;&lt;Property$Type=""BatchProperty""$Engine" 
"Name=""enth_time""$/&gt;&lt;Property$Type=""BatchProperty""$EngineName=""cy" 
"cle_time""$/&gt;&lt;Property$Type=""BatchProperty""$EngineName=""oper_time" 
"""$/&gt;&lt;Property$Type=""BatchProperty""$EngineName=""ntrain""$/&gt;&lt;" 
"/Properties&gt;&lt;/TFFTable&gt;&lt;/srcSettings&gt;</CommonShellSetti" 
"ngs></tffString>" ) \ ? STREAM MATERIAL NAOHPRO ? ; "METCBAR2_MOLE" ; \ 
SUBSTREAM SSID = MIXED TOTAL = 0. <0> <0> \ \ SUBSTREAM SSID = CIPSD TOTAL = 
0. <0> <0> \ \ "SS-FLOWEMBED" SSXML = ( 
"<tffString><GroupName>Default</GroupName><TemplateName>Full</TemplateN" 
"ame><IsTemplateGroupDefaulted>false</IsTemplateGroupDefaulted><IsTempl" 
"ateGlobalDefaulted>true</IsTemplateGlobalDefaulted><IncludesChildHiera" 
"rchyStreams>false</IncludesChildHierarchyStreams><CommonShellSettings>" 
"&lt;srcSettings$StreamIds=""NAOHPRO""$TemplateName=""Full""&gt;&lt;TFFTabl" 
"e&gt;&lt;GeneralOptions&gt;Description,SourceAndDestination,StreamClas" 
"s,MaximumErrorTolerance,CostFlow,PhaseLabel,ComponentAttributes,Partic" 
"leSizeDistributions,Temperature,Pressure,MolarVaporFraction,MolarLiqui" 
"dFraction,MolarSolidFraction,MolarEnthalpy,MolarEntropy,MolarDensity,M" 
"assVaporFraction,MassLiquidFraction,MassSolidFraction,MassEnthalpy,Mas" 
"sEntropy,MassDensity,EnthalpyFlow,AverageMolecularWeight,BatchProperti" 
"es&lt;/GeneralOptions&gt;&lt;ScopeOptions&gt;PhasesForMixedSubstream,T" 
"otalStream,Substreams,MoleFlows,MassFlows,MoleFractions,MassFractions," 
"VolumeFlows&lt;/ScopeOptions&gt;&lt;Properties&gt;&lt;Property$Type=""S" 
"tateConditionProperty""$EngineName=""TEMP""$/&gt;&lt;Property$Type=""State" 
"ConditionProperty""$EngineName=""PRES""$/&gt;&lt;Property$Type=""StateCond" 
"itionProperty""$EngineName=""VFRAC""$/&gt;&lt;Property$Type=""StateConditi" 
"onProperty""$EngineName=""LFRAC""$/&gt;&lt;Property$Type=""StateConditionP" 
"roperty""$EngineName=""SFRAC""$/&gt;&lt;Property$Type=""StateConditionProp" 
"erty""$EngineName=""MASSVFRA""$/&gt;&lt;Property$Type=""StateConditionProp" 
"erty""$EngineName=""MASSLFRA""$/&gt;&lt;Property$Type=""StateConditionProp" 
"erty""$EngineName=""MASSSFRA""$/&gt;&lt;Property$Type=""StateConditionProp" 
"erty""$EngineName=""HMX""$/&gt;&lt;Property$Type=""StateConditionProperty""" 
"$EngineName=""MASSHMX""$/&gt;&lt;Property$Type=""StateConditionProperty""$" 
"EngineName=""SMX""$/&gt;&lt;Property$Type=""StateConditionProperty""$Engin" 
"eName=""MASSSMX""$/&gt;&lt;Property$Type=""StateConditionProperty""$Engine" 
"Name=""RHOMX""$/&gt;&lt;Property$Type=""StateConditionProperty""$EngineNam" 
"e=""MASSRHOM""$/&gt;&lt;Property$Type=""StateConditionProperty""$EngineNam" 
"e=""HFLMX""$/&gt;&lt;Property$Type=""StateConditionProperty""$EngineName=""" 
"MWMX""$/&gt;&lt;Property$Type=""StateConditionProperty""$EngineName=""MOLE" 
"FLOW""$/&gt;&lt;Property$Type=""StateConditionProperty""$EngineName=""MOLE" 
"FRAC""$/&gt;&lt;Property$Type=""StateConditionProperty""$EngineName=""MASS" 
"FLOW""$/&gt;&lt;Property$Type=""StateConditionProperty""$EngineName=""MASS" 
"FRAC""$/&gt;&lt;Property$Type=""StateConditionProperty""$EngineName=""VOLF" 
"LMX""$/&gt;&lt;Property$Type=""BatchProperty""$EngineName=""cmole_cycle""$/" 
"&gt;&lt;Property$Type=""BatchProperty""$EngineName=""cmole_time""$/&gt;&lt" 
";Property$Type=""BatchProperty""$EngineName=""cmass_cycle""$/&gt;&lt;Prope" 
"rty$Type=""BatchProperty""$EngineName=""cmass_time""$/&gt;&lt;Property$Typ" 
"e=""BatchProperty""$EngineName=""vol_cycle""$/&gt;&lt;Property$Type=""Batch" 
"Property""$EngineName=""vol_time""$/&gt;&lt;Property$Type=""BatchProperty""" 
"$EngineName=""enth_cycle""$/&gt;&lt;Property$Type=""BatchProperty""$Engine" 
"Name=""enth_time""$/&gt;&lt;Property$Type=""BatchProperty""$EngineName=""cy" 
"cle_time""$/&gt;&lt;Property$Type=""BatchProperty""$EngineName=""oper_time" 
"""$/&gt;&lt;Property$Type=""BatchProperty""$EngineName=""ntrain""$/&gt;&lt;" 
"/Properties&gt;&lt;/TFFTable&gt;&lt;/srcSettings&gt;</CommonShellSetti" 
"ngs></tffString>" ) \ ? STREAM MATERIAL OUTBRI ? ; "METCBAR2_MOLE" ; \ 
SUBSTREAM SSID = MIXED TEMP = 90. <22> <4> PRES = 1. <20> <5> BASIS = 
"MASS-FRAC" FLOWBASE = MASS TOTFLOW = 238280.9005 <-80> <3> TOTAL = 1. <-3> 
<0> JUNK = 2 \ \ SUBSTREAM SSID = CIPSD TOTAL = 0. <0> <0> \ \ MOLE-FLOW 
SSID1 = MIXED CID = H2O FLOW = 0.819614441 <-3> <0> /  SSID1 = MIXED CID = 
NACL FLOW = 0.180385559 <-3> <0> \ ? STREAM MATERIAL OUTELE ? ; "METCBAR2_MOLE" 
; \ SUBSTREAM SSID = MIXED TEMP = 90. <22> <4> PRES = 1. <20> <5> BASIS = 
"MASS-FRAC" FLOWBASE = MASS TOTFLOW = 590568.8693 <-80> <3> TOTAL = 1. <-3> 
<0> JUNK = 2 \ \ SUBSTREAM SSID = CIPSD TOTAL = 0. <0> <0> \ \ MOLE-FLOW 
SSID1 = MIXED CID = H2O FLOW = 0.677 <-3> <0> /  SSID1 = MIXED CID = NAOH 
FLOW = 0.323 <-3> <0> \ ? STREAM MATERIAL "P-W" ? ; "METCBAR2_MOLE" ; \ 
SUBSTREAM SSID = MIXED TEMP = 11. <22> <4> PRES = 1.000000000 <20> <5> BASIS
 = "MASS-FRAC" FLOWBASE = MASS TOTFLOW = 14048980.65 <-80> <3> TOTAL = 1. 
<-89> <0> JUNK = 1 \ \ SUBSTREAM SSID = CIPSD TOTAL = 0. <0> <0> \ \ 
MOLE-FLOW SSID1 = MIXED CID = H2O FLOW = 1. <-3> <0> \ \ "SS-FLOWEMBED" SSXML
 = ( "<tffString><GroupName>Default</GroupName><TemplateName>Full</TemplateN" 
"ame><IsTemplateGroupDefaulted>false</IsTemplateGroupDefaulted><IsTempl" 
"ateGlobalDefaulted>true</IsTemplateGlobalDefaulted><IncludesChildHiera" 
"rchyStreams>false</IncludesChildHierarchyStreams></tffString>" ) \ ? STREAM 
MATERIAL "P-WR" ? ; "METCBAR2_MOLE" ; \ SUBSTREAM SSID = MIXED TOTAL = 0. <0> 
<0> \ \ SUBSTREAM SSID = CIPSD TOTAL = 0. <0> <0> \ \ "SS-FLOWEMBED" SSXML = 
( "<tffString><GroupName>Default</GroupName><TemplateName>Full</TemplateN" 
"ame><IsTemplateGroupDefaulted>false</IsTemplateGroupDefaulted><IsTempl" 
"ateGlobalDefaulted>true</IsTemplateGlobalDefaulted><IncludesChildHiera" 
"rchyStreams>false</IncludesChildHierarchyStreams></tffString>" ) \ ? STREAM 
MATERIAL "PP-WR" ? ; "METCBAR2_MOLE" ; \ SUBSTREAM SSID = MIXED TOTAL = 0. 
<0> <0> \ \ SUBSTREAM SSID = CIPSD TOTAL = 0. <0> <0> \ \ "SS-FLOWEMBED" 
SSXML = ( 
"<tffString><GroupName>Default</GroupName><TemplateName>Full</TemplateN" 
"ame><IsTemplateGroupDefaulted>false</IsTemplateGroupDefaulted><IsTempl" 
"ateGlobalDefaulted>true</IsTemplateGlobalDefaulted><IncludesChildHiera" 
"rchyStreams>false</IncludesChildHierarchyStreams></tffString>" ) \ ? STREAM 
MATERIAL PW1 ? ; "METCBAR2_MOLE" ; \ SUBSTREAM SSID = MIXED TOTAL = 0. <0> 
<0> \ \ SUBSTREAM SSID = CIPSD TOTAL = 0. <0> <0> \ \ "SS-FLOWEMBED" SSXML = 
( "<tffString><GroupName>Default</GroupName><TemplateName>Full</TemplateN" 
"ame><IsTemplateGroupDefaulted>false</IsTemplateGroupDefaulted><IsTempl" 
"ateGlobalDefaulted>true</IsTemplateGlobalDefaulted><IncludesChildHiera" 
"rchyStreams>false</IncludesChildHierarchyStreams><CommonShellSettings>" 
"&lt;srcSettings$StreamIds=""PW1,P-W""$TemplateName=""Full""&gt;&lt;TFFTabl" 
"e&gt;&lt;GeneralOptions&gt;Description,SourceAndDestination,StreamClas" 
"s,MaximumErrorTolerance,CostFlow,PhaseLabel,ComponentAttributes,Partic" 
"leSizeDistributions,Temperature,Pressure,MolarVaporFraction,MolarLiqui" 
"dFraction,MolarSolidFraction,MolarEnthalpy,MolarEntropy,MolarDensity,M" 
"assVaporFraction,MassLiquidFraction,MassSolidFraction,MassEnthalpy,Mas" 
"sEntropy,MassDensity,EnthalpyFlow,AverageMolecularWeight,BatchProperti" 
"es&lt;/GeneralOptions&gt;&lt;ScopeOptions&gt;PhasesForMixedSubstream,T" 
"otalStream,Substreams,MoleFlows,MassFlows,MoleFractions,MassFractions," 
"VolumeFlows&lt;/ScopeOptions&gt;&lt;Properties&gt;&lt;Property$Type=""S" 
"tateConditionProperty""$EngineName=""TEMP""$/&gt;&lt;Property$Type=""State" 
"ConditionProperty""$EngineName=""PRES""$/&gt;&lt;Property$Type=""StateCond" 
"itionProperty""$EngineName=""VFRAC""$/&gt;&lt;Property$Type=""StateConditi" 
"onProperty""$EngineName=""LFRAC""$/&gt;&lt;Property$Type=""StateConditionP" 
"roperty""$EngineName=""SFRAC""$/&gt;&lt;Property$Type=""StateConditionProp" 
"erty""$EngineName=""MASSVFRA""$/&gt;&lt;Property$Type=""StateConditionProp" 
"erty""$EngineName=""MASSLFRA""$/&gt;&lt;Property$Type=""StateConditionProp" 
"erty""$EngineName=""MASSSFRA""$/&gt;&lt;Property$Type=""StateConditionProp" 
"erty""$EngineName=""HMX""$/&gt;&lt;Property$Type=""StateConditionProperty""" 
"$EngineName=""MASSHMX""$/&gt;&lt;Property$Type=""StateConditionProperty""$" 
"EngineName=""SMX""$/&gt;&lt;Property$Type=""StateConditionProperty""$Engin" 
"eName=""MASSSMX""$/&gt;&lt;Property$Type=""StateConditionProperty""$Engine" 
"Name=""RHOMX""$/&gt;&lt;Property$Type=""StateConditionProperty""$EngineNam" 
"e=""MASSRHOM""$/&gt;&lt;Property$Type=""StateConditionProperty""$EngineNam" 
"e=""HFLMX""$/&gt;&lt;Property$Type=""StateConditionProperty""$EngineName=""" 
"MWMX""$/&gt;&lt;Property$Type=""StateConditionProperty""$EngineName=""MOLE" 
"FLOW""$/&gt;&lt;Property$Type=""StateConditionProperty""$EngineName=""MOLE" 
"FRAC""$/&gt;&lt;Property$Type=""StateConditionProperty""$EngineName=""MASS" 
"FLOW""$/&gt;&lt;Property$Type=""StateConditionProperty""$EngineName=""MASS" 
"FRAC""$/&gt;&lt;Property$Type=""StateConditionProperty""$EngineName=""VOLF" 
"LMX""$/&gt;&lt;Property$Type=""BatchProperty""$EngineName=""cmole_cycle""$/" 
"&gt;&lt;Property$Type=""BatchProperty""$EngineName=""cmole_time""$/&gt;&lt" 
";Property$Type=""BatchProperty""$EngineName=""cmass_cycle""$/&gt;&lt;Prope" 
"rty$Type=""BatchProperty""$EngineName=""cmass_time""$/&gt;&lt;Property$Typ" 
"e=""BatchProperty""$EngineName=""vol_cycle""$/&gt;&lt;Property$Type=""Batch" 
"Property""$EngineName=""vol_time""$/&gt;&lt;Property$Type=""BatchProperty""" 
"$EngineName=""enth_cycle""$/&gt;&lt;Property$Type=""BatchProperty""$Engine" 
"Name=""enth_time""$/&gt;&lt;Property$Type=""BatchProperty""$EngineName=""cy" 
"cle_time""$/&gt;&lt;Property$Type=""BatchProperty""$EngineName=""oper_time" 
"""$/&gt;&lt;Property$Type=""BatchProperty""$EngineName=""ntrain""$/&gt;&lt;" 
"/Properties&gt;&lt;/TFFTable&gt;&lt;/srcSettings&gt;</CommonShellSetti" 
"ngs></tffString>" ) \ ? STREAM MATERIAL PW4 ? ; "METCBAR2_MOLE" ; \ 
SUBSTREAM SSID = MIXED TOTAL = 0. <0> <0> \ \ SUBSTREAM SSID = CIPSD TOTAL = 
0. <0> <0> \ \ "SS-FLOWEMBED" SSXML = ( 
"<tffString><GroupName>Default</GroupName><TemplateName>Full</TemplateN" 
"ame><IsTemplateGroupDefaulted>false</IsTemplateGroupDefaulted><IsTempl" 
"ateGlobalDefaulted>true</IsTemplateGlobalDefaulted><IncludesChildHiera" 
"rchyStreams>false</IncludesChildHierarchyStreams><CommonShellSettings>" 
"&lt;srcSettings$StreamIds=""WFC2""$TemplateName=""Full""&gt;&lt;TFFTable&g" 
"t;&lt;GeneralOptions&gt;Description,SourceAndDestination,StreamClass,M" 
"aximumErrorTolerance,CostFlow,PhaseLabel,ComponentAttributes,ParticleS" 
"izeDistributions,Temperature,Pressure,MolarVaporFraction,MolarLiquidFr" 
"action,MolarSolidFraction,MolarEnthalpy,MolarEntropy,MolarDensity,Mass" 
"VaporFraction,MassLiquidFraction,MassSolidFraction,MassEnthalpy,MassEn" 
"tropy,MassDensity,EnthalpyFlow,AverageMolecularWeight,BatchProperties&" 
"lt;/GeneralOptions&gt;&lt;ScopeOptions&gt;PhasesForMixedSubstream,Tota" 
"lStream,Substreams,MoleFlows,MassFlows,MoleFractions,MassFractions,Vol" 
"umeFlows&lt;/ScopeOptions&gt;&lt;Properties&gt;&lt;Property$Type=""Stat" 
"eConditionProperty""$EngineName=""TEMP""$/&gt;&lt;Property$Type=""StateCon" 
"ditionProperty""$EngineName=""PRES""$/&gt;&lt;Property$Type=""StateConditi" 
"onProperty""$EngineName=""VFRAC""$/&gt;&lt;Property$Type=""StateConditionP" 
"roperty""$EngineName=""LFRAC""$/&gt;&lt;Property$Type=""StateConditionProp" 
"erty""$EngineName=""SFRAC""$/&gt;&lt;Property$Type=""StateConditionPropert" 
"y""$EngineName=""MASSVFRA""$/&gt;&lt;Property$Type=""StateConditionPropert" 
"y""$EngineName=""MASSLFRA""$/&gt;&lt;Property$Type=""StateConditionPropert" 
"y""$EngineName=""MASSSFRA""$/&gt;&lt;Property$Type=""StateConditionPropert" 
"y""$EngineName=""HMX""$/&gt;&lt;Property$Type=""StateConditionProperty""$En" 
"gineName=""MASSHMX""$/&gt;&lt;Property$Type=""StateConditionProperty""$Eng" 
"ineName=""SMX""$/&gt;&lt;Property$Type=""StateConditionProperty""$EngineNa" 
"me=""MASSSMX""$/&gt;&lt;Property$Type=""StateConditionProperty""$EngineNam" 
"e=""RHOMX""$/&gt;&lt;Property$Type=""StateConditionProperty""$EngineName=""" 
"MASSRHOM""$/&gt;&lt;Property$Type=""StateConditionProperty""$EngineName=""" 
"HFLMX""$/&gt;&lt;Property$Type=""StateConditionProperty""$EngineName=""MWM" 
"X""$/&gt;&lt;Property$Type=""StateConditionProperty""$EngineName=""MOLEFLO" 
"W""$/&gt;&lt;Property$Type=""StateConditionProperty""$EngineName=""MOLEFRA" 
"C""$/&gt;&lt;Property$Type=""StateConditionProperty""$EngineName=""MASSFLO" 
"W""$/&gt;&lt;Property$Type=""StateConditionProperty""$EngineName=""MASSFRA" 
"C""$/&gt;&lt;Property$Type=""StateConditionProperty""$EngineName=""VOLFLMX" 
"""$/&gt;&lt;Property$Type=""BatchProperty""$EngineName=""cmole_cycle""$/&gt" 
";&lt;Property$Type=""BatchProperty""$EngineName=""cmole_time""$/&gt;&lt;Pr" 
"operty$Type=""BatchProperty""$EngineName=""cmass_cycle""$/&gt;&lt;Property" 
"$Type=""BatchProperty""$EngineName=""cmass_time""$/&gt;&lt;Property$Type=""" 
"BatchProperty""$EngineName=""vol_cycle""$/&gt;&lt;Property$Type=""BatchPro" 
"perty""$EngineName=""vol_time""$/&gt;&lt;Property$Type=""BatchProperty""$En" 
"gineName=""enth_cycle""$/&gt;&lt;Property$Type=""BatchProperty""$EngineNam" 
"e=""enth_time""$/&gt;&lt;Property$Type=""BatchProperty""$EngineName=""cycle" 
"_time""$/&gt;&lt;Property$Type=""BatchProperty""$EngineName=""oper_time""$/" 
"&gt;&lt;Property$Type=""BatchProperty""$EngineName=""ntrain""$/&gt;&lt;/Pr" 
"operties&gt;&lt;/TFFTable&gt;&lt;/srcSettings&gt;</CommonShellSettings" 
"></tffString>" ) \ ? STREAM MATERIAL PW13 ? ; "METCBAR2_MOLE" ; \ SUBSTREAM 
SSID = MIXED TOTAL = 0. <0> <0> \ \ SUBSTREAM SSID = CIPSD TOTAL = 0. <0> <0> 
\ \ "SS-FLOWEMBED" SSXML = ( 
"<tffString><GroupName>Default</GroupName><TemplateName>Full</TemplateN" 
"ame><IsTemplateGroupDefaulted>false</IsTemplateGroupDefaulted><IsTempl" 
"ateGlobalDefaulted>true</IsTemplateGlobalDefaulted><IncludesChildHiera" 
"rchyStreams>false</IncludesChildHierarchyStreams><CommonShellSettings>" 
"&lt;srcSettings$StreamIds=""PW8""$TemplateName=""Full""&gt;&lt;TFFTable&gt" 
";&lt;GeneralOptions&gt;Description,SourceAndDestination,StreamClass,Ma" 
"ximumErrorTolerance,CostFlow,PhaseLabel,ComponentAttributes,ParticleSi" 
"zeDistributions,Temperature,Pressure,MolarVaporFraction,MolarLiquidFra" 
"ction,MolarSolidFraction,MolarEnthalpy,MolarEntropy,MolarDensity,MassV" 
"aporFraction,MassLiquidFraction,MassSolidFraction,MassEnthalpy,MassEnt" 
"ropy,MassDensity,EnthalpyFlow,AverageMolecularWeight,BatchProperties&l" 
"t;/GeneralOptions&gt;&lt;ScopeOptions&gt;PhasesForMixedSubstream,Total" 
"Stream,Substreams,MoleFlows,MassFlows,MoleFractions,MassFractions,Volu" 
"meFlows&lt;/ScopeOptions&gt;&lt;Properties&gt;&lt;Property$Type=""State" 
"ConditionProperty""$EngineName=""TEMP""$/&gt;&lt;Property$Type=""StateCond" 
"itionProperty""$EngineName=""PRES""$/&gt;&lt;Property$Type=""StateConditio" 
"nProperty""$EngineName=""VFRAC""$/&gt;&lt;Property$Type=""StateConditionPr" 
"operty""$EngineName=""LFRAC""$/&gt;&lt;Property$Type=""StateConditionPrope" 
"rty""$EngineName=""SFRAC""$/&gt;&lt;Property$Type=""StateConditionProperty" 
"""$EngineName=""MASSVFRA""$/&gt;&lt;Property$Type=""StateConditionProperty" 
"""$EngineName=""MASSLFRA""$/&gt;&lt;Property$Type=""StateConditionProperty" 
"""$EngineName=""MASSSFRA""$/&gt;&lt;Property$Type=""StateConditionProperty" 
"""$EngineName=""HMX""$/&gt;&lt;Property$Type=""StateConditionProperty""$Eng" 
"ineName=""MASSHMX""$/&gt;&lt;Property$Type=""StateConditionProperty""$Engi" 
"neName=""SMX""$/&gt;&lt;Property$Type=""StateConditionProperty""$EngineNam" 
"e=""MASSSMX""$/&gt;&lt;Property$Type=""StateConditionProperty""$EngineName" 
"=""RHOMX""$/&gt;&lt;Property$Type=""StateConditionProperty""$EngineName=""M" 
"ASSRHOM""$/&gt;&lt;Property$Type=""StateConditionProperty""$EngineName=""H" 
"FLMX""$/&gt;&lt;Property$Type=""StateConditionProperty""$EngineName=""MWMX" 
"""$/&gt;&lt;Property$Type=""StateConditionProperty""$EngineName=""MOLEFLOW" 
"""$/&gt;&lt;Property$Type=""StateConditionProperty""$EngineName=""MOLEFRAC" 
"""$/&gt;&lt;Property$Type=""StateConditionProperty""$EngineName=""MASSFLOW" 
"""$/&gt;&lt;Property$Type=""StateConditionProperty""$EngineName=""MASSFRAC" 
"""$/&gt;&lt;Property$Type=""StateConditionProperty""$EngineName=""VOLFLMX""" 
"$/&gt;&lt;Property$Type=""BatchProperty""$EngineName=""cmole_cycle""$/&gt;" 
"&lt;Property$Type=""BatchProperty""$EngineName=""cmole_time""$/&gt;&lt;Pro" 
"perty$Type=""BatchProperty""$EngineName=""cmass_cycle""$/&gt;&lt;Property$" 
"Type=""BatchProperty""$EngineName=""cmass_time""$/&gt;&lt;Property$Type=""B" 
"atchProperty""$EngineName=""vol_cycle""$/&gt;&lt;Property$Type=""BatchProp" 
"erty""$EngineName=""vol_time""$/&gt;&lt;Property$Type=""BatchProperty""$Eng" 
"ineName=""enth_cycle""$/&gt;&lt;Property$Type=""BatchProperty""$EngineName" 
"=""enth_time""$/&gt;&lt;Property$Type=""BatchProperty""$EngineName=""cycle_" 
"time""$/&gt;&lt;Property$Type=""BatchProperty""$EngineName=""oper_time""$/&" 
"gt;&lt;Property$Type=""BatchProperty""$EngineName=""ntrain""$/&gt;&lt;/Pro" 
"perties&gt;&lt;/TFFTable&gt;&lt;/srcSettings&gt;</CommonShellSettings>" 
"</tffString>" ) \ ? STREAM MATERIAL "R-L4" ? ; "METCBAR2_MOLE" ; \ SUBSTREAM 
SSID = MIXED TOTAL = 0. <0> <0> \ \ SUBSTREAM SSID = CIPSD TOTAL = 0. <0> <0> 
\ \ "SS-FLOWEMBED" SSXML = ( 
"<tffString><GroupName>Default</GroupName><TemplateName>Full</TemplateN" 
"ame><IsTemplateGroupDefaulted>false</IsTemplateGroupDefaulted><IsTempl" 
"ateGlobalDefaulted>true</IsTemplateGlobalDefaulted><IncludesChildHiera" 
"rchyStreams>false</IncludesChildHierarchyStreams></tffString>" ) \ ? STREAM 
MATERIAL RL2 ? ; "METCBAR2_MOLE" ; \ SUBSTREAM SSID = MIXED TEMP = 10 <22> 
<4> PRES = 1 <20> <5> BASIS = "MASS-FRAC" FLOWBASE = MASS TOTFLOW = 
532314.211 <-80> <3> MIXED-SPEC = TP TOTAL = 1. <-3> <0> JUNK = 9 \ \ 
SUBSTREAM SSID = CIPSD TOTAL = 0. <0> <0> \ \ MOLE-FLOW SSID1 = MIXED CID = 
H2O FLOW = 0.90979049 <-3> <0> /  SSID1 = MIXED CID = CO2 FLOW = 
7.4304133E-17 <-3> <0> /  SSID1 = MIXED CID = O2 FLOW = 6.7218398E-13 <-3> 
<0> /  SSID1 = MIXED CID = N2 FLOW = 5.8915121E-13 <-3> <0> /  SSID1 = MIXED 
CID = "H3O+" FLOW = 1.6792148E-16 <-3> <0> /  SSID1 = MIXED CID = "NA+" FLOW
 = 0.0504437974 <-3> <0> /  SSID1 = MIXED CID = "HCO3-" FLOW = 7.4252145E-08 
<-3> <0> /  SSID1 = MIXED CID = "OH-" FLOW = 0.0341181309 <-3> <0> /  SSID1
 = MIXED CID = "CO3--" FLOW = 0.00564750771 <-3> <0> \ \ "SS-FLOWEMBED" SSXML
 = ( "<tffString><GroupName>Default</GroupName><TemplateName>Full</TemplateN" 
"ame><IsTemplateGroupDefaulted>false</IsTemplateGroupDefaulted><IsTempl" 
"ateGlobalDefaulted>true</IsTemplateGlobalDefaulted><IncludesChildHiera" 
"rchyStreams>false</IncludesChildHierarchyStreams><CommonShellSettings>" 
"&lt;srcSettings$StreamIds=""R-L""$TemplateName=""Full""&gt;&lt;TFFTable&gt" 
";&lt;GeneralOptions&gt;Description,SourceAndDestination,StreamClass,Ma" 
"ximumErrorTolerance,CostFlow,PhaseLabel,ComponentAttributes,ParticleSi" 
"zeDistributions,Temperature,Pressure,MolarVaporFraction,MolarLiquidFra" 
"ction,MolarSolidFraction,MolarEnthalpy,MolarEntropy,MolarDensity,MassV" 
"aporFraction,MassLiquidFraction,MassSolidFraction,MassEnthalpy,MassEnt" 
"ropy,MassDensity,EnthalpyFlow,AverageMolecularWeight,BatchProperties&l" 
"t;/GeneralOptions&gt;&lt;ScopeOptions&gt;PhasesForMixedSubstream,Total" 
"Stream,Substreams,MoleFlows,MassFlows,MoleFractions,MassFractions,Volu" 
"meFlows&lt;/ScopeOptions&gt;&lt;Properties&gt;&lt;Property$Type=""State" 
"ConditionProperty""$EngineName=""TEMP""$/&gt;&lt;Property$Type=""StateCond" 
"itionProperty""$EngineName=""PRES""$/&gt;&lt;Property$Type=""StateConditio" 
"nProperty""$EngineName=""VFRAC""$/&gt;&lt;Property$Type=""StateConditionPr" 
"operty""$EngineName=""LFRAC""$/&gt;&lt;Property$Type=""StateConditionPrope" 
"rty""$EngineName=""SFRAC""$/&gt;&lt;Property$Type=""StateConditionProperty" 
"""$EngineName=""MASSVFRA""$/&gt;&lt;Property$Type=""StateConditionProperty" 
"""$EngineName=""MASSLFRA""$/&gt;&lt;Property$Type=""StateConditionProperty" 
"""$EngineName=""MASSSFRA""$/&gt;&lt;Property$Type=""StateConditionProperty" 
"""$EngineName=""HMX""$/&gt;&lt;Property$Type=""StateConditionProperty""$Eng" 
"ineName=""MASSHMX""$/&gt;&lt;Property$Type=""StateConditionProperty""$Engi" 
"neName=""SMX""$/&gt;&lt;Property$Type=""StateConditionProperty""$EngineNam" 
"e=""MASSSMX""$/&gt;&lt;Property$Type=""StateConditionProperty""$EngineName" 
"=""RHOMX""$/&gt;&lt;Property$Type=""StateConditionProperty""$EngineName=""M" 
"ASSRHOM""$/&gt;&lt;Property$Type=""StateConditionProperty""$EngineName=""H" 
"FLMX""$/&gt;&lt;Property$Type=""StateConditionProperty""$EngineName=""MWMX" 
"""$/&gt;&lt;Property$Type=""StateConditionProperty""$EngineName=""MOLEFLOW" 
"""$/&gt;&lt;Property$Type=""StateConditionProperty""$EngineName=""MOLEFRAC" 
"""$/&gt;&lt;Property$Type=""StateConditionProperty""$EngineName=""MASSFLOW" 
"""$/&gt;&lt;Property$Type=""StateConditionProperty""$EngineName=""MASSFRAC" 
"""$/&gt;&lt;Property$Type=""StateConditionProperty""$EngineName=""VOLFLMX""" 
"$/&gt;&lt;Property$Type=""BatchProperty""$EngineName=""cmole_cycle""$/&gt;" 
"&lt;Property$Type=""BatchProperty""$EngineName=""cmole_time""$/&gt;&lt;Pro" 
"perty$Type=""BatchProperty""$EngineName=""cmass_cycle""$/&gt;&lt;Property$" 
"Type=""BatchProperty""$EngineName=""cmass_time""$/&gt;&lt;Property$Type=""B" 
"atchProperty""$EngineName=""vol_cycle""$/&gt;&lt;Property$Type=""BatchProp" 
"erty""$EngineName=""vol_time""$/&gt;&lt;Property$Type=""BatchProperty""$Eng" 
"ineName=""enth_cycle""$/&gt;&lt;Property$Type=""BatchProperty""$EngineName" 
"=""enth_time""$/&gt;&lt;Property$Type=""BatchProperty""$EngineName=""cycle_" 
"time""$/&gt;&lt;Property$Type=""BatchProperty""$EngineName=""oper_time""$/&" 
"gt;&lt;Property$Type=""BatchProperty""$EngineName=""ntrain""$/&gt;&lt;/Pro" 
"perties&gt;&lt;/TFFTable&gt;&lt;/srcSettings&gt;</CommonShellSettings>" 
"</tffString>" ) \ ? STREAM MATERIAL RL3 ? ; "METCBAR2_MOLE" ; \ SUBSTREAM 
SSID = MIXED TEMP = 10 <22> <4> PRES = 1 <20> <5> BASIS = "MASS-FLOW" 
FLOWBASE = MASS MIXED-SPEC = TP TOTAL = 594800.6033 <-80> <0> JUNK = 25 \ \ 
SUBSTREAM SSID = CIPSD TOTAL = 0. <0> <0> \ \ MOLE-FLOW SSID1 = MIXED CID = 
H2O FLOW = 548030.5067 <-80> <3> /  SSID1 = MIXED CID = CO2 FLOW = 
1.77901E-13 <-80> <3> /  SSID1 = MIXED CID = O2 FLOW = 4.12423E-07 <-80> <3> 
/  SSID1 = MIXED CID = N2 FLOW = 3.60824E-07 <-80> <3> /  SSID1 = MIXED CID
 = NAOH FLOW = 0. <-80> <3> /  SSID1 = MIXED CID = "H3O+" FLOW = 4.00318E-13 
<-80> <3> /  SSID1 = MIXED CID = "NA+" FLOW = 25724.02905 <-80> <3> /  SSID1
 = MIXED CID = "ANHY(S)" FLOW = 0. <-80> <3> /  SSID1 = MIXED CID = "MONO(S)" 
FLOW = 8.090222016 <-80> <3> /  SSID1 = MIXED CID = "HEPTA(S)" FLOW = 0. 
<-80> <3> /  SSID1 = MIXED CID = "DECA(S)" FLOW = 0. <-80> <3> /  SSID1 = 
MIXED CID = "BICA(S)" FLOW = 0. <-80> <3> /  SSID1 = MIXED CID = "NAOH(S)" 
FLOW = 0. <-80> <3> /  SSID1 = MIXED CID = "HCO3-" FLOW = 0.005417455 <-80> 
<3> /  SSID1 = MIXED CID = "OH-" FLOW = 16405.08499 <-80> <3> /  SSID1 = 
MIXED CID = "CO3--" FLOW = 4632.88692 <-80> <3> /  SSID1 = MIXED CID = NACL 
FLOW = 0. <-80> <3> /  SSID1 = MIXED CID = HCLO FLOW = 0. <-80> <3> /  SSID1
 = MIXED CID = "NACL(S)" FLOW = 0. <-80> <3> /  SSID1 = MIXED CID = "SODIU(S)" 
FLOW = 0. <-80> <3> /  SSID1 = MIXED CID = "NAOH:(S)" FLOW = 0. <-80> <3> /  
SSID1 = MIXED CID = "TRONA(S)" FLOW = 0. <-80> <3> /  SSID1 = MIXED CID = 
"WEGSC(S)" FLOW = 0. <-80> <3> /  SSID1 = MIXED CID = "CLO-" FLOW = 0. <-80> 
<3> /  SSID1 = MIXED CID = "CL-" FLOW = 0. <-80> <3> \ \ "SS-FLOWEMBED" SSXML
 = ( "<tffString><GroupName>Default</GroupName><TemplateName>Full</TemplateN" 
"ame><IsTemplateGroupDefaulted>false</IsTemplateGroupDefaulted><IsTempl" 
"ateGlobalDefaulted>true</IsTemplateGlobalDefaulted><IncludesChildHiera" 
"rchyStreams>false</IncludesChildHierarchyStreams><CommonShellSettings>" 
"&lt;srcSettings$StreamIds=""RL3""$TemplateName=""Full""&gt;&lt;TFFTable&gt" 
";&lt;GeneralOptions&gt;Description,SourceAndDestination,StreamClass,Ma" 
"ximumErrorTolerance,CostFlow,PhaseLabel,ComponentAttributes,ParticleSi" 
"zeDistributions,Temperature,Pressure,MolarVaporFraction,MolarLiquidFra" 
"ction,MolarSolidFraction,MolarEnthalpy,MolarEntropy,MolarDensity,MassV" 
"aporFraction,MassLiquidFraction,MassSolidFraction,MassEnthalpy,MassEnt" 
"ropy,MassDensity,EnthalpyFlow,AverageMolecularWeight,BatchProperties&l" 
"t;/GeneralOptions&gt;&lt;ScopeOptions&gt;PhasesForMixedSubstream,Total" 
"Stream,Substreams,MoleFlows,MassFlows,MoleFractions,MassFractions,Volu" 
"meFlows&lt;/ScopeOptions&gt;&lt;Properties&gt;&lt;Property$Type=""State" 
"ConditionProperty""$EngineName=""TEMP""$/&gt;&lt;Property$Type=""StateCond" 
"itionProperty""$EngineName=""PRES""$/&gt;&lt;Property$Type=""StateConditio" 
"nProperty""$EngineName=""VFRAC""$/&gt;&lt;Property$Type=""StateConditionPr" 
"operty""$EngineName=""LFRAC""$/&gt;&lt;Property$Type=""StateConditionPrope" 
"rty""$EngineName=""SFRAC""$/&gt;&lt;Property$Type=""StateConditionProperty" 
"""$EngineName=""MASSVFRA""$/&gt;&lt;Property$Type=""StateConditionProperty" 
"""$EngineName=""MASSLFRA""$/&gt;&lt;Property$Type=""StateConditionProperty" 
"""$EngineName=""MASSSFRA""$/&gt;&lt;Property$Type=""StateConditionProperty" 
"""$EngineName=""HMX""$/&gt;&lt;Property$Type=""StateConditionProperty""$Eng" 
"ineName=""MASSHMX""$/&gt;&lt;Property$Type=""StateConditionProperty""$Engi" 
"neName=""SMX""$/&gt;&lt;Property$Type=""StateConditionProperty""$EngineNam" 
"e=""MASSSMX""$/&gt;&lt;Property$Type=""StateConditionProperty""$EngineName" 
"=""RHOMX""$/&gt;&lt;Property$Type=""StateConditionProperty""$EngineName=""M" 
"ASSRHOM""$/&gt;&lt;Property$Type=""StateConditionProperty""$EngineName=""H" 
"FLMX""$/&gt;&lt;Property$Type=""StateConditionProperty""$EngineName=""MWMX" 
"""$/&gt;&lt;Property$Type=""StateConditionProperty""$EngineName=""MOLEFLOW" 
"""$/&gt;&lt;Property$Type=""StateConditionProperty""$EngineName=""MOLEFRAC" 
"""$/&gt;&lt;Property$Type=""StateConditionProperty""$EngineName=""MASSFLOW" 
"""$/&gt;&lt;Property$Type=""StateConditionProperty""$EngineName=""MASSFRAC" 
"""$/&gt;&lt;Property$Type=""StateConditionProperty""$EngineName=""VOLFLMX""" 
"$/&gt;&lt;Property$Type=""BatchProperty""$EngineName=""cmole_cycle""$/&gt;" 
"&lt;Property$Type=""BatchProperty""$EngineName=""cmole_time""$/&gt;&lt;Pro" 
"perty$Type=""BatchProperty""$EngineName=""cmass_cycle""$/&gt;&lt;Property$" 
"Type=""BatchProperty""$EngineName=""cmass_time""$/&gt;&lt;Property$Type=""B" 
"atchProperty""$EngineName=""vol_cycle""$/&gt;&lt;Property$Type=""BatchProp" 
"erty""$EngineName=""vol_time""$/&gt;&lt;Property$Type=""BatchProperty""$Eng" 
"ineName=""enth_cycle""$/&gt;&lt;Property$Type=""BatchProperty""$EngineName" 
"=""enth_time""$/&gt;&lt;Property$Type=""BatchProperty""$EngineName=""cycle_" 
"time""$/&gt;&lt;Property$Type=""BatchProperty""$EngineName=""oper_time""$/&" 
"gt;&lt;Property$Type=""BatchProperty""$EngineName=""ntrain""$/&gt;&lt;/Pro" 
"perties&gt;&lt;/TFFTable&gt;&lt;/srcSettings&gt;</CommonShellSettings>" 
"</tffString>" ) \ ? STREAM MATERIAL RLINR ? ; "METCBAR2_MOLE" ; \ SUBSTREAM 
SSID = MIXED TEMP = 11.3261933 <22> <4> PRES = 1 <20> <5> BASIS = "MASS-FRAC" 
FLOWBASE = MASS TOTFLOW = 25522307.1 <-80> <3> MIXED-SPEC = TP TOTAL = 1. 
<-3> <0> JUNK = 9 \ \ SUBSTREAM SSID = CIPSD TOTAL = 0. <0> <0> \ \ MOLE-FLOW 
SSID1 = MIXED CID = H2O FLOW = 0.861371243 <-3> <0> /  SSID1 = MIXED CID = 
CO2 FLOW = 3.2744697E-16 <-3> <0> /  SSID1 = MIXED CID = O2 FLOW = 
3.9882883E-06 <-3> <0> /  SSID1 = MIXED CID = N2 FLOW = 6.4572096E-06 <-3> 
<0> /  SSID1 = MIXED CID = "H3O+" FLOW = 1.1360943E-16 <-3> <0> /  SSID1 = 
MIXED CID = "NA+" FLOW = 0.0694388038 <-3> <0> /  SSID1 = MIXED CID = "HCO3-" 
FLOW = 4.3848162E-07 <-3> <0> /  SSID1 = MIXED CID = "OH-" FLOW = 
0.0280703664 <-3> <0> /  SSID1 = MIXED CID = "CO3--" FLOW = 0.0411087028 <-3> 
<0> \ \ "SS-FLOWEMBED" SSXML = ( 
"<tffString><GroupName>Default</GroupName><TemplateName>Full</TemplateN" 
"ame><IsTemplateGroupDefaulted>false</IsTemplateGroupDefaulted><IsTempl" 
"ateGlobalDefaulted>true</IsTemplateGlobalDefaulted><IncludesChildHiera" 
"rchyStreams>false</IncludesChildHierarchyStreams></tffString>" ) \ ? STREAM 
MATERIAL RLINRR ? ; "METCBAR2_MOLE" ; \ SUBSTREAM SSID = MIXED TEMP = 
11.3261933 <22> <4> PRES = 1 <20> <5> BASIS = "MASS-FRAC" FLOWBASE = MASS 
TOTFLOW = 17111179.19 <-80> <3> MIXED-SPEC = TP TOTAL = 1. <-3> <0> JUNK = 9 
\ \ SUBSTREAM SSID = CIPSD TOTAL = 0. <0> <0> \ \ MOLE-FLOW SSID1 = MIXED CID
 = H2O FLOW = 0.861371243 <-3> <0> /  SSID1 = MIXED CID = CO2 FLOW = 
3.2744697E-16 <-3> <0> /  SSID1 = MIXED CID = O2 FLOW = 3.9882883E-06 <-3> 
<0> /  SSID1 = MIXED CID = N2 FLOW = 6.4572096E-06 <-3> <0> /  SSID1 = MIXED 
CID = "H3O+" FLOW = 1.1360943E-16 <-3> <0> /  SSID1 = MIXED CID = "NA+" FLOW
 = 0.0694388038 <-3> <0> /  SSID1 = MIXED CID = "HCO3-" FLOW = 4.3848162E-07 
<-3> <0> /  SSID1 = MIXED CID = "OH-" FLOW = 0.0280703664 <-3> <0> /  SSID1
 = MIXED CID = "CO3--" FLOW = 0.0411087028 <-3> <0> \ \ "SS-FLOWEMBED" SSXML
 = ( "<tffString><GroupName>Default</GroupName><TemplateName>Full</TemplateN" 
"ame><IsTemplateGroupDefaulted>false</IsTemplateGroupDefaulted><IsTempl" 
"ateGlobalDefaulted>true</IsTemplateGlobalDefaulted><IncludesChildHiera" 
"rchyStreams>false</IncludesChildHierarchyStreams></tffString>" ) \ ? STREAM 
MATERIAL SLN ? ; "METCBAR2_MOLE" ; \ SUBSTREAM SSID = MIXED TOTAL = 0. <0> 
<0> \ \ SUBSTREAM SSID = CIPSD TOTAL = 0. <0> <0> \ \ "SS-FLOWEMBED" SSXML = 
( "<tffString><GroupName>Default</GroupName><TemplateName>Full</TemplateN" 
"ame><IsTemplateGroupDefaulted>false</IsTemplateGroupDefaulted><IsTempl" 
"ateGlobalDefaulted>true</IsTemplateGlobalDefaulted><IncludesChildHiera" 
"rchyStreams>false</IncludesChildHierarchyStreams><CommonShellSettings>" 
"&lt;srcSettings$StreamIds=""SLN""$TemplateName=""Full""&gt;&lt;TFFTable&gt" 
";&lt;GeneralOptions&gt;Description,SourceAndDestination,StreamClass,Ma" 
"ximumErrorTolerance,CostFlow,PhaseLabel,ComponentAttributes,ParticleSi" 
"zeDistributions,Temperature,Pressure,MolarVaporFraction,MolarLiquidFra" 
"ction,MolarSolidFraction,MolarEnthalpy,MolarEntropy,MolarDensity,MassV" 
"aporFraction,MassLiquidFraction,MassSolidFraction,MassEnthalpy,MassEnt" 
"ropy,MassDensity,EnthalpyFlow,AverageMolecularWeight,BatchProperties&l" 
"t;/GeneralOptions&gt;&lt;ScopeOptions&gt;PhasesForMixedSubstream,Total" 
"Stream,Substreams,MoleFlows,MassFlows,MoleFractions,MassFractions,Volu" 
"meFlows&lt;/ScopeOptions&gt;&lt;Properties&gt;&lt;Property$Type=""State" 
"ConditionProperty""$EngineName=""TEMP""$/&gt;&lt;Property$Type=""StateCond" 
"itionProperty""$EngineName=""PRES""$/&gt;&lt;Property$Type=""StateConditio" 
"nProperty""$EngineName=""VFRAC""$/&gt;&lt;Property$Type=""StateConditionPr" 
"operty""$EngineName=""LFRAC""$/&gt;&lt;Property$Type=""StateConditionPrope" 
"rty""$EngineName=""SFRAC""$/&gt;&lt;Property$Type=""StateConditionProperty" 
"""$EngineName=""MASSVFRA""$/&gt;&lt;Property$Type=""StateConditionProperty" 
"""$EngineName=""MASSLFRA""$/&gt;&lt;Property$Type=""StateConditionProperty" 
"""$EngineName=""MASSSFRA""$/&gt;&lt;Property$Type=""StateConditionProperty" 
"""$EngineName=""HMX""$/&gt;&lt;Property$Type=""StateConditionProperty""$Eng" 
"ineName=""MASSHMX""$/&gt;&lt;Property$Type=""StateConditionProperty""$Engi" 
"neName=""SMX""$/&gt;&lt;Property$Type=""StateConditionProperty""$EngineNam" 
"e=""MASSSMX""$/&gt;&lt;Property$Type=""StateConditionProperty""$EngineName" 
"=""RHOMX""$/&gt;&lt;Property$Type=""StateConditionProperty""$EngineName=""M" 
"ASSRHOM""$/&gt;&lt;Property$Type=""StateConditionProperty""$EngineName=""H" 
"FLMX""$/&gt;&lt;Property$Type=""StateConditionProperty""$EngineName=""MWMX" 
"""$/&gt;&lt;Property$Type=""StateConditionProperty""$EngineName=""MOLEFLOW" 
"""$/&gt;&lt;Property$Type=""StateConditionProperty""$EngineName=""MOLEFRAC" 
"""$/&gt;&lt;Property$Type=""StateConditionProperty""$EngineName=""MASSFLOW" 
"""$/&gt;&lt;Property$Type=""StateConditionProperty""$EngineName=""MASSFRAC" 
"""$/&gt;&lt;Property$Type=""StateConditionProperty""$EngineName=""VOLFLMX""" 
"$/&gt;&lt;Property$Type=""BatchProperty""$EngineName=""cmole_cycle""$/&gt;" 
"&lt;Property$Type=""BatchProperty""$EngineName=""cmole_time""$/&gt;&lt;Pro" 
"perty$Type=""BatchProperty""$EngineName=""cmass_cycle""$/&gt;&lt;Property$" 
"Type=""BatchProperty""$EngineName=""cmass_time""$/&gt;&lt;Property$Type=""B" 
"atchProperty""$EngineName=""vol_cycle""$/&gt;&lt;Property$Type=""BatchProp" 
"erty""$EngineName=""vol_time""$/&gt;&lt;Property$Type=""BatchProperty""$Eng" 
"ineName=""enth_cycle""$/&gt;&lt;Property$Type=""BatchProperty""$EngineName" 
"=""enth_time""$/&gt;&lt;Property$Type=""BatchProperty""$EngineName=""cycle_" 
"time""$/&gt;&lt;Property$Type=""BatchProperty""$EngineName=""oper_time""$/&" 
"gt;&lt;Property$Type=""BatchProperty""$EngineName=""ntrain""$/&gt;&lt;/Pro" 
"perties&gt;&lt;/TFFTable&gt;&lt;/srcSettings&gt;</CommonShellSettings>" 
"</tffString>" ) \ ? STREAM MATERIAL TOREC ? ; "METCBAR2_MOLE" ; \ SUBSTREAM 
SSID = MIXED TEMP = 10. <22> <4> PRES = 1. <20> <5> BASIS = "MASS-FRAC" 
FLOWBASE = MASS TOTFLOW = 336767.4925 <-80> <3> TOTAL = 1. <-89> <0> JUNK = 1 
\ \ SUBSTREAM SSID = CIPSD TOTAL = 0. <0> <0> \ \ MOLE-FLOW SSID1 = MIXED CID
 = H2O FLOW = 1. <-3> <0> \ ? STREAM MATERIAL "WC-2" ? ; "METCBAR2_MOLE" ; 
\ SUBSTREAM SSID = MIXED TOTAL = 0. <0> <0> \ \ SUBSTREAM SSID = CIPSD TOTAL
 = 0. <0> <0> \ \ "SS-FLOWEMBED" SSXML = ( 
"<tffString><GroupName>Default</GroupName><TemplateName>Full</TemplateN" 
"ame><IsTemplateGroupDefaulted>false</IsTemplateGroupDefaulted><IsTempl" 
"ateGlobalDefaulted>true</IsTemplateGlobalDefaulted><IncludesChildHiera" 
"rchyStreams>false</IncludesChildHierarchyStreams><CommonShellSettings>" 
"&lt;srcSettings$StreamIds=""WC-2""$TemplateName=""Full""&gt;&lt;TFFTable&g" 
"t;&lt;GeneralOptions&gt;Description,SourceAndDestination,StreamClass,M" 
"aximumErrorTolerance,CostFlow,PhaseLabel,ComponentAttributes,ParticleS" 
"izeDistributions,Temperature,Pressure,MolarVaporFraction,MolarLiquidFr" 
"action,MolarSolidFraction,MolarEnthalpy,MolarEntropy,MolarDensity,Mass" 
"VaporFraction,MassLiquidFraction,MassSolidFraction,MassEnthalpy,MassEn" 
"tropy,MassDensity,EnthalpyFlow,AverageMolecularWeight,BatchProperties&" 
"lt;/GeneralOptions&gt;&lt;ScopeOptions&gt;PhasesForMixedSubstream,Tota" 
"lStream,Substreams,MoleFlows,MassFlows,MoleFractions,MassFractions,Vol" 
"umeFlows&lt;/ScopeOptions&gt;&lt;Properties&gt;&lt;Property$Type=""Stat" 
"eConditionProperty""$EngineName=""TEMP""$/&gt;&lt;Property$Type=""StateCon" 
"ditionProperty""$EngineName=""PRES""$/&gt;&lt;Property$Type=""StateConditi" 
"onProperty""$EngineName=""VFRAC""$/&gt;&lt;Property$Type=""StateConditionP" 
"roperty""$EngineName=""LFRAC""$/&gt;&lt;Property$Type=""StateConditionProp" 
"erty""$EngineName=""SFRAC""$/&gt;&lt;Property$Type=""StateConditionPropert" 
"y""$EngineName=""MASSVFRA""$/&gt;&lt;Property$Type=""StateConditionPropert" 
"y""$EngineName=""MASSLFRA""$/&gt;&lt;Property$Type=""StateConditionPropert" 
"y""$EngineName=""MASSSFRA""$/&gt;&lt;Property$Type=""StateConditionPropert" 
"y""$EngineName=""HMX""$/&gt;&lt;Property$Type=""StateConditionProperty""$En" 
"gineName=""MASSHMX""$/&gt;&lt;Property$Type=""StateConditionProperty""$Eng" 
"ineName=""SMX""$/&gt;&lt;Property$Type=""StateConditionProperty""$EngineNa" 
"me=""MASSSMX""$/&gt;&lt;Property$Type=""StateConditionProperty""$EngineNam" 
"e=""RHOMX""$/&gt;&lt;Property$Type=""StateConditionProperty""$EngineName=""" 
"MASSRHOM""$/&gt;&lt;Property$Type=""StateConditionProperty""$EngineName=""" 
"HFLMX""$/&gt;&lt;Property$Type=""StateConditionProperty""$EngineName=""MWM" 
"X""$/&gt;&lt;Property$Type=""StateConditionProperty""$EngineName=""MOLEFLO" 
"W""$/&gt;&lt;Property$Type=""StateConditionProperty""$EngineName=""MOLEFRA" 
"C""$/&gt;&lt;Property$Type=""StateConditionProperty""$EngineName=""MASSFLO" 
"W""$/&gt;&lt;Property$Type=""StateConditionProperty""$EngineName=""MASSFRA" 
"C""$/&gt;&lt;Property$Type=""StateConditionProperty""$EngineName=""VOLFLMX" 
"""$/&gt;&lt;Property$Type=""BatchProperty""$EngineName=""cmole_cycle""$/&gt" 
";&lt;Property$Type=""BatchProperty""$EngineName=""cmole_time""$/&gt;&lt;Pr" 
"operty$Type=""BatchProperty""$EngineName=""cmass_cycle""$/&gt;&lt;Property" 
"$Type=""BatchProperty""$EngineName=""cmass_time""$/&gt;&lt;Property$Type=""" 
"BatchProperty""$EngineName=""vol_cycle""$/&gt;&lt;Property$Type=""BatchPro" 
"perty""$EngineName=""vol_time""$/&gt;&lt;Property$Type=""BatchProperty""$En" 
"gineName=""enth_cycle""$/&gt;&lt;Property$Type=""BatchProperty""$EngineNam" 
"e=""enth_time""$/&gt;&lt;Property$Type=""BatchProperty""$EngineName=""cycle" 
"_time""$/&gt;&lt;Property$Type=""BatchProperty""$EngineName=""oper_time""$/" 
"&gt;&lt;Property$Type=""BatchProperty""$EngineName=""ntrain""$/&gt;&lt;/Pr" 
"operties&gt;&lt;/TFFTable&gt;&lt;/srcSettings&gt;</CommonShellSettings" 
"></tffString>" ) \ ? STREAM MATERIAL "WC-4" ? ; "METCBAR2_MOLE" ; \ 
SUBSTREAM SSID = MIXED TOTAL = 0. <0> <0> \ \ SUBSTREAM SSID = CIPSD TOTAL = 
0. <0> <0> \ \ "SS-FLOWEMBED" SSXML = ( 
"<tffString><GroupName>Default</GroupName><TemplateName>Full</TemplateN" 
"ame><IsTemplateGroupDefaulted>false</IsTemplateGroupDefaulted><IsTempl" 
"ateGlobalDefaulted>true</IsTemplateGlobalDefaulted><IncludesChildHiera" 
"rchyStreams>false</IncludesChildHierarchyStreams><CommonShellSettings>" 
"&lt;srcSettings$StreamIds=""WC-4""$TemplateName=""Full""&gt;&lt;TFFTable&g" 
"t;&lt;GeneralOptions&gt;Description,SourceAndDestination,StreamClass,M" 
"aximumErrorTolerance,CostFlow,PhaseLabel,ComponentAttributes,ParticleS" 
"izeDistributions,Temperature,Pressure,MolarVaporFraction,MolarLiquidFr" 
"action,MolarSolidFraction,MolarEnthalpy,MolarEntropy,MolarDensity,Mass" 
"VaporFraction,MassLiquidFraction,MassSolidFraction,MassEnthalpy,MassEn" 
"tropy,MassDensity,EnthalpyFlow,AverageMolecularWeight,BatchProperties&" 
"lt;/GeneralOptions&gt;&lt;ScopeOptions&gt;PhasesForMixedSubstream,Tota" 
"lStream,Substreams,MoleFlows,MassFlows,MoleFractions,MassFractions,Vol" 
"umeFlows&lt;/ScopeOptions&gt;&lt;Properties&gt;&lt;Property$Type=""Stat" 
"eConditionProperty""$EngineName=""TEMP""$/&gt;&lt;Property$Type=""StateCon" 
"ditionProperty""$EngineName=""PRES""$/&gt;&lt;Property$Type=""StateConditi" 
"onProperty""$EngineName=""VFRAC""$/&gt;&lt;Property$Type=""StateConditionP" 
"roperty""$EngineName=""LFRAC""$/&gt;&lt;Property$Type=""StateConditionProp" 
"erty""$EngineName=""SFRAC""$/&gt;&lt;Property$Type=""StateConditionPropert" 
"y""$EngineName=""MASSVFRA""$/&gt;&lt;Property$Type=""StateConditionPropert" 
"y""$EngineName=""MASSLFRA""$/&gt;&lt;Property$Type=""StateConditionPropert" 
"y""$EngineName=""MASSSFRA""$/&gt;&lt;Property$Type=""StateConditionPropert" 
"y""$EngineName=""HMX""$/&gt;&lt;Property$Type=""StateConditionProperty""$En" 
"gineName=""MASSHMX""$/&gt;&lt;Property$Type=""StateConditionProperty""$Eng" 
"ineName=""SMX""$/&gt;&lt;Property$Type=""StateConditionProperty""$EngineNa" 
"me=""MASSSMX""$/&gt;&lt;Property$Type=""StateConditionProperty""$EngineNam" 
"e=""RHOMX""$/&gt;&lt;Property$Type=""StateConditionProperty""$EngineName=""" 
"MASSRHOM""$/&gt;&lt;Property$Type=""StateConditionProperty""$EngineName=""" 
"HFLMX""$/&gt;&lt;Property$Type=""StateConditionProperty""$EngineName=""MWM" 
"X""$/&gt;&lt;Property$Type=""StateConditionProperty""$EngineName=""MOLEFLO" 
"W""$/&gt;&lt;Property$Type=""StateConditionProperty""$EngineName=""MOLEFRA" 
"C""$/&gt;&lt;Property$Type=""StateConditionProperty""$EngineName=""MASSFLO" 
"W""$/&gt;&lt;Property$Type=""StateConditionProperty""$EngineName=""MASSFRA" 
"C""$/&gt;&lt;Property$Type=""StateConditionProperty""$EngineName=""VOLFLMX" 
"""$/&gt;&lt;Property$Type=""BatchProperty""$EngineName=""cmole_cycle""$/&gt" 
";&lt;Property$Type=""BatchProperty""$EngineName=""cmole_time""$/&gt;&lt;Pr" 
"operty$Type=""BatchProperty""$EngineName=""cmass_cycle""$/&gt;&lt;Property" 
"$Type=""BatchProperty""$EngineName=""cmass_time""$/&gt;&lt;Property$Type=""" 
"BatchProperty""$EngineName=""vol_cycle""$/&gt;&lt;Property$Type=""BatchPro" 
"perty""$EngineName=""vol_time""$/&gt;&lt;Property$Type=""BatchProperty""$En" 
"gineName=""enth_cycle""$/&gt;&lt;Property$Type=""BatchProperty""$EngineNam" 
"e=""enth_time""$/&gt;&lt;Property$Type=""BatchProperty""$EngineName=""cycle" 
"_time""$/&gt;&lt;Property$Type=""BatchProperty""$EngineName=""oper_time""$/" 
"&gt;&lt;Property$Type=""BatchProperty""$EngineName=""ntrain""$/&gt;&lt;/Pr" 
"operties&gt;&lt;/TFFTable&gt;&lt;/srcSettings&gt;</CommonShellSettings" 
"></tffString>" ) \ ? STREAM MATERIAL WC22 ? ; "METCBAR2_MOLE" ; \ SUBSTREAM 
SSID = MIXED TOTAL = 0. <0> <0> \ \ SUBSTREAM SSID = CIPSD TOTAL = 0. <0> <0> 
\ \ "SS-FLOWEMBED" SSXML = ( 
"<tffString><GroupName>Default</GroupName><TemplateName>Full</TemplateN" 
"ame><IsTemplateGroupDefaulted>false</IsTemplateGroupDefaulted><IsTempl" 
"ateGlobalDefaulted>true</IsTemplateGlobalDefaulted><IncludesChildHiera" 
"rchyStreams>false</IncludesChildHierarchyStreams><CommonShellSettings>" 
"&lt;srcSettings$StreamIds=""WC22""$TemplateName=""Full""&gt;&lt;TFFTable&g" 
"t;&lt;GeneralOptions&gt;Description,SourceAndDestination,StreamClass,M" 
"aximumErrorTolerance,CostFlow,PhaseLabel,ComponentAttributes,ParticleS" 
"izeDistributions,Temperature,Pressure,MolarVaporFraction,MolarLiquidFr" 
"action,MolarSolidFraction,MolarEnthalpy,MolarEntropy,MolarDensity,Mass" 
"VaporFraction,MassLiquidFraction,MassSolidFraction,MassEnthalpy,MassEn" 
"tropy,MassDensity,EnthalpyFlow,AverageMolecularWeight,BatchProperties&" 
"lt;/GeneralOptions&gt;&lt;ScopeOptions&gt;PhasesForMixedSubstream,Tota" 
"lStream,Substreams,MoleFlows,MassFlows,MoleFractions,MassFractions,Vol" 
"umeFlows&lt;/ScopeOptions&gt;&lt;Properties&gt;&lt;Property$Type=""Stat" 
"eConditionProperty""$EngineName=""TEMP""$/&gt;&lt;Property$Type=""StateCon" 
"ditionProperty""$EngineName=""PRES""$/&gt;&lt;Property$Type=""StateConditi" 
"onProperty""$EngineName=""VFRAC""$/&gt;&lt;Property$Type=""StateConditionP" 
"roperty""$EngineName=""LFRAC""$/&gt;&lt;Property$Type=""StateConditionProp" 
"erty""$EngineName=""SFRAC""$/&gt;&lt;Property$Type=""StateConditionPropert" 
"y""$EngineName=""MASSVFRA""$/&gt;&lt;Property$Type=""StateConditionPropert" 
"y""$EngineName=""MASSLFRA""$/&gt;&lt;Property$Type=""StateConditionPropert" 
"y""$EngineName=""MASSSFRA""$/&gt;&lt;Property$Type=""StateConditionPropert" 
"y""$EngineName=""HMX""$/&gt;&lt;Property$Type=""StateConditionProperty""$En" 
"gineName=""MASSHMX""$/&gt;&lt;Property$Type=""StateConditionProperty""$Eng" 
"ineName=""SMX""$/&gt;&lt;Property$Type=""StateConditionProperty""$EngineNa" 
"me=""MASSSMX""$/&gt;&lt;Property$Type=""StateConditionProperty""$EngineNam" 
"e=""RHOMX""$/&gt;&lt;Property$Type=""StateConditionProperty""$EngineName=""" 
"MASSRHOM""$/&gt;&lt;Property$Type=""StateConditionProperty""$EngineName=""" 
"HFLMX""$/&gt;&lt;Property$Type=""StateConditionProperty""$EngineName=""MWM" 
"X""$/&gt;&lt;Property$Type=""StateConditionProperty""$EngineName=""MOLEFLO" 
"W""$/&gt;&lt;Property$Type=""StateConditionProperty""$EngineName=""MOLEFRA" 
"C""$/&gt;&lt;Property$Type=""StateConditionProperty""$EngineName=""MASSFLO" 
"W""$/&gt;&lt;Property$Type=""StateConditionProperty""$EngineName=""MASSFRA" 
"C""$/&gt;&lt;Property$Type=""StateConditionProperty""$EngineName=""VOLFLMX" 
"""$/&gt;&lt;Property$Type=""BatchProperty""$EngineName=""cmole_cycle""$/&gt" 
";&lt;Property$Type=""BatchProperty""$EngineName=""cmole_time""$/&gt;&lt;Pr" 
"operty$Type=""BatchProperty""$EngineName=""cmass_cycle""$/&gt;&lt;Property" 
"$Type=""BatchProperty""$EngineName=""cmass_time""$/&gt;&lt;Property$Type=""" 
"BatchProperty""$EngineName=""vol_cycle""$/&gt;&lt;Property$Type=""BatchPro" 
"perty""$EngineName=""vol_time""$/&gt;&lt;Property$Type=""BatchProperty""$En" 
"gineName=""enth_cycle""$/&gt;&lt;Property$Type=""BatchProperty""$EngineNam" 
"e=""enth_time""$/&gt;&lt;Property$Type=""BatchProperty""$EngineName=""cycle" 
"_time""$/&gt;&lt;Property$Type=""BatchProperty""$EngineName=""oper_time""$/" 
"&gt;&lt;Property$Type=""BatchProperty""$EngineName=""ntrain""$/&gt;&lt;/Pr" 
"operties&gt;&lt;/TFFTable&gt;&lt;/srcSettings&gt;</CommonShellSettings" 
"></tffString>" ) \ ? STREAM MATERIAL "WF-1" ? ; "METCBAR2_MOLE" ; \ 
SUBSTREAM SSID = MIXED TOTAL = 0. <0> <0> \ \ SUBSTREAM SSID = CIPSD TOTAL = 
0. <0> <0> \ \ "SS-FLOWEMBED" SSXML = ( 
"<tffString><GroupName>Default</GroupName><TemplateName>Full</TemplateN" 
"ame><IsTemplateGroupDefaulted>false</IsTemplateGroupDefaulted><IsTempl" 
"ateGlobalDefaulted>true</IsTemplateGlobalDefaulted><IncludesChildHiera" 
"rchyStreams>false</IncludesChildHierarchyStreams><CommonShellSettings>" 
"&lt;srcSettings$StreamIds=""WF-1""$TemplateName=""Full""&gt;&lt;TFFTable&g" 
"t;&lt;GeneralOptions&gt;Description,SourceAndDestination,StreamClass,M" 
"aximumErrorTolerance,CostFlow,PhaseLabel,ComponentAttributes,ParticleS" 
"izeDistributions,Temperature,Pressure,MolarVaporFraction,MolarLiquidFr" 
"action,MolarSolidFraction,MolarEnthalpy,MolarEntropy,MolarDensity,Mass" 
"VaporFraction,MassLiquidFraction,MassSolidFraction,MassEnthalpy,MassEn" 
"tropy,MassDensity,EnthalpyFlow,AverageMolecularWeight,BatchProperties&" 
"lt;/GeneralOptions&gt;&lt;ScopeOptions&gt;PhasesForMixedSubstream,Tota" 
"lStream,Substreams,MoleFlows,MassFlows,MoleFractions,MassFractions,Vol" 
"umeFlows&lt;/ScopeOptions&gt;&lt;Properties&gt;&lt;Property$Type=""Stat" 
"eConditionProperty""$EngineName=""TEMP""$/&gt;&lt;Property$Type=""StateCon" 
"ditionProperty""$EngineName=""PRES""$/&gt;&lt;Property$Type=""StateConditi" 
"onProperty""$EngineName=""VFRAC""$/&gt;&lt;Property$Type=""StateConditionP" 
"roperty""$EngineName=""LFRAC""$/&gt;&lt;Property$Type=""StateConditionProp" 
"erty""$EngineName=""SFRAC""$/&gt;&lt;Property$Type=""StateConditionPropert" 
"y""$EngineName=""MASSVFRA""$/&gt;&lt;Property$Type=""StateConditionPropert" 
"y""$EngineName=""MASSLFRA""$/&gt;&lt;Property$Type=""StateConditionPropert" 
"y""$EngineName=""MASSSFRA""$/&gt;&lt;Property$Type=""StateConditionPropert" 
"y""$EngineName=""HMX""$/&gt;&lt;Property$Type=""StateConditionProperty""$En" 
"gineName=""MASSHMX""$/&gt;&lt;Property$Type=""StateConditionProperty""$Eng" 
"ineName=""SMX""$/&gt;&lt;Property$Type=""StateConditionProperty""$EngineNa" 
"me=""MASSSMX""$/&gt;&lt;Property$Type=""StateConditionProperty""$EngineNam" 
"e=""RHOMX""$/&gt;&lt;Property$Type=""StateConditionProperty""$EngineName=""" 
"MASSRHOM""$/&gt;&lt;Property$Type=""StateConditionProperty""$EngineName=""" 
"HFLMX""$/&gt;&lt;Property$Type=""StateConditionProperty""$EngineName=""MWM" 
"X""$/&gt;&lt;Property$Type=""StateConditionProperty""$EngineName=""MOLEFLO" 
"W""$/&gt;&lt;Property$Type=""StateConditionProperty""$EngineName=""MOLEFRA" 
"C""$/&gt;&lt;Property$Type=""StateConditionProperty""$EngineName=""MASSFLO" 
"W""$/&gt;&lt;Property$Type=""StateConditionProperty""$EngineName=""MASSFRA" 
"C""$/&gt;&lt;Property$Type=""StateConditionProperty""$EngineName=""VOLFLMX" 
"""$/&gt;&lt;Property$Type=""BatchProperty""$EngineName=""cmole_cycle""$/&gt" 
";&lt;Property$Type=""BatchProperty""$EngineName=""cmole_time""$/&gt;&lt;Pr" 
"operty$Type=""BatchProperty""$EngineName=""cmass_cycle""$/&gt;&lt;Property" 
"$Type=""BatchProperty""$EngineName=""cmass_time""$/&gt;&lt;Property$Type=""" 
"BatchProperty""$EngineName=""vol_cycle""$/&gt;&lt;Property$Type=""BatchPro" 
"perty""$EngineName=""vol_time""$/&gt;&lt;Property$Type=""BatchProperty""$En" 
"gineName=""enth_cycle""$/&gt;&lt;Property$Type=""BatchProperty""$EngineNam" 
"e=""enth_time""$/&gt;&lt;Property$Type=""BatchProperty""$EngineName=""cycle" 
"_time""$/&gt;&lt;Property$Type=""BatchProperty""$EngineName=""oper_time""$/" 
"&gt;&lt;Property$Type=""BatchProperty""$EngineName=""ntrain""$/&gt;&lt;/Pr" 
"operties&gt;&lt;/TFFTable&gt;&lt;/srcSettings&gt;</CommonShellSettings" 
"></tffString>" ) \ ? STREAM MATERIAL "WF-2" ? ; "METCBAR2_MOLE" ; \ 
SUBSTREAM SSID = MIXED TEMP = 200. <22> <4> PRES = 1. <20> <5> BASIS = 
"MASS-FRAC" FLOWBASE = MASS TOTFLOW = 296969.356 <-80> <3> TOTAL = 1. <-89> 
<0> JUNK = 1 \ \ SUBSTREAM SSID = CIPSD TOTAL = 0. <0> <0> \ \ MOLE-FLOW 
SSID1 = MIXED CID = H2O FLOW = 1. <-3> <0> \ \ "SS-FLOWEMBED" SSXML = ( 
"<tffString><GroupName>Default</GroupName><TemplateName>Full</TemplateN" 
"ame><IsTemplateGroupDefaulted>false</IsTemplateGroupDefaulted><IsTempl" 
"ateGlobalDefaulted>true</IsTemplateGlobalDefaulted><IncludesChildHiera" 
"rchyStreams>false</IncludesChildHierarchyStreams><CommonShellSettings>" 
"&lt;srcSettings$StreamIds=""WF-2""$TemplateName=""Full""&gt;&lt;TFFTable&g" 
"t;&lt;GeneralOptions&gt;Description,SourceAndDestination,StreamClass,M" 
"aximumErrorTolerance,CostFlow,PhaseLabel,ComponentAttributes,ParticleS" 
"izeDistributions,Temperature,Pressure,MolarVaporFraction,MolarLiquidFr" 
"action,MolarSolidFraction,MolarEnthalpy,MolarEntropy,MolarDensity,Mass" 
"VaporFraction,MassLiquidFraction,MassSolidFraction,MassEnthalpy,MassEn" 
"tropy,MassDensity,EnthalpyFlow,AverageMolecularWeight,BatchProperties&" 
"lt;/GeneralOptions&gt;&lt;ScopeOptions&gt;PhasesForMixedSubstream,Tota" 
"lStream,Substreams,MoleFlows,MassFlows,MoleFractions,MassFractions,Vol" 
"umeFlows&lt;/ScopeOptions&gt;&lt;Properties&gt;&lt;Property$Type=""Stat" 
"eConditionProperty""$EngineName=""TEMP""$/&gt;&lt;Property$Type=""StateCon" 
"ditionProperty""$EngineName=""PRES""$/&gt;&lt;Property$Type=""StateConditi" 
"onProperty""$EngineName=""VFRAC""$/&gt;&lt;Property$Type=""StateConditionP" 
"roperty""$EngineName=""LFRAC""$/&gt;&lt;Property$Type=""StateConditionProp" 
"erty""$EngineName=""SFRAC""$/&gt;&lt;Property$Type=""StateConditionPropert" 
"y""$EngineName=""MASSVFRA""$/&gt;&lt;Property$Type=""StateConditionPropert" 
"y""$EngineName=""MASSLFRA""$/&gt;&lt;Property$Type=""StateConditionPropert" 
"y""$EngineName=""MASSSFRA""$/&gt;&lt;Property$Type=""StateConditionPropert" 
"y""$EngineName=""HMX""$/&gt;&lt;Property$Type=""StateConditionProperty""$En" 
"gineName=""MASSHMX""$/&gt;&lt;Property$Type=""StateConditionProperty""$Eng" 
"ineName=""SMX""$/&gt;&lt;Property$Type=""StateConditionProperty""$EngineNa" 
"me=""MASSSMX""$/&gt;&lt;Property$Type=""StateConditionProperty""$EngineNam" 
"e=""RHOMX""$/&gt;&lt;Property$Type=""StateConditionProperty""$EngineName=""" 
"MASSRHOM""$/&gt;&lt;Property$Type=""StateConditionProperty""$EngineName=""" 
"HFLMX""$/&gt;&lt;Property$Type=""StateConditionProperty""$EngineName=""MWM" 
"X""$/&gt;&lt;Property$Type=""StateConditionProperty""$EngineName=""MOLEFLO" 
"W""$/&gt;&lt;Property$Type=""StateConditionProperty""$EngineName=""MOLEFRA" 
"C""$/&gt;&lt;Property$Type=""StateConditionProperty""$EngineName=""MASSFLO" 
"W""$/&gt;&lt;Property$Type=""StateConditionProperty""$EngineName=""MASSFRA" 
"C""$/&gt;&lt;Property$Type=""StateConditionProperty""$EngineName=""VOLFLMX" 
"""$/&gt;&lt;Property$Type=""BatchProperty""$EngineName=""cmole_cycle""$/&gt" 
";&lt;Property$Type=""BatchProperty""$EngineName=""cmole_time""$/&gt;&lt;Pr" 
"operty$Type=""BatchProperty""$EngineName=""cmass_cycle""$/&gt;&lt;Property" 
"$Type=""BatchProperty""$EngineName=""cmass_time""$/&gt;&lt;Property$Type=""" 
"BatchProperty""$EngineName=""vol_cycle""$/&gt;&lt;Property$Type=""BatchPro" 
"perty""$EngineName=""vol_time""$/&gt;&lt;Property$Type=""BatchProperty""$En" 
"gineName=""enth_cycle""$/&gt;&lt;Property$Type=""BatchProperty""$EngineNam" 
"e=""enth_time""$/&gt;&lt;Property$Type=""BatchProperty""$EngineName=""cycle" 
"_time""$/&gt;&lt;Property$Type=""BatchProperty""$EngineName=""oper_time""$/" 
"&gt;&lt;Property$Type=""BatchProperty""$EngineName=""ntrain""$/&gt;&lt;/Pr" 
"operties&gt;&lt;/TFFTable&gt;&lt;/srcSettings&gt;</CommonShellSettings" 
"></tffString>" ) \ ? STREAM MATERIAL WINRR ? ; "METCBAR2_MOLE" ; \ SUBSTREAM 
SSID = MIXED TOTAL = 0. <-89> <0> \ \ SUBSTREAM SSID = CIPSD TOTAL = 0. <-89> 
<0> \ \ "SS-FLOWEMBED" SSXML = ( 
"<tffString><GroupName>Default</GroupName><TemplateName>Full</TemplateN" 
"ame><IsTemplateGroupDefaulted>false</IsTemplateGroupDefaulted><IsTempl" 
"ateGlobalDefaulted>true</IsTemplateGlobalDefaulted><IncludesChildHiera" 
"rchyStreams>false</IncludesChildHierarchyStreams><CommonShellSettings>" 
"&lt;srcSettings$StreamIds=""WINRR""$TemplateName=""Full""&gt;&lt;TFFTable&" 
"gt;&lt;GeneralOptions&gt;Description,SourceAndDestination,StreamClass," 
"MaximumErrorTolerance,CostFlow,PhaseLabel,ComponentAttributes,Particle" 
"SizeDistributions,Temperature,Pressure,MolarVaporFraction,MolarLiquidF" 
"raction,MolarSolidFraction,MolarEnthalpy,MolarEntropy,MolarDensity,Mas" 
"sVaporFraction,MassLiquidFraction,MassSolidFraction,MassEnthalpy,MassE" 
"ntropy,MassDensity,EnthalpyFlow,AverageMolecularWeight,BatchProperties" 
"&lt;/GeneralOptions&gt;&lt;ScopeOptions&gt;PhasesForMixedSubstream,Tot" 
"alStream,Substreams,MoleFlows,MassFlows,MoleFractions,MassFractions,Vo" 
"lumeFlows&lt;/ScopeOptions&gt;&lt;Properties&gt;&lt;Property$Type=""Sta" 
"teConditionProperty""$EngineName=""TEMP""$/&gt;&lt;Property$Type=""StateCo" 
"nditionProperty""$EngineName=""PRES""$/&gt;&lt;Property$Type=""StateCondit" 
"ionProperty""$EngineName=""VFRAC""$/&gt;&lt;Property$Type=""StateCondition" 
"Property""$EngineName=""LFRAC""$/&gt;&lt;Property$Type=""StateConditionPro" 
"perty""$EngineName=""SFRAC""$/&gt;&lt;Property$Type=""StateConditionProper" 
"ty""$EngineName=""MASSVFRA""$/&gt;&lt;Property$Type=""StateConditionProper" 
"ty""$EngineName=""MASSLFRA""$/&gt;&lt;Property$Type=""StateConditionProper" 
"ty""$EngineName=""MASSSFRA""$/&gt;&lt;Property$Type=""StateConditionProper" 
"ty""$EngineName=""HMX""$/&gt;&lt;Property$Type=""StateConditionProperty""$E" 
"ngineName=""MASSHMX""$/&gt;&lt;Property$Type=""StateConditionProperty""$En" 
"gineName=""SMX""$/&gt;&lt;Property$Type=""StateConditionProperty""$EngineN" 
"ame=""MASSSMX""$/&gt;&lt;Property$Type=""StateConditionProperty""$EngineNa" 
"me=""RHOMX""$/&gt;&lt;Property$Type=""StateConditionProperty""$EngineName=" 
"""MASSRHOM""$/&gt;&lt;Property$Type=""StateConditionProperty""$EngineName=" 
"""HFLMX""$/&gt;&lt;Property$Type=""StateConditionProperty""$EngineName=""MW" 
"MX""$/&gt;&lt;Property$Type=""StateConditionProperty""$EngineName=""MOLEFL" 
"OW""$/&gt;&lt;Property$Type=""StateConditionProperty""$EngineName=""MOLEFR" 
"AC""$/&gt;&lt;Property$Type=""StateConditionProperty""$EngineName=""MASSFL" 
"OW""$/&gt;&lt;Property$Type=""StateConditionProperty""$EngineName=""MASSFR" 
"AC""$/&gt;&lt;Property$Type=""StateConditionProperty""$EngineName=""VOLFLM" 
"X""$/&gt;&lt;Property$Type=""BatchProperty""$EngineName=""cmole_cycle""$/&g" 
"t;&lt;Property$Type=""BatchProperty""$EngineName=""cmole_time""$/&gt;&lt;P" 
"roperty$Type=""BatchProperty""$EngineName=""cmass_cycle""$/&gt;&lt;Propert" 
"y$Type=""BatchProperty""$EngineName=""cmass_time""$/&gt;&lt;Property$Type=" 
"""BatchProperty""$EngineName=""vol_cycle""$/&gt;&lt;Property$Type=""BatchPr" 
"operty""$EngineName=""vol_time""$/&gt;&lt;Property$Type=""BatchProperty""$E" 
"ngineName=""enth_cycle""$/&gt;&lt;Property$Type=""BatchProperty""$EngineNa" 
"me=""enth_time""$/&gt;&lt;Property$Type=""BatchProperty""$EngineName=""cycl" 
"e_time""$/&gt;&lt;Property$Type=""BatchProperty""$EngineName=""oper_time""$" 
"/&gt;&lt;Property$Type=""BatchProperty""$EngineName=""ntrain""$/&gt;&lt;/P" 
"roperties&gt;&lt;/TFFTable&gt;&lt;/srcSettings&gt;</CommonShellSetting" 
"s></tffString>" ) \ ? STREAM MATERIAL WOUT ? ; "METCBAR2_MOLE" ; \ SUBSTREAM 
SSID = MIXED TOTAL = 0. <0> <0> \ \ SUBSTREAM SSID = CIPSD TOTAL = 0. <0> <0> 
\ \ "SS-FLOWEMBED" SSXML = ( 
"<tffString><GroupName>Default</GroupName><TemplateName>Full</TemplateN" 
"ame><IsTemplateGroupDefaulted>false</IsTemplateGroupDefaulted><IsTempl" 
"ateGlobalDefaulted>true</IsTemplateGlobalDefaulted><IncludesChildHiera" 
"rchyStreams>false</IncludesChildHierarchyStreams></tffString>" ) \ ? STREAM 
MATERIAL WOUTN ? ; "METCBAR2_MOLE" ; \ SUBSTREAM SSID = MIXED TOTAL = 0. <0> 
<0> \ \ SUBSTREAM SSID = CIPSD TOTAL = 0. <0> <0> \ \ "SS-FLOWEMBED" SSXML = 
( "<tffString><GroupName>Default</GroupName><TemplateName>Full</TemplateN" 
"ame><IsTemplateGroupDefaulted>false</IsTemplateGroupDefaulted><IsTempl" 
"ateGlobalDefaulted>true</IsTemplateGlobalDefaulted><IncludesChildHiera" 
"rchyStreams>false</IncludesChildHierarchyStreams><CommonShellSettings>" 
"&lt;srcSettings$StreamIds=""WOUTN""$TemplateName=""Full""&gt;&lt;TFFTable&" 
"gt;&lt;GeneralOptions&gt;Description,SourceAndDestination,StreamClass," 
"MaximumErrorTolerance,CostFlow,PhaseLabel,ComponentAttributes,Particle" 
"SizeDistributions,Temperature,Pressure,MolarVaporFraction,MolarLiquidF" 
"raction,MolarSolidFraction,MolarEnthalpy,MolarEntropy,MolarDensity,Mas" 
"sVaporFraction,MassLiquidFraction,MassSolidFraction,MassEnthalpy,MassE" 
"ntropy,MassDensity,EnthalpyFlow,AverageMolecularWeight,BatchProperties" 
"&lt;/GeneralOptions&gt;&lt;ScopeOptions&gt;PhasesForMixedSubstream,Tot" 
"alStream,Substreams,MoleFlows,MassFlows,MoleFractions,MassFractions,Vo" 
"lumeFlows&lt;/ScopeOptions&gt;&lt;Properties&gt;&lt;Property$Type=""Sta" 
"teConditionProperty""$EngineName=""TEMP""$/&gt;&lt;Property$Type=""StateCo" 
"nditionProperty""$EngineName=""PRES""$/&gt;&lt;Property$Type=""StateCondit" 
"ionProperty""$EngineName=""VFRAC""$/&gt;&lt;Property$Type=""StateCondition" 
"Property""$EngineName=""LFRAC""$/&gt;&lt;Property$Type=""StateConditionPro" 
"perty""$EngineName=""SFRAC""$/&gt;&lt;Property$Type=""StateConditionProper" 
"ty""$EngineName=""MASSVFRA""$/&gt;&lt;Property$Type=""StateConditionProper" 
"ty""$EngineName=""MASSLFRA""$/&gt;&lt;Property$Type=""StateConditionProper" 
"ty""$EngineName=""MASSSFRA""$/&gt;&lt;Property$Type=""StateConditionProper" 
"ty""$EngineName=""HMX""$/&gt;&lt;Property$Type=""StateConditionProperty""$E" 
"ngineName=""MASSHMX""$/&gt;&lt;Property$Type=""StateConditionProperty""$En" 
"gineName=""SMX""$/&gt;&lt;Property$Type=""StateConditionProperty""$EngineN" 
"ame=""MASSSMX""$/&gt;&lt;Property$Type=""StateConditionProperty""$EngineNa" 
"me=""RHOMX""$/&gt;&lt;Property$Type=""StateConditionProperty""$EngineName=" 
"""MASSRHOM""$/&gt;&lt;Property$Type=""StateConditionProperty""$EngineName=" 
"""HFLMX""$/&gt;&lt;Property$Type=""StateConditionProperty""$EngineName=""MW" 
"MX""$/&gt;&lt;Property$Type=""StateConditionProperty""$EngineName=""MOLEFL" 
"OW""$/&gt;&lt;Property$Type=""StateConditionProperty""$EngineName=""MOLEFR" 
"AC""$/&gt;&lt;Property$Type=""StateConditionProperty""$EngineName=""MASSFL" 
"OW""$/&gt;&lt;Property$Type=""StateConditionProperty""$EngineName=""MASSFR" 
"AC""$/&gt;&lt;Property$Type=""StateConditionProperty""$EngineName=""VOLFLM" 
"X""$/&gt;&lt;Property$Type=""BatchProperty""$EngineName=""cmole_cycle""$/&g" 
"t;&lt;Property$Type=""BatchProperty""$EngineName=""cmole_time""$/&gt;&lt;P" 
"roperty$Type=""BatchProperty""$EngineName=""cmass_cycle""$/&gt;&lt;Propert" 
"y$Type=""BatchProperty""$EngineName=""cmass_time""$/&gt;&lt;Property$Type=" 
"""BatchProperty""$EngineName=""vol_cycle""$/&gt;&lt;Property$Type=""BatchPr" 
"operty""$EngineName=""vol_time""$/&gt;&lt;Property$Type=""BatchProperty""$E" 
"ngineName=""enth_cycle""$/&gt;&lt;Property$Type=""BatchProperty""$EngineNa" 
"me=""enth_time""$/&gt;&lt;Property$Type=""BatchProperty""$EngineName=""cycl" 
"e_time""$/&gt;&lt;Property$Type=""BatchProperty""$EngineName=""oper_time""$" 
"/&gt;&lt;Property$Type=""BatchProperty""$EngineName=""ntrain""$/&gt;&lt;/P" 
"roperties&gt;&lt;/TFFTable&gt;&lt;/srcSettings&gt;</CommonShellSetting" 
"s></tffString>" ) \ ? STREAM MATERIAL WTORECC ? ; "METCBAR2_MOLE" ; \ 
SUBSTREAM SSID = MIXED TOTAL = 0. <-89> <0> \ \ SUBSTREAM SSID = CIPSD TOTAL
 = 0. <-89> <0> \ \ "SS-FLOWEMBED" SSXML = ( 
"<tffString><GroupName>Default</GroupName><TemplateName>Full</TemplateN" 
"ame><IsTemplateGroupDefaulted>false</IsTemplateGroupDefaulted><IsTempl" 
"ateGlobalDefaulted>true</IsTemplateGlobalDefaulted><IncludesChildHiera" 
"rchyStreams>false</IncludesChildHierarchyStreams><CommonShellSettings>" 
"&lt;srcSettings$StreamIds=""WTORECC""$TemplateName=""Full""&gt;&lt;TFFTabl" 
"e&gt;&lt;GeneralOptions&gt;Description,SourceAndDestination,StreamClas" 
"s,MaximumErrorTolerance,CostFlow,PhaseLabel,ComponentAttributes,Partic" 
"leSizeDistributions,Temperature,Pressure,MolarVaporFraction,MolarLiqui" 
"dFraction,MolarSolidFraction,MolarEnthalpy,MolarEntropy,MolarDensity,M" 
"assVaporFraction,MassLiquidFraction,MassSolidFraction,MassEnthalpy,Mas" 
"sEntropy,MassDensity,EnthalpyFlow,AverageMolecularWeight,BatchProperti" 
"es&lt;/GeneralOptions&gt;&lt;ScopeOptions&gt;PhasesForMixedSubstream,T" 
"otalStream,Substreams,MoleFlows,MassFlows,MoleFractions,MassFractions," 
"VolumeFlows&lt;/ScopeOptions&gt;&lt;Properties&gt;&lt;Property$Type=""S" 
"tateConditionProperty""$EngineName=""TEMP""$/&gt;&lt;Property$Type=""State" 
"ConditionProperty""$EngineName=""PRES""$/&gt;&lt;Property$Type=""StateCond" 
"itionProperty""$EngineName=""VFRAC""$/&gt;&lt;Property$Type=""StateConditi" 
"onProperty""$EngineName=""LFRAC""$/&gt;&lt;Property$Type=""StateConditionP" 
"roperty""$EngineName=""SFRAC""$/&gt;&lt;Property$Type=""StateConditionProp" 
"erty""$EngineName=""MASSVFRA""$/&gt;&lt;Property$Type=""StateConditionProp" 
"erty""$EngineName=""MASSLFRA""$/&gt;&lt;Property$Type=""StateConditionProp" 
"erty""$EngineName=""MASSSFRA""$/&gt;&lt;Property$Type=""StateConditionProp" 
"erty""$EngineName=""HMX""$/&gt;&lt;Property$Type=""StateConditionProperty""" 
"$EngineName=""MASSHMX""$/&gt;&lt;Property$Type=""StateConditionProperty""$" 
"EngineName=""SMX""$/&gt;&lt;Property$Type=""StateConditionProperty""$Engin" 
"eName=""MASSSMX""$/&gt;&lt;Property$Type=""StateConditionProperty""$Engine" 
"Name=""RHOMX""$/&gt;&lt;Property$Type=""StateConditionProperty""$EngineNam" 
"e=""MASSRHOM""$/&gt;&lt;Property$Type=""StateConditionProperty""$EngineNam" 
"e=""HFLMX""$/&gt;&lt;Property$Type=""StateConditionProperty""$EngineName=""" 
"MWMX""$/&gt;&lt;Property$Type=""StateConditionProperty""$EngineName=""MOLE" 
"FLOW""$/&gt;&lt;Property$Type=""StateConditionProperty""$EngineName=""MOLE" 
"FRAC""$/&gt;&lt;Property$Type=""StateConditionProperty""$EngineName=""MASS" 
"FLOW""$/&gt;&lt;Property$Type=""StateConditionProperty""$EngineName=""MASS" 
"FRAC""$/&gt;&lt;Property$Type=""StateConditionProperty""$EngineName=""VOLF" 
"LMX""$/&gt;&lt;Property$Type=""BatchProperty""$EngineName=""cmole_cycle""$/" 
"&gt;&lt;Property$Type=""BatchProperty""$EngineName=""cmole_time""$/&gt;&lt" 
";Property$Type=""BatchProperty""$EngineName=""cmass_cycle""$/&gt;&lt;Prope" 
"rty$Type=""BatchProperty""$EngineName=""cmass_time""$/&gt;&lt;Property$Typ" 
"e=""BatchProperty""$EngineName=""vol_cycle""$/&gt;&lt;Property$Type=""Batch" 
"Property""$EngineName=""vol_time""$/&gt;&lt;Property$Type=""BatchProperty""" 
"$EngineName=""enth_cycle""$/&gt;&lt;Property$Type=""BatchProperty""$Engine" 
"Name=""enth_time""$/&gt;&lt;Property$Type=""BatchProperty""$EngineName=""cy" 
"cle_time""$/&gt;&lt;Property$Type=""BatchProperty""$EngineName=""oper_time" 
"""$/&gt;&lt;Property$Type=""BatchProperty""$EngineName=""ntrain""$/&gt;&lt;" 
"/Properties&gt;&lt;/TFFTable&gt;&lt;/srcSettings&gt;</CommonShellSetti" 
"ngs></tffString>" ) \ ? "EO-VARS" ? ? BLOCK MIXER DISTANK2 ? ; "METCBAR2_MOLE" 
; ; TANK ; \ PARAM VISITED = 1 \ \ PROPERTIES OPSETNAME = ELECNRTL 
HENRY-COMPS = GLOBAL FRWATEROPSET = "STEAM-TA" SOLU-WATER = 3 TRUE-COMPS = 
YES \ \ "SS-FLOWEMBED" SSXML = ( 
"<tffString><GroupName>Boundary</GroupName><TemplateName>Full</Template" 
"Name><IsTemplateGroupDefaulted>false</IsTemplateGroupDefaulted><IsTemp" 
"lateGlobalDefaulted>true</IsTemplateGlobalDefaulted><IncludesChildHier" 
"archyStreams>false</IncludesChildHierarchyStreams></tffString>" ) \ ? BLOCK 
MIXER "M-TANK2" ? ; "METCBAR2_MOLE" ; ; TANK ; \ PARAM VISITED = 1 \ \ 
"SS-FLOWEMBED" SSXML = ( 
"<tffString><GroupName>Boundary</GroupName><TemplateName>Full</Template" 
"Name><IsTemplateGroupDefaulted>false</IsTemplateGroupDefaulted><IsTemp" 
"lateGlobalDefaulted>true</IsTemplateGlobalDefaulted><IncludesChildHier" 
"archyStreams>false</IncludesChildHierarchyStreams><CommonShellSettings" 
">&lt;srcSettings$StreamIds=""S2,S14,R-L4,R-L3""$TemplateName=""Full""&gt;&" 
"lt;TFFTable&gt;&lt;GeneralOptions&gt;Description,SourceAndDestination," 
"StreamClass,MaximumErrorTolerance,CostFlow,PhaseLabel,ComponentAttribu" 
"tes,ParticleSizeDistributions,Temperature,Pressure,MolarVaporFraction," 
"MolarLiquidFraction,MolarSolidFraction,MolarEnthalpy,MolarEntropy,Mola" 
"rDensity,MassVaporFraction,MassLiquidFraction,MassSolidFraction,MassEn" 
"thalpy,MassEntropy,MassDensity,EnthalpyFlow,AverageMolecularWeight,Bat" 
"chProperties&lt;/GeneralOptions&gt;&lt;ScopeOptions&gt;PhasesForMixedS" 
"ubstream,TotalStream,Substreams,MoleFlows,MassFlows,MoleFractions,Mass" 
"Fractions,VolumeFlows&lt;/ScopeOptions&gt;&lt;Properties&gt;&lt;Proper" 
"ty$Type=""StateConditionProperty""$EngineName=""TEMP""$/&gt;&lt;Property$T" 
"ype=""StateConditionProperty""$EngineName=""PRES""$/&gt;&lt;Property$Type=" 
"""StateConditionProperty""$EngineName=""VFRAC""$/&gt;&lt;Property$Type=""St" 
"ateConditionProperty""$EngineName=""LFRAC""$/&gt;&lt;Property$Type=""State" 
"ConditionProperty""$EngineName=""SFRAC""$/&gt;&lt;Property$Type=""StateCon" 
"ditionProperty""$EngineName=""MASSVFRA""$/&gt;&lt;Property$Type=""StateCon" 
"ditionProperty""$EngineName=""MASSLFRA""$/&gt;&lt;Property$Type=""StateCon" 
"ditionProperty""$EngineName=""MASSSFRA""$/&gt;&lt;Property$Type=""StateCon" 
"ditionProperty""$EngineName=""HMX""$/&gt;&lt;Property$Type=""StateConditio" 
"nProperty""$EngineName=""MASSHMX""$/&gt;&lt;Property$Type=""StateCondition" 
"Property""$EngineName=""SMX""$/&gt;&lt;Property$Type=""StateConditionPrope" 
"rty""$EngineName=""MASSSMX""$/&gt;&lt;Property$Type=""StateConditionProper" 
"ty""$EngineName=""RHOMX""$/&gt;&lt;Property$Type=""StateConditionProperty""" 
"$EngineName=""MASSRHOM""$/&gt;&lt;Property$Type=""StateConditionProperty""" 
"$EngineName=""HFLMX""$/&gt;&lt;Property$Type=""StateConditionProperty""$En" 
"gineName=""MWMX""$/&gt;&lt;Property$Type=""StateConditionProperty""$Engine" 
"Name=""MOLEFLOW""$/&gt;&lt;Property$Type=""StateConditionProperty""$Engine" 
"Name=""MOLEFRAC""$/&gt;&lt;Property$Type=""StateConditionProperty""$Engine" 
"Name=""MASSFLOW""$/&gt;&lt;Property$Type=""StateConditionProperty""$Engine" 
"Name=""MASSFRAC""$/&gt;&lt;Property$Type=""StateConditionProperty""$Engine" 
"Name=""VOLFLMX""$/&gt;&lt;Property$Type=""BatchProperty""$EngineName=""cmol" 
"e_cycle""$/&gt;&lt;Property$Type=""BatchProperty""$EngineName=""cmole_time" 
"""$/&gt;&lt;Property$Type=""BatchProperty""$EngineName=""cmass_cycle""$/&gt" 
";&lt;Property$Type=""BatchProperty""$EngineName=""cmass_time""$/&gt;&lt;Pr" 
"operty$Type=""BatchProperty""$EngineName=""vol_cycle""$/&gt;&lt;Property$T" 
"ype=""BatchProperty""$EngineName=""vol_time""$/&gt;&lt;Property$Type=""Batc" 
"hProperty""$EngineName=""enth_cycle""$/&gt;&lt;Property$Type=""BatchProper" 
"ty""$EngineName=""enth_time""$/&gt;&lt;Property$Type=""BatchProperty""$Engi" 
"neName=""cycle_time""$/&gt;&lt;Property$Type=""BatchProperty""$EngineName=" 
"""oper_time""$/&gt;&lt;Property$Type=""BatchProperty""$EngineName=""ntrain""" 
"$/&gt;&lt;/Properties&gt;&lt;/TFFTable&gt;&lt;/srcSettings&gt;</Common" 
"ShellSettings></tffString>" ) \ ? BLOCK MIXER "PW-TNK" ? ; "METCBAR2_MOLE" ; 
; TANK ; \ PARAM VISITED = 1 \ \ "SS-FLOWEMBED" SSXML = ( 
"<tffString><GroupName>Boundary</GroupName><TemplateName>Full</Template" 
"Name><IsTemplateGroupDefaulted>false</IsTemplateGroupDefaulted><IsTemp" 
"lateGlobalDefaulted>true</IsTemplateGlobalDefaulted><IncludesChildHier" 
"archyStreams>false</IncludesChildHierarchyStreams><CommonShellSettings" 
">&lt;srcSettings$StreamIds=""MU-PW,PW8,P-WR""$TemplateName=""Full""&gt;&lt" 
";TFFTable&gt;&lt;GeneralOptions&gt;Description,SourceAndDestination,St" 
"reamClass,MaximumErrorTolerance,CostFlow,PhaseLabel,ComponentAttribute" 
"s,ParticleSizeDistributions,Temperature,Pressure,MolarVaporFraction,Mo" 
"larLiquidFraction,MolarSolidFraction,MolarEnthalpy,MolarEntropy,MolarD" 
"ensity,MassVaporFraction,MassLiquidFraction,MassSolidFraction,MassEnth" 
"alpy,MassEntropy,MassDensity,EnthalpyFlow,AverageMolecularWeight,Batch" 
"Properties&lt;/GeneralOptions&gt;&lt;ScopeOptions&gt;PhasesForMixedSub" 
"stream,TotalStream,Substreams,MoleFlows,MassFlows,MoleFractions,MassFr" 
"actions,VolumeFlows&lt;/ScopeOptions&gt;&lt;Properties&gt;&lt;Property" 
"$Type=""StateConditionProperty""$EngineName=""TEMP""$/&gt;&lt;Property$Typ" 
"e=""StateConditionProperty""$EngineName=""PRES""$/&gt;&lt;Property$Type=""S" 
"tateConditionProperty""$EngineName=""VFRAC""$/&gt;&lt;Property$Type=""Stat" 
"eConditionProperty""$EngineName=""LFRAC""$/&gt;&lt;Property$Type=""StateCo" 
"nditionProperty""$EngineName=""SFRAC""$/&gt;&lt;Property$Type=""StateCondi" 
"tionProperty""$EngineName=""MASSVFRA""$/&gt;&lt;Property$Type=""StateCondi" 
"tionProperty""$EngineName=""MASSLFRA""$/&gt;&lt;Property$Type=""StateCondi" 
"tionProperty""$EngineName=""MASSSFRA""$/&gt;&lt;Property$Type=""StateCondi" 
"tionProperty""$EngineName=""HMX""$/&gt;&lt;Property$Type=""StateConditionP" 
"roperty""$EngineName=""MASSHMX""$/&gt;&lt;Property$Type=""StateConditionPr" 
"operty""$EngineName=""SMX""$/&gt;&lt;Property$Type=""StateConditionPropert" 
"y""$EngineName=""MASSSMX""$/&gt;&lt;Property$Type=""StateConditionProperty" 
"""$EngineName=""RHOMX""$/&gt;&lt;Property$Type=""StateConditionProperty""$E" 
"ngineName=""MASSRHOM""$/&gt;&lt;Property$Type=""StateConditionProperty""$E" 
"ngineName=""HFLMX""$/&gt;&lt;Property$Type=""StateConditionProperty""$Engi" 
"neName=""MWMX""$/&gt;&lt;Property$Type=""StateConditionProperty""$EngineNa" 
"me=""MOLEFLOW""$/&gt;&lt;Property$Type=""StateConditionProperty""$EngineNa" 
"me=""MOLEFRAC""$/&gt;&lt;Property$Type=""StateConditionProperty""$EngineNa" 
"me=""MASSFLOW""$/&gt;&lt;Property$Type=""StateConditionProperty""$EngineNa" 
"me=""MASSFRAC""$/&gt;&lt;Property$Type=""StateConditionProperty""$EngineNa" 
"me=""VOLFLMX""$/&gt;&lt;Property$Type=""BatchProperty""$EngineName=""cmole_" 
"cycle""$/&gt;&lt;Property$Type=""BatchProperty""$EngineName=""cmole_time""$" 
"/&gt;&lt;Property$Type=""BatchProperty""$EngineName=""cmass_cycle""$/&gt;&" 
"lt;Property$Type=""BatchProperty""$EngineName=""cmass_time""$/&gt;&lt;Prop" 
"erty$Type=""BatchProperty""$EngineName=""vol_cycle""$/&gt;&lt;Property$Typ" 
"e=""BatchProperty""$EngineName=""vol_time""$/&gt;&lt;Property$Type=""BatchP" 
"roperty""$EngineName=""enth_cycle""$/&gt;&lt;Property$Type=""BatchProperty" 
"""$EngineName=""enth_time""$/&gt;&lt;Property$Type=""BatchProperty""$Engine" 
"Name=""cycle_time""$/&gt;&lt;Property$Type=""BatchProperty""$EngineName=""o" 
"per_time""$/&gt;&lt;Property$Type=""BatchProperty""$EngineName=""ntrain""$/" 
"&gt;&lt;/Properties&gt;&lt;/TFFTable&gt;&lt;/srcSettings&gt;</CommonSh" 
"ellSettings></tffString>" ) \ ? BLOCK MIXER "W-TANK" ? ; "METCBAR2_MOLE" ; ; 
TANK ; \ PARAM PRES = 1. <20> <5> VISITED = 1 \ \ "SS-FLOWEMBED" SSXML = ( 
"<tffString><GroupName>Boundary</GroupName><TemplateName>Full</Template" 
"Name><IsTemplateGroupDefaulted>false</IsTemplateGroupDefaulted><IsTemp" 
"lateGlobalDefaulted>true</IsTemplateGlobalDefaulted><IncludesChildHier" 
"archyStreams>false</IncludesChildHierarchyStreams><CommonShellSettings" 
">&lt;srcSettings$StreamIds=""WC-4,WC-5,WOUT""$TemplateName=""Full""&gt;&lt" 
";TFFTable&gt;&lt;GeneralOptions&gt;Description,SourceAndDestination,St" 
"reamClass,MaximumErrorTolerance,CostFlow,PhaseLabel,ComponentAttribute" 
"s,ParticleSizeDistributions,Temperature,Pressure,MolarVaporFraction,Mo" 
"larLiquidFraction,MolarSolidFraction,MolarEnthalpy,MolarEntropy,MolarD" 
"ensity,MassVaporFraction,MassLiquidFraction,MassSolidFraction,MassEnth" 
"alpy,MassEntropy,MassDensity,EnthalpyFlow,AverageMolecularWeight,Batch" 
"Properties&lt;/GeneralOptions&gt;&lt;ScopeOptions&gt;PhasesForMixedSub" 
"stream,TotalStream,Substreams,MoleFlows,MassFlows,MoleFractions,MassFr" 
"actions,VolumeFlows&lt;/ScopeOptions&gt;&lt;Properties&gt;&lt;Property" 
"$Type=""StateConditionProperty""$EngineName=""TEMP""$/&gt;&lt;Property$Typ" 
"e=""StateConditionProperty""$EngineName=""PRES""$/&gt;&lt;Property$Type=""S" 
"tateConditionProperty""$EngineName=""VFRAC""$/&gt;&lt;Property$Type=""Stat" 
"eConditionProperty""$EngineName=""LFRAC""$/&gt;&lt;Property$Type=""StateCo" 
"nditionProperty""$EngineName=""SFRAC""$/&gt;&lt;Property$Type=""StateCondi" 
"tionProperty""$EngineName=""MASSVFRA""$/&gt;&lt;Property$Type=""StateCondi" 
"tionProperty""$EngineName=""MASSLFRA""$/&gt;&lt;Property$Type=""StateCondi" 
"tionProperty""$EngineName=""MASSSFRA""$/&gt;&lt;Property$Type=""StateCondi" 
"tionProperty""$EngineName=""HMX""$/&gt;&lt;Property$Type=""StateConditionP" 
"roperty""$EngineName=""MASSHMX""$/&gt;&lt;Property$Type=""StateConditionPr" 
"operty""$EngineName=""SMX""$/&gt;&lt;Property$Type=""StateConditionPropert" 
"y""$EngineName=""MASSSMX""$/&gt;&lt;Property$Type=""StateConditionProperty" 
"""$EngineName=""RHOMX""$/&gt;&lt;Property$Type=""StateConditionProperty""$E" 
"ngineName=""MASSRHOM""$/&gt;&lt;Property$Type=""StateConditionProperty""$E" 
"ngineName=""HFLMX""$/&gt;&lt;Property$Type=""StateConditionProperty""$Engi" 
"neName=""MWMX""$/&gt;&lt;Property$Type=""StateConditionProperty""$EngineNa" 
"me=""MOLEFLOW""$/&gt;&lt;Property$Type=""StateConditionProperty""$EngineNa" 
"me=""MOLEFRAC""$/&gt;&lt;Property$Type=""StateConditionProperty""$EngineNa" 
"me=""MASSFLOW""$/&gt;&lt;Property$Type=""StateConditionProperty""$EngineNa" 
"me=""MASSFRAC""$/&gt;&lt;Property$Type=""StateConditionProperty""$EngineNa" 
"me=""VOLFLMX""$/&gt;&lt;Property$Type=""BatchProperty""$EngineName=""cmole_" 
"cycle""$/&gt;&lt;Property$Type=""BatchProperty""$EngineName=""cmole_time""$" 
"/&gt;&lt;Property$Type=""BatchProperty""$EngineName=""cmass_cycle""$/&gt;&" 
"lt;Property$Type=""BatchProperty""$EngineName=""cmass_time""$/&gt;&lt;Prop" 
"erty$Type=""BatchProperty""$EngineName=""vol_cycle""$/&gt;&lt;Property$Typ" 
"e=""BatchProperty""$EngineName=""vol_time""$/&gt;&lt;Property$Type=""BatchP" 
"roperty""$EngineName=""enth_cycle""$/&gt;&lt;Property$Type=""BatchProperty" 
"""$EngineName=""enth_time""$/&gt;&lt;Property$Type=""BatchProperty""$Engine" 
"Name=""cycle_time""$/&gt;&lt;Property$Type=""BatchProperty""$EngineName=""o" 
"per_time""$/&gt;&lt;Property$Type=""BatchProperty""$EngineName=""ntrain""$/" 
"&gt;&lt;/Properties&gt;&lt;/TFFTable&gt;&lt;/srcSettings&gt;</CommonSh" 
"ellSettings></tffString>" ) \ ? BLOCK FSPLIT "D-SPL" ? ; "METCBAR2_MOLE" ; ; 
TEE ; \ PARAM SID = W22 FLOW-BASIS = MASS BASIS-FLOW = 7082.301127 <-80> <3> 
/  SID = WF \ \ STREAM-ORDER ORDER-STREAM = W22 /  ORDER-STREAM = WF \ ? 
BLOCK FSPLIT "SPL-AIR" ? ; "METCBAR2_MOLE" ; ; TRIANGLE ; \ PARAM SID = 
"GIN-IN" FRAC = 0.16666666667 <0> <0> /  SID = "R-GIN-IN" \ \ STREAM-ORDER 
ORDER-STREAM = "GIN-IN" /  ORDER-STREAM = "R-GIN-IN" \ ? BLOCK FSPLIT 
"SPL-GINH" ? ; "METCBAR2_MOLE" ; ; TRIANGLE ; \ PARAM SID = RAIRIN /  SID = 
"AIR-IN" FRAC = 0.2 <0> <0> \ \ STREAM-ORDER ORDER-STREAM = RAIRIN /  
ORDER-STREAM = "AIR-IN" \ ? BLOCK FSPLIT "SPL-LIQ" ? ; "METCBAR2_MOLE" ; ; 
TRIANGLE ; \ PARAM SID = "LIN-IN" FRAC = 0.16666666667 <0> <0> /  SID = 
"R-LIN-IN" \ \ STREAM-ORDER ORDER-STREAM = "LIN-IN" /  ORDER-STREAM = 
"R-LIN-IN" \ \ "SS-FLOWEMBED" SSXML = ( 
"<tffString><GroupName>Boundary</GroupName><TemplateName>Full</Template" 
"Name><IsTemplateGroupDefaulted>false</IsTemplateGroupDefaulted><IsTemp" 
"lateGlobalDefaulted>true</IsTemplateGlobalDefaulted><IncludesChildHier" 
"archyStreams>false</IncludesChildHierarchyStreams><CommonShellSettings" 
">&lt;srcSettings$StreamIds=""SLN,LIN-IN,R-LIN-IN""$TemplateName=""Full""&g" 
"t;&lt;TFFTable&gt;&lt;GeneralOptions&gt;Description,SourceAndDestinati" 
"on,StreamClass,MaximumErrorTolerance,CostFlow,PhaseLabel,ComponentAttr" 
"ibutes,ParticleSizeDistributions,Temperature,Pressure,MolarVaporFracti" 
"on,MolarLiquidFraction,MolarSolidFraction,MolarEnthalpy,MolarEntropy,M" 
"olarDensity,MassVaporFraction,MassLiquidFraction,MassSolidFraction,Mas" 
"sEnthalpy,MassEntropy,MassDensity,EnthalpyFlow,AverageMolecularWeight," 
"BatchProperties&lt;/GeneralOptions&gt;&lt;ScopeOptions&gt;PhasesForMix" 
"edSubstream,TotalStream,Substreams,MoleFlows,MassFlows,MoleFractions,M" 
"assFractions,VolumeFlows&lt;/ScopeOptions&gt;&lt;Properties&gt;&lt;Pro" 
"perty$Type=""StateConditionProperty""$EngineName=""TEMP""$/&gt;&lt;Propert" 
"y$Type=""StateConditionProperty""$EngineName=""PRES""$/&gt;&lt;Property$Ty" 
"pe=""StateConditionProperty""$EngineName=""VFRAC""$/&gt;&lt;Property$Type=" 
"""StateConditionProperty""$EngineName=""LFRAC""$/&gt;&lt;Property$Type=""St" 
"ateConditionProperty""$EngineName=""SFRAC""$/&gt;&lt;Property$Type=""State" 
"ConditionProperty""$EngineName=""MASSVFRA""$/&gt;&lt;Property$Type=""State" 
"ConditionProperty""$EngineName=""MASSLFRA""$/&gt;&lt;Property$Type=""State" 
"ConditionProperty""$EngineName=""MASSSFRA""$/&gt;&lt;Property$Type=""State" 
"ConditionProperty""$EngineName=""HMX""$/&gt;&lt;Property$Type=""StateCondi" 
"tionProperty""$EngineName=""MASSHMX""$/&gt;&lt;Property$Type=""StateCondit" 
"ionProperty""$EngineName=""SMX""$/&gt;&lt;Property$Type=""StateConditionPr" 
"operty""$EngineName=""MASSSMX""$/&gt;&lt;Property$Type=""StateConditionPro" 
"perty""$EngineName=""RHOMX""$/&gt;&lt;Property$Type=""StateConditionProper" 
"ty""$EngineName=""MASSRHOM""$/&gt;&lt;Property$Type=""StateConditionProper" 
"ty""$EngineName=""HFLMX""$/&gt;&lt;Property$Type=""StateConditionProperty""" 
"$EngineName=""MWMX""$/&gt;&lt;Property$Type=""StateConditionProperty""$Eng" 
"ineName=""MOLEFLOW""$/&gt;&lt;Property$Type=""StateConditionProperty""$Eng" 
"ineName=""MOLEFRAC""$/&gt;&lt;Property$Type=""StateConditionProperty""$Eng" 
"ineName=""MASSFLOW""$/&gt;&lt;Property$Type=""StateConditionProperty""$Eng" 
"ineName=""MASSFRAC""$/&gt;&lt;Property$Type=""StateConditionProperty""$Eng" 
"ineName=""VOLFLMX""$/&gt;&lt;Property$Type=""BatchProperty""$EngineName=""c" 
"mole_cycle""$/&gt;&lt;Property$Type=""BatchProperty""$EngineName=""cmole_t" 
"ime""$/&gt;&lt;Property$Type=""BatchProperty""$EngineName=""cmass_cycle""$/" 
"&gt;&lt;Property$Type=""BatchProperty""$EngineName=""cmass_time""$/&gt;&lt" 
";Property$Type=""BatchProperty""$EngineName=""vol_cycle""$/&gt;&lt;Propert" 
"y$Type=""BatchProperty""$EngineName=""vol_time""$/&gt;&lt;Property$Type=""B" 
"atchProperty""$EngineName=""enth_cycle""$/&gt;&lt;Property$Type=""BatchPro" 
"perty""$EngineName=""enth_time""$/&gt;&lt;Property$Type=""BatchProperty""$E" 
"ngineName=""cycle_time""$/&gt;&lt;Property$Type=""BatchProperty""$EngineNa" 
"me=""oper_time""$/&gt;&lt;Property$Type=""BatchProperty""$EngineName=""ntra" 
"in""$/&gt;&lt;/Properties&gt;&lt;/TFFTable&gt;&lt;/srcSettings&gt;</Com" 
"monShellSettings></tffString>" ) \ ? BLOCK FSPLIT "SPL-PW" ? ; "METCBAR2_MOLE" 
; ; TRIANGLE ; \ PARAM SID = "PW-IN" FLOW-BASIS = MASS BASIS-FLOW = 
2936635.66 <-80> <3> /  SID = "R-PWIN" \ \ STREAM-ORDER ORDER-STREAM = "PW-IN" 
/  ORDER-STREAM = "R-PWIN" \ ? BLOCK FSPLIT "SPL-ST" ? ; "METCBAR2_MOLE" ; ; 
TRIANGLE ; \ PARAM SID = "LP-ST1" FRAC = 0.948 <0> <0> /  SID = "LP-ST2" \ 
\ STREAM-ORDER ORDER-STREAM = "LP-ST1" /  ORDER-STREAM = "LP-ST2" \ ? BLOCK 
FSPLIT "SPL-W2" ? ; "METCBAR2_MOLE" ; ; TRIANGLE ; \ PARAM SID = EW1 
FLOW-BASIS = MASS BASIS-FLOW = 2000. <-80> <3> /  SID = "WC-5" \ \ 
STREAM-ORDER ORDER-STREAM = EW1 /  ORDER-STREAM = "WC-5" \ ? BLOCK FSPLIT 
SPL1 ? ; "METCBAR2_MOLE" ; ; TRIANGLE ; \ PARAM SID = RECY /  SID = NAOHPRO 
FLOW-BASIS = MASS BASIS-FLOW = 97391.10915 <-80> <3> \ \ STREAM-ORDER 
ORDER-STREAM = RECY /  ORDER-STREAM = NAOHPRO \ ? BLOCK FSPLIT SPLIT ? ; 
"METCBAR2_MOLE" ; ; TEE ; \ PARAM SID = RLINR FLOW-BASIS = MASS BASIS-FLOW = 
17013788.08 <-80> <3> /  SID = LOUTL FLOW-BASIS = MASS \ \ STREAM-ORDER 
ORDER-STREAM = RLINR /  ORDER-STREAM = LOUTL \ \ "SS-FLOWEMBED" SSXML = ( 
"<tffString><GroupName>Boundary</GroupName><TemplateName>Full</Template" 
"Name><IsTemplateGroupDefaulted>false</IsTemplateGroupDefaulted><IsTemp" 
"lateGlobalDefaulted>true</IsTemplateGlobalDefaulted><IncludesChildHier" 
"archyStreams>false</IncludesChildHierarchyStreams><CommonShellSettings" 
">&lt;srcSettings$StreamIds=""LOUT,LOUTL,RLINR""$TemplateName=""Full""&gt;&" 
"lt;TFFTable&gt;&lt;GeneralOptions&gt;Description,SourceAndDestination," 
"StreamClass,MaximumErrorTolerance,CostFlow,PhaseLabel,ComponentAttribu" 
"tes,ParticleSizeDistributions,Temperature,Pressure,MolarVaporFraction," 
"MolarLiquidFraction,MolarSolidFraction,MolarEnthalpy,MolarEntropy,Mola" 
"rDensity,MassVaporFraction,MassLiquidFraction,MassSolidFraction,MassEn" 
"thalpy,MassEntropy,MassDensity,EnthalpyFlow,AverageMolecularWeight,Bat" 
"chProperties&lt;/GeneralOptions&gt;&lt;ScopeOptions&gt;PhasesForMixedS" 
"ubstream,TotalStream,Substreams,MoleFlows,MassFlows,MoleFractions,Mass" 
"Fractions,VolumeFlows&lt;/ScopeOptions&gt;&lt;Properties&gt;&lt;Proper" 
"ty$Type=""StateConditionProperty""$EngineName=""TEMP""$/&gt;&lt;Property$T" 
"ype=""StateConditionProperty""$EngineName=""PRES""$/&gt;&lt;Property$Type=" 
"""StateConditionProperty""$EngineName=""VFRAC""$/&gt;&lt;Property$Type=""St" 
"ateConditionProperty""$EngineName=""LFRAC""$/&gt;&lt;Property$Type=""State" 
"ConditionProperty""$EngineName=""SFRAC""$/&gt;&lt;Property$Type=""StateCon" 
"ditionProperty""$EngineName=""MASSVFRA""$/&gt;&lt;Property$Type=""StateCon" 
"ditionProperty""$EngineName=""MASSLFRA""$/&gt;&lt;Property$Type=""StateCon" 
"ditionProperty""$EngineName=""MASSSFRA""$/&gt;&lt;Property$Type=""StateCon" 
"ditionProperty""$EngineName=""HMX""$/&gt;&lt;Property$Type=""StateConditio" 
"nProperty""$EngineName=""MASSHMX""$/&gt;&lt;Property$Type=""StateCondition" 
"Property""$EngineName=""SMX""$/&gt;&lt;Property$Type=""StateConditionPrope" 
"rty""$EngineName=""MASSSMX""$/&gt;&lt;Property$Type=""StateConditionProper" 
"ty""$EngineName=""RHOMX""$/&gt;&lt;Property$Type=""StateConditionProperty""" 
"$EngineName=""MASSRHOM""$/&gt;&lt;Property$Type=""StateConditionProperty""" 
"$EngineName=""HFLMX""$/&gt;&lt;Property$Type=""StateConditionProperty""$En" 
"gineName=""MWMX""$/&gt;&lt;Property$Type=""StateConditionProperty""$Engine" 
"Name=""MOLEFLOW""$/&gt;&lt;Property$Type=""StateConditionProperty""$Engine" 
"Name=""MOLEFRAC""$/&gt;&lt;Property$Type=""StateConditionProperty""$Engine" 
"Name=""MASSFLOW""$/&gt;&lt;Property$Type=""StateConditionProperty""$Engine" 
"Name=""MASSFRAC""$/&gt;&lt;Property$Type=""StateConditionProperty""$Engine" 
"Name=""VOLFLMX""$/&gt;&lt;Property$Type=""BatchProperty""$EngineName=""cmol" 
"e_cycle""$/&gt;&lt;Property$Type=""BatchProperty""$EngineName=""cmole_time" 
"""$/&gt;&lt;Property$Type=""BatchProperty""$EngineName=""cmass_cycle""$/&gt" 
";&lt;Property$Type=""BatchProperty""$EngineName=""cmass_time""$/&gt;&lt;Pr" 
"operty$Type=""BatchProperty""$EngineName=""vol_cycle""$/&gt;&lt;Property$T" 
"ype=""BatchProperty""$EngineName=""vol_time""$/&gt;&lt;Property$Type=""Batc" 
"hProperty""$EngineName=""enth_cycle""$/&gt;&lt;Property$Type=""BatchProper" 
"ty""$EngineName=""enth_time""$/&gt;&lt;Property$Type=""BatchProperty""$Engi" 
"neName=""cycle_time""$/&gt;&lt;Property$Type=""BatchProperty""$EngineName=" 
"""oper_time""$/&gt;&lt;Property$Type=""BatchProperty""$EngineName=""ntrain""" 
"$/&gt;&lt;/Properties&gt;&lt;/TFFTable&gt;&lt;/srcSettings&gt;</Common" 
"ShellSettings></tffString>" ) \ ? BLOCK FSPLIT SPLWO ? ; "METCBAR2_MOLE" ; ; 
TRIANGLE ; \ PARAM SID = WTOREC FLOW-BASIS = MASS BASIS-FLOW = 336767.4925 
<-80> <3> /  SID = WOUTN \ \ STREAM-ORDER ORDER-STREAM = WTOREC /  
ORDER-STREAM = WOUTN \ \ PROPERTIES OPSETNAME = ELECNRTL HENRY-COMPS = 
ALLHENR FRWATEROPSET = "STEAM-TA" SOLU-WATER = 3 TRUE-COMPS = YES \ \ 
"SS-FLOWEMBED" SSXML = ( 
"<tffString><GroupName>Boundary</GroupName><TemplateName>Full</Template" 
"Name><IsTemplateGroupDefaulted>false</IsTemplateGroupDefaulted><IsTemp" 
"lateGlobalDefaulted>true</IsTemplateGlobalDefaulted><IncludesChildHier" 
"archyStreams>false</IncludesChildHierarchyStreams><CommonShellSettings" 
">&lt;srcSettings$StreamIds=""WOUT,WOUTN,WTOREC""$TemplateName=""Full""&gt;" 
"&lt;TFFTable&gt;&lt;GeneralOptions&gt;Description,SourceAndDestination" 
",StreamClass,MaximumErrorTolerance,CostFlow,PhaseLabel,ComponentAttrib" 
"utes,ParticleSizeDistributions,Temperature,Pressure,MolarVaporFraction" 
",MolarLiquidFraction,MolarSolidFraction,MolarEnthalpy,MolarEntropy,Mol" 
"arDensity,MassVaporFraction,MassLiquidFraction,MassSolidFraction,MassE" 
"nthalpy,MassEntropy,MassDensity,EnthalpyFlow,AverageMolecularWeight,Ba" 
"tchProperties&lt;/GeneralOptions&gt;&lt;ScopeOptions&gt;PhasesForMixed" 
"Substream,TotalStream,Substreams,MoleFlows,MassFlows,MoleFractions,Mas" 
"sFractions,VolumeFlows&lt;/ScopeOptions&gt;&lt;Properties&gt;&lt;Prope" 
"rty$Type=""StateConditionProperty""$EngineName=""TEMP""$/&gt;&lt;Property$" 
"Type=""StateConditionProperty""$EngineName=""PRES""$/&gt;&lt;Property$Type" 
"=""StateConditionProperty""$EngineName=""VFRAC""$/&gt;&lt;Property$Type=""S" 
"tateConditionProperty""$EngineName=""LFRAC""$/&gt;&lt;Property$Type=""Stat" 
"eConditionProperty""$EngineName=""SFRAC""$/&gt;&lt;Property$Type=""StateCo" 
"nditionProperty""$EngineName=""MASSVFRA""$/&gt;&lt;Property$Type=""StateCo" 
"nditionProperty""$EngineName=""MASSLFRA""$/&gt;&lt;Property$Type=""StateCo" 
"nditionProperty""$EngineName=""MASSSFRA""$/&gt;&lt;Property$Type=""StateCo" 
"nditionProperty""$EngineName=""HMX""$/&gt;&lt;Property$Type=""StateConditi" 
"onProperty""$EngineName=""MASSHMX""$/&gt;&lt;Property$Type=""StateConditio" 
"nProperty""$EngineName=""SMX""$/&gt;&lt;Property$Type=""StateConditionProp" 
"erty""$EngineName=""MASSSMX""$/&gt;&lt;Property$Type=""StateConditionPrope" 
"rty""$EngineName=""RHOMX""$/&gt;&lt;Property$Type=""StateConditionProperty" 
"""$EngineName=""MASSRHOM""$/&gt;&lt;Property$Type=""StateConditionProperty" 
"""$EngineName=""HFLMX""$/&gt;&lt;Property$Type=""StateConditionProperty""$E" 
"ngineName=""MWMX""$/&gt;&lt;Property$Type=""StateConditionProperty""$Engin" 
"eName=""MOLEFLOW""$/&gt;&lt;Property$Type=""StateConditionProperty""$Engin" 
"eName=""MOLEFRAC""$/&gt;&lt;Property$Type=""StateConditionProperty""$Engin" 
"eName=""MASSFLOW""$/&gt;&lt;Property$Type=""StateConditionProperty""$Engin" 
"eName=""MASSFRAC""$/&gt;&lt;Property$Type=""StateConditionProperty""$Engin" 
"eName=""VOLFLMX""$/&gt;&lt;Property$Type=""BatchProperty""$EngineName=""cmo" 
"le_cycle""$/&gt;&lt;Property$Type=""BatchProperty""$EngineName=""cmole_tim" 
"e""$/&gt;&lt;Property$Type=""BatchProperty""$EngineName=""cmass_cycle""$/&g" 
"t;&lt;Property$Type=""BatchProperty""$EngineName=""cmass_time""$/&gt;&lt;P" 
"roperty$Type=""BatchProperty""$EngineName=""vol_cycle""$/&gt;&lt;Property$" 
"Type=""BatchProperty""$EngineName=""vol_time""$/&gt;&lt;Property$Type=""Bat" 
"chProperty""$EngineName=""enth_cycle""$/&gt;&lt;Property$Type=""BatchPrope" 
"rty""$EngineName=""enth_time""$/&gt;&lt;Property$Type=""BatchProperty""$Eng" 
"ineName=""cycle_time""$/&gt;&lt;Property$Type=""BatchProperty""$EngineName" 
"=""oper_time""$/&gt;&lt;Property$Type=""BatchProperty""$EngineName=""ntrain" 
"""$/&gt;&lt;/Properties&gt;&lt;/TFFTable&gt;&lt;/srcSettings&gt;</Commo" 
"nShellSettings></tffString>" ) \ ? BLOCK HEATER COOLER ? ; "METCBAR2_MOLE" ; 
; HEATER ; \ PARAM TEMP = 11.01 <22> <4> PRES = 0.0 <20> <5> SPEC-OPT = TP 
\ \ PROPERTIES OPSETNAME = ELECNRTL HENRY-COMPS = GLOBAL CHEMISTRY = ALLGLOBA 
FRWATEROPSET = "STEAM-TA" SOLU-WATER = 3 TRUE-COMPS = YES \ \ "SS-FLOWEMBED" 
SSXML = ( 
"<tffString><GroupName>Boundary</GroupName><TemplateName>Full</Template" 
"Name><IsTemplateGroupDefaulted>false</IsTemplateGroupDefaulted><IsTemp" 
"lateGlobalDefaulted>true</IsTemplateGlobalDefaulted><IncludesChildHier" 
"archyStreams>false</IncludesChildHierarchyStreams><CommonShellSettings" 
">&lt;srcSettings$StreamIds=""W24,WC22""$TemplateName=""Full""&gt;&lt;TFFTa" 
"ble&gt;&lt;GeneralOptions&gt;Description,SourceAndDestination,StreamCl" 
"ass,MaximumErrorTolerance,CostFlow,PhaseLabel,ComponentAttributes,Part" 
"icleSizeDistributions,Temperature,Pressure,MolarVaporFraction,MolarLiq" 
"uidFraction,MolarSolidFraction,MolarEnthalpy,MolarEntropy,MolarDensity" 
",MassVaporFraction,MassLiquidFraction,MassSolidFraction,MassEnthalpy,M" 
"assEntropy,MassDensity,EnthalpyFlow,AverageMolecularWeight,BatchProper" 
"ties&lt;/GeneralOptions&gt;&lt;ScopeOptions&gt;PhasesForMixedSubstream" 
",TotalStream,Substreams,MoleFlows,MassFlows,MoleFractions,MassFraction" 
"s,VolumeFlows&lt;/ScopeOptions&gt;&lt;Properties&gt;&lt;Property$Type=" 
"""StateConditionProperty""$EngineName=""TEMP""$/&gt;&lt;Property$Type=""Sta" 
"teConditionProperty""$EngineName=""PRES""$/&gt;&lt;Property$Type=""StateCo" 
"nditionProperty""$EngineName=""VFRAC""$/&gt;&lt;Property$Type=""StateCondi" 
"tionProperty""$EngineName=""LFRAC""$/&gt;&lt;Property$Type=""StateConditio" 
"nProperty""$EngineName=""SFRAC""$/&gt;&lt;Property$Type=""StateConditionPr" 
"operty""$EngineName=""MASSVFRA""$/&gt;&lt;Property$Type=""StateConditionPr" 
"operty""$EngineName=""MASSLFRA""$/&gt;&lt;Property$Type=""StateConditionPr" 
"operty""$EngineName=""MASSSFRA""$/&gt;&lt;Property$Type=""StateConditionPr" 
"operty""$EngineName=""HMX""$/&gt;&lt;Property$Type=""StateConditionPropert" 
"y""$EngineName=""MASSHMX""$/&gt;&lt;Property$Type=""StateConditionProperty" 
"""$EngineName=""SMX""$/&gt;&lt;Property$Type=""StateConditionProperty""$Eng" 
"ineName=""MASSSMX""$/&gt;&lt;Property$Type=""StateConditionProperty""$Engi" 
"neName=""RHOMX""$/&gt;&lt;Property$Type=""StateConditionProperty""$EngineN" 
"ame=""MASSRHOM""$/&gt;&lt;Property$Type=""StateConditionProperty""$EngineN" 
"ame=""HFLMX""$/&gt;&lt;Property$Type=""StateConditionProperty""$EngineName" 
"=""MWMX""$/&gt;&lt;Property$Type=""StateConditionProperty""$EngineName=""MO" 
"LEFLOW""$/&gt;&lt;Property$Type=""StateConditionProperty""$EngineName=""MO" 
"LEFRAC""$/&gt;&lt;Property$Type=""StateConditionProperty""$EngineName=""MA" 
"SSFLOW""$/&gt;&lt;Property$Type=""StateConditionProperty""$EngineName=""MA" 
"SSFRAC""$/&gt;&lt;Property$Type=""StateConditionProperty""$EngineName=""VO" 
"LFLMX""$/&gt;&lt;Property$Type=""BatchProperty""$EngineName=""cmole_cycle""" 
"$/&gt;&lt;Property$Type=""BatchProperty""$EngineName=""cmole_time""$/&gt;&" 
"lt;Property$Type=""BatchProperty""$EngineName=""cmass_cycle""$/&gt;&lt;Pro" 
"perty$Type=""BatchProperty""$EngineName=""cmass_time""$/&gt;&lt;Property$T" 
"ype=""BatchProperty""$EngineName=""vol_cycle""$/&gt;&lt;Property$Type=""Bat" 
"chProperty""$EngineName=""vol_time""$/&gt;&lt;Property$Type=""BatchPropert" 
"y""$EngineName=""enth_cycle""$/&gt;&lt;Property$Type=""BatchProperty""$Engi" 
"neName=""enth_time""$/&gt;&lt;Property$Type=""BatchProperty""$EngineName=""" 
"cycle_time""$/&gt;&lt;Property$Type=""BatchProperty""$EngineName=""oper_ti" 
"me""$/&gt;&lt;Property$Type=""BatchProperty""$EngineName=""ntrain""$/&gt;&l" 
"t;/Properties&gt;&lt;/TFFTable&gt;&lt;/srcSettings&gt;</CommonShellSet" 
"tings></tffString>" ) \ ? BLOCK HEATER COOLER2 ? ; "METCBAR2_MOLE" ; ; 
HEATER ; \ PARAM TEMP = 10. <22> <4> PRES = 0. <20> <5> \ \ PROPERTIES 
OPSETNAME = ELECNRTL HENRY-COMPS = ALLHENR FRWATEROPSET = "STEAM-TA" 
SOLU-WATER = 3 TRUE-COMPS = YES \ \ "SS-FLOWEMBED" SSXML = ( 
"<tffString><GroupName>Boundary</GroupName><TemplateName>Full</Template" 
"Name><IsTemplateGroupDefaulted>false</IsTemplateGroupDefaulted><IsTemp" 
"lateGlobalDefaulted>true</IsTemplateGlobalDefaulted><IncludesChildHier" 
"archyStreams>false</IncludesChildHierarchyStreams><CommonShellSettings" 
">&lt;srcSettings$StreamIds=""R-L4,R-L""$TemplateName=""Full""&gt;&lt;TFFTa" 
"ble&gt;&lt;GeneralOptions&gt;Description,SourceAndDestination,StreamCl" 
"ass,MaximumErrorTolerance,CostFlow,PhaseLabel,ComponentAttributes,Part" 
"icleSizeDistributions,Temperature,Pressure,MolarVaporFraction,MolarLiq" 
"uidFraction,MolarSolidFraction,MolarEnthalpy,MolarEntropy,MolarDensity" 
",MassVaporFraction,MassLiquidFraction,MassSolidFraction,MassEnthalpy,M" 
"assEntropy,MassDensity,EnthalpyFlow,AverageMolecularWeight,BatchProper" 
"ties&lt;/GeneralOptions&gt;&lt;ScopeOptions&gt;PhasesForMixedSubstream" 
",TotalStream,Substreams,MoleFlows,MassFlows,MoleFractions,MassFraction" 
"s,VolumeFlows&lt;/ScopeOptions&gt;&lt;Properties&gt;&lt;Property$Type=" 
"""StateConditionProperty""$EngineName=""TEMP""$/&gt;&lt;Property$Type=""Sta" 
"teConditionProperty""$EngineName=""PRES""$/&gt;&lt;Property$Type=""StateCo" 
"nditionProperty""$EngineName=""VFRAC""$/&gt;&lt;Property$Type=""StateCondi" 
"tionProperty""$EngineName=""LFRAC""$/&gt;&lt;Property$Type=""StateConditio" 
"nProperty""$EngineName=""SFRAC""$/&gt;&lt;Property$Type=""StateConditionPr" 
"operty""$EngineName=""MASSVFRA""$/&gt;&lt;Property$Type=""StateConditionPr" 
"operty""$EngineName=""MASSLFRA""$/&gt;&lt;Property$Type=""StateConditionPr" 
"operty""$EngineName=""MASSSFRA""$/&gt;&lt;Property$Type=""StateConditionPr" 
"operty""$EngineName=""HMX""$/&gt;&lt;Property$Type=""StateConditionPropert" 
"y""$EngineName=""MASSHMX""$/&gt;&lt;Property$Type=""StateConditionProperty" 
"""$EngineName=""SMX""$/&gt;&lt;Property$Type=""StateConditionProperty""$Eng" 
"ineName=""MASSSMX""$/&gt;&lt;Property$Type=""StateConditionProperty""$Engi" 
"neName=""RHOMX""$/&gt;&lt;Property$Type=""StateConditionProperty""$EngineN" 
"ame=""MASSRHOM""$/&gt;&lt;Property$Type=""StateConditionProperty""$EngineN" 
"ame=""HFLMX""$/&gt;&lt;Property$Type=""StateConditionProperty""$EngineName" 
"=""MWMX""$/&gt;&lt;Property$Type=""StateConditionProperty""$EngineName=""MO" 
"LEFLOW""$/&gt;&lt;Property$Type=""StateConditionProperty""$EngineName=""MO" 
"LEFRAC""$/&gt;&lt;Property$Type=""StateConditionProperty""$EngineName=""MA" 
"SSFLOW""$/&gt;&lt;Property$Type=""StateConditionProperty""$EngineName=""MA" 
"SSFRAC""$/&gt;&lt;Property$Type=""StateConditionProperty""$EngineName=""VO" 
"LFLMX""$/&gt;&lt;Property$Type=""BatchProperty""$EngineName=""cmole_cycle""" 
"$/&gt;&lt;Property$Type=""BatchProperty""$EngineName=""cmole_time""$/&gt;&" 
"lt;Property$Type=""BatchProperty""$EngineName=""cmass_cycle""$/&gt;&lt;Pro" 
"perty$Type=""BatchProperty""$EngineName=""cmass_time""$/&gt;&lt;Property$T" 
"ype=""BatchProperty""$EngineName=""vol_cycle""$/&gt;&lt;Property$Type=""Bat" 
"chProperty""$EngineName=""vol_time""$/&gt;&lt;Property$Type=""BatchPropert" 
"y""$EngineName=""enth_cycle""$/&gt;&lt;Property$Type=""BatchProperty""$Engi" 
"neName=""enth_time""$/&gt;&lt;Property$Type=""BatchProperty""$EngineName=""" 
"cycle_time""$/&gt;&lt;Property$Type=""BatchProperty""$EngineName=""oper_ti" 
"me""$/&gt;&lt;Property$Type=""BatchProperty""$EngineName=""ntrain""$/&gt;&l" 
"t;/Properties&gt;&lt;/TFFTable&gt;&lt;/srcSettings&gt;</CommonShellSet" 
"tings></tffString>" ) \ ? BLOCK HEATER COOLER3 ? ; "METCBAR2_MOLE" ; ; 
HEATER ; \ PARAM TEMP = 10. <22> <4> PRES = 0. <20> <5> \ \ "SS-FLOWEMBED" 
SSXML = ( 
"<tffString><GroupName>Boundary</GroupName><TemplateName>Full</Template" 
"Name><IsTemplateGroupDefaulted>false</IsTemplateGroupDefaulted><IsTemp" 
"lateGlobalDefaulted>true</IsTemplateGlobalDefaulted><IncludesChildHier" 
"archyStreams>false</IncludesChildHierarchyStreams><CommonShellSettings" 
">&lt;srcSettings$StreamIds=""EW2,EW""$TemplateName=""Full""&gt;&lt;TFFTabl" 
"e&gt;&lt;GeneralOptions&gt;Description,SourceAndDestination,StreamClas" 
"s,MaximumErrorTolerance,CostFlow,PhaseLabel,ComponentAttributes,Partic" 
"leSizeDistributions,Temperature,Pressure,MolarVaporFraction,MolarLiqui" 
"dFraction,MolarSolidFraction,MolarEnthalpy,MolarEntropy,MolarDensity,M" 
"assVaporFraction,MassLiquidFraction,MassSolidFraction,MassEnthalpy,Mas" 
"sEntropy,MassDensity,EnthalpyFlow,AverageMolecularWeight,BatchProperti" 
"es&lt;/GeneralOptions&gt;&lt;ScopeOptions&gt;PhasesForMixedSubstream,T" 
"otalStream,Substreams,MoleFlows,MassFlows,MoleFractions,MassFractions," 
"VolumeFlows&lt;/ScopeOptions&gt;&lt;Properties&gt;&lt;Property$Type=""S" 
"tateConditionProperty""$EngineName=""TEMP""$/&gt;&lt;Property$Type=""State" 
"ConditionProperty""$EngineName=""PRES""$/&gt;&lt;Property$Type=""StateCond" 
"itionProperty""$EngineName=""VFRAC""$/&gt;&lt;Property$Type=""StateConditi" 
"onProperty""$EngineName=""LFRAC""$/&gt;&lt;Property$Type=""StateConditionP" 
"roperty""$EngineName=""SFRAC""$/&gt;&lt;Property$Type=""StateConditionProp" 
"erty""$EngineName=""MASSVFRA""$/&gt;&lt;Property$Type=""StateConditionProp" 
"erty""$EngineName=""MASSLFRA""$/&gt;&lt;Property$Type=""StateConditionProp" 
"erty""$EngineName=""MASSSFRA""$/&gt;&lt;Property$Type=""StateConditionProp" 
"erty""$EngineName=""HMX""$/&gt;&lt;Property$Type=""StateConditionProperty""" 
"$EngineName=""MASSHMX""$/&gt;&lt;Property$Type=""StateConditionProperty""$" 
"EngineName=""SMX""$/&gt;&lt;Property$Type=""StateConditionProperty""$Engin" 
"eName=""MASSSMX""$/&gt;&lt;Property$Type=""StateConditionProperty""$Engine" 
"Name=""RHOMX""$/&gt;&lt;Property$Type=""StateConditionProperty""$EngineNam" 
"e=""MASSRHOM""$/&gt;&lt;Property$Type=""StateConditionProperty""$EngineNam" 
"e=""HFLMX""$/&gt;&lt;Property$Type=""StateConditionProperty""$EngineName=""" 
"MWMX""$/&gt;&lt;Property$Type=""StateConditionProperty""$EngineName=""MOLE" 
"FLOW""$/&gt;&lt;Property$Type=""StateConditionProperty""$EngineName=""MOLE" 
"FRAC""$/&gt;&lt;Property$Type=""StateConditionProperty""$EngineName=""MASS" 
"FLOW""$/&gt;&lt;Property$Type=""StateConditionProperty""$EngineName=""MASS" 
"FRAC""$/&gt;&lt;Property$Type=""StateConditionProperty""$EngineName=""VOLF" 
"LMX""$/&gt;&lt;Property$Type=""BatchProperty""$EngineName=""cmole_cycle""$/" 
"&gt;&lt;Property$Type=""BatchProperty""$EngineName=""cmole_time""$/&gt;&lt" 
";Property$Type=""BatchProperty""$EngineName=""cmass_cycle""$/&gt;&lt;Prope" 
"rty$Type=""BatchProperty""$EngineName=""cmass_time""$/&gt;&lt;Property$Typ" 
"e=""BatchProperty""$EngineName=""vol_cycle""$/&gt;&lt;Property$Type=""Batch" 
"Property""$EngineName=""vol_time""$/&gt;&lt;Property$Type=""BatchProperty""" 
"$EngineName=""enth_cycle""$/&gt;&lt;Property$Type=""BatchProperty""$Engine" 
"Name=""enth_time""$/&gt;&lt;Property$Type=""BatchProperty""$EngineName=""cy" 
"cle_time""$/&gt;&lt;Property$Type=""BatchProperty""$EngineName=""oper_time" 
"""$/&gt;&lt;Property$Type=""BatchProperty""$EngineName=""ntrain""$/&gt;&lt;" 
"/Properties&gt;&lt;/TFFTable&gt;&lt;/srcSettings&gt;</CommonShellSetti" 
"ngs></tffString>" ) \ ? BLOCK HEATER COOLER4 ? ; "METCBAR2_MOLE" ; ; HEATER 
; \ PARAM TEMP = 10.9 <22> <4> PRES = 0.0 <20> <5> SPEC-OPT = TP \ \ 
PROPERTIES OPSETNAME = ELECNRTL HENRY-COMPS = GLOBAL CHEMISTRY = ALLGLOBA 
FRWATEROPSET = "STEAM-TA" SOLU-WATER = 3 TRUE-COMPS = YES \ \ "SS-FLOWEMBED" 
SSXML = ( 
"<tffString><GroupName>Boundary</GroupName><TemplateName>Full</Template" 
"Name><IsTemplateGroupDefaulted>false</IsTemplateGroupDefaulted><IsTemp" 
"lateGlobalDefaulted>true</IsTemplateGlobalDefaulted><IncludesChildHier" 
"archyStreams>false</IncludesChildHierarchyStreams></tffString>" ) \ ? BLOCK 
HEATER COOLER5 ? ; "METCBAR2_MOLE" ; ; HEATER ; \ PARAM TEMP = 10. <22> <4> 
PRES = 0. <20> <5> DUTY = 0. <13> <14> SPEC-OPT = PD \ \ "SS-FLOWEMBED" SSXML
 = ( "<tffString><GroupName>Boundary</GroupName><TemplateName>Full</Template" 
"Name><IsTemplateGroupDefaulted>false</IsTemplateGroupDefaulted><IsTemp" 
"lateGlobalDefaulted>true</IsTemplateGlobalDefaulted><IncludesChildHier" 
"archyStreams>false</IncludesChildHierarchyStreams><CommonShellSettings" 
">&lt;srcSettings$StreamIds=""R-L2,R-L3""$TemplateName=""Full""&gt;&lt;TFFT" 
"able&gt;&lt;GeneralOptions&gt;Description,SourceAndDestination,StreamC" 
"lass,MaximumErrorTolerance,CostFlow,PhaseLabel,ComponentAttributes,Par" 
"ticleSizeDistributions,Temperature,Pressure,MolarVaporFraction,MolarLi" 
"quidFraction,MolarSolidFraction,MolarEnthalpy,MolarEntropy,MolarDensit" 
"y,MassVaporFraction,MassLiquidFraction,MassSolidFraction,MassEnthalpy," 
"MassEntropy,MassDensity,EnthalpyFlow,AverageMolecularWeight,BatchPrope" 
"rties&lt;/GeneralOptions&gt;&lt;ScopeOptions&gt;PhasesForMixedSubstrea" 
"m,TotalStream,Substreams,MoleFlows,MassFlows,MoleFractions,MassFractio" 
"ns,VolumeFlows&lt;/ScopeOptions&gt;&lt;Properties&gt;&lt;Property$Type" 
"=""StateConditionProperty""$EngineName=""TEMP""$/&gt;&lt;Property$Type=""St" 
"ateConditionProperty""$EngineName=""PRES""$/&gt;&lt;Property$Type=""StateC" 
"onditionProperty""$EngineName=""VFRAC""$/&gt;&lt;Property$Type=""StateCond" 
"itionProperty""$EngineName=""LFRAC""$/&gt;&lt;Property$Type=""StateConditi" 
"onProperty""$EngineName=""SFRAC""$/&gt;&lt;Property$Type=""StateConditionP" 
"roperty""$EngineName=""MASSVFRA""$/&gt;&lt;Property$Type=""StateConditionP" 
"roperty""$EngineName=""MASSLFRA""$/&gt;&lt;Property$Type=""StateConditionP" 
"roperty""$EngineName=""MASSSFRA""$/&gt;&lt;Property$Type=""StateConditionP" 
"roperty""$EngineName=""HMX""$/&gt;&lt;Property$Type=""StateConditionProper" 
"ty""$EngineName=""MASSHMX""$/&gt;&lt;Property$Type=""StateConditionPropert" 
"y""$EngineName=""SMX""$/&gt;&lt;Property$Type=""StateConditionProperty""$En" 
"gineName=""MASSSMX""$/&gt;&lt;Property$Type=""StateConditionProperty""$Eng" 
"ineName=""RHOMX""$/&gt;&lt;Property$Type=""StateConditionProperty""$Engine" 
"Name=""MASSRHOM""$/&gt;&lt;Property$Type=""StateConditionProperty""$Engine" 
"Name=""HFLMX""$/&gt;&lt;Property$Type=""StateConditionProperty""$EngineNam" 
"e=""MWMX""$/&gt;&lt;Property$Type=""StateConditionProperty""$EngineName=""M" 
"OLEFLOW""$/&gt;&lt;Property$Type=""StateConditionProperty""$EngineName=""M" 
"OLEFRAC""$/&gt;&lt;Property$Type=""StateConditionProperty""$EngineName=""M" 
"ASSFLOW""$/&gt;&lt;Property$Type=""StateConditionProperty""$EngineName=""M" 
"ASSFRAC""$/&gt;&lt;Property$Type=""StateConditionProperty""$EngineName=""V" 
"OLFLMX""$/&gt;&lt;Property$Type=""BatchProperty""$EngineName=""cmole_cycle" 
"""$/&gt;&lt;Property$Type=""BatchProperty""$EngineName=""cmole_time""$/&gt;" 
"&lt;Property$Type=""BatchProperty""$EngineName=""cmass_cycle""$/&gt;&lt;Pr" 
"operty$Type=""BatchProperty""$EngineName=""cmass_time""$/&gt;&lt;Property$" 
"Type=""BatchProperty""$EngineName=""vol_cycle""$/&gt;&lt;Property$Type=""Ba" 
"tchProperty""$EngineName=""vol_time""$/&gt;&lt;Property$Type=""BatchProper" 
"ty""$EngineName=""enth_cycle""$/&gt;&lt;Property$Type=""BatchProperty""$Eng" 
"ineName=""enth_time""$/&gt;&lt;Property$Type=""BatchProperty""$EngineName=" 
"""cycle_time""$/&gt;&lt;Property$Type=""BatchProperty""$EngineName=""oper_t" 
"ime""$/&gt;&lt;Property$Type=""BatchProperty""$EngineName=""ntrain""$/&gt;&" 
"lt;/Properties&gt;&lt;/TFFTable&gt;&lt;/srcSettings&gt;</CommonShellSe" 
"ttings></tffString>" ) \ ? BLOCK HEATER COOLER6 ? ; "METCBAR2_MOLE" ; ; 
HEATER ; \ PARAM TEMP = 10. <22> <4> PRES = 0. <20> <5> \ \ PROPERTIES 
OPSETNAME = ELECNRTL HENRY-COMPS = ALLHENR FRWATEROPSET = "STEAM-TA" 
SOLU-WATER = 3 TRUE-COMPS = YES \ \ "SS-FLOWEMBED" SSXML = ( 
"<tffString><GroupName>Boundary</GroupName><TemplateName>Full</Template" 
"Name><IsTemplateGroupDefaulted>false</IsTemplateGroupDefaulted><IsTemp" 
"lateGlobalDefaulted>true</IsTemplateGlobalDefaulted><IncludesChildHier" 
"archyStreams>false</IncludesChildHierarchyStreams><CommonShellSettings" 
">&lt;srcSettings$StreamIds=""S1,S3""$TemplateName=""Full""&gt;&lt;TFFTable" 
"&gt;&lt;GeneralOptions&gt;Description,SourceAndDestination,StreamClass" 
",MaximumErrorTolerance,CostFlow,PhaseLabel,ComponentAttributes,Particl" 
"eSizeDistributions,Temperature,Pressure,MolarVaporFraction,MolarLiquid" 
"Fraction,MolarSolidFraction,MolarEnthalpy,MolarEntropy,MolarDensity,Ma" 
"ssVaporFraction,MassLiquidFraction,MassSolidFraction,MassEnthalpy,Mass" 
"Entropy,MassDensity,EnthalpyFlow,AverageMolecularWeight,BatchPropertie" 
"s&lt;/GeneralOptions&gt;&lt;ScopeOptions&gt;PhasesForMixedSubstream,To" 
"talStream,Substreams,MoleFlows,MassFlows,MoleFractions,MassFractions,V" 
"olumeFlows&lt;/ScopeOptions&gt;&lt;Properties&gt;&lt;Property$Type=""St" 
"ateConditionProperty""$EngineName=""TEMP""$/&gt;&lt;Property$Type=""StateC" 
"onditionProperty""$EngineName=""PRES""$/&gt;&lt;Property$Type=""StateCondi" 
"tionProperty""$EngineName=""VFRAC""$/&gt;&lt;Property$Type=""StateConditio" 
"nProperty""$EngineName=""LFRAC""$/&gt;&lt;Property$Type=""StateConditionPr" 
"operty""$EngineName=""SFRAC""$/&gt;&lt;Property$Type=""StateConditionPrope" 
"rty""$EngineName=""MASSVFRA""$/&gt;&lt;Property$Type=""StateConditionPrope" 
"rty""$EngineName=""MASSLFRA""$/&gt;&lt;Property$Type=""StateConditionPrope" 
"rty""$EngineName=""MASSSFRA""$/&gt;&lt;Property$Type=""StateConditionPrope" 
"rty""$EngineName=""HMX""$/&gt;&lt;Property$Type=""StateConditionProperty""$" 
"EngineName=""MASSHMX""$/&gt;&lt;Property$Type=""StateConditionProperty""$E" 
"ngineName=""SMX""$/&gt;&lt;Property$Type=""StateConditionProperty""$Engine" 
"Name=""MASSSMX""$/&gt;&lt;Property$Type=""StateConditionProperty""$EngineN" 
"ame=""RHOMX""$/&gt;&lt;Property$Type=""StateConditionProperty""$EngineName" 
"=""MASSRHOM""$/&gt;&lt;Property$Type=""StateConditionProperty""$EngineName" 
"=""HFLMX""$/&gt;&lt;Property$Type=""StateConditionProperty""$EngineName=""M" 
"WMX""$/&gt;&lt;Property$Type=""StateConditionProperty""$EngineName=""MOLEF" 
"LOW""$/&gt;&lt;Property$Type=""StateConditionProperty""$EngineName=""MOLEF" 
"RAC""$/&gt;&lt;Property$Type=""StateConditionProperty""$EngineName=""MASSF" 
"LOW""$/&gt;&lt;Property$Type=""StateConditionProperty""$EngineName=""MASSF" 
"RAC""$/&gt;&lt;Property$Type=""StateConditionProperty""$EngineName=""VOLFL" 
"MX""$/&gt;&lt;Property$Type=""BatchProperty""$EngineName=""cmole_cycle""$/&" 
"gt;&lt;Property$Type=""BatchProperty""$EngineName=""cmole_time""$/&gt;&lt;" 
"Property$Type=""BatchProperty""$EngineName=""cmass_cycle""$/&gt;&lt;Proper" 
"ty$Type=""BatchProperty""$EngineName=""cmass_time""$/&gt;&lt;Property$Type" 
"=""BatchProperty""$EngineName=""vol_cycle""$/&gt;&lt;Property$Type=""BatchP" 
"roperty""$EngineName=""vol_time""$/&gt;&lt;Property$Type=""BatchProperty""$" 
"EngineName=""enth_cycle""$/&gt;&lt;Property$Type=""BatchProperty""$EngineN" 
"ame=""enth_time""$/&gt;&lt;Property$Type=""BatchProperty""$EngineName=""cyc" 
"le_time""$/&gt;&lt;Property$Type=""BatchProperty""$EngineName=""oper_time""" 
"$/&gt;&lt;Property$Type=""BatchProperty""$EngineName=""ntrain""$/&gt;&lt;/" 
"Properties&gt;&lt;/TFFTable&gt;&lt;/srcSettings&gt;</CommonShellSettin" 
"gs></tffString>" ) \ ? BLOCK HEATER COOLER7 ? ; "METCBAR2_MOLE" ; ; HEATER ; 
\ PARAM TEMP = 11. <22> <4> PRES = 0. <20> <5> SPEC-OPT = PQ \ \ PROPERTIES 
OPSETNAME = ELECNRTL HENRY-COMPS = ALLHENR FRWATEROPSET = "STEAM-TA" 
SOLU-WATER = 3 TRUE-COMPS = YES \ \ "SS-FLOWEMBED" SSXML = ( 
"<tffString><GroupName>Boundary</GroupName><TemplateName>Full</Template" 
"Name><IsTemplateGroupDefaulted>false</IsTemplateGroupDefaulted><IsTemp" 
"lateGlobalDefaulted>true</IsTemplateGlobalDefaulted><IncludesChildHier" 
"archyStreams>false</IncludesChildHierarchyStreams><CommonShellSettings" 
">&lt;srcSettings$StreamIds=""LP-ST2,WC-6""$TemplateName=""Full""&gt;&lt;TF" 
"FTable&gt;&lt;GeneralOptions&gt;Description,SourceAndDestination,Strea" 
"mClass,MaximumErrorTolerance,CostFlow,PhaseLabel,ComponentAttributes,P" 
"articleSizeDistributions,Temperature,Pressure,MolarVaporFraction,Molar" 
"LiquidFraction,MolarSolidFraction,MolarEnthalpy,MolarEntropy,MolarDens" 
"ity,MassVaporFraction,MassLiquidFraction,MassSolidFraction,MassEnthalp" 
"y,MassEntropy,MassDensity,EnthalpyFlow,AverageMolecularWeight,BatchPro" 
"perties&lt;/GeneralOptions&gt;&lt;ScopeOptions&gt;PhasesForMixedSubstr" 
"eam,TotalStream,Substreams,MoleFlows,MassFlows,MoleFractions,MassFract" 
"ions,VolumeFlows&lt;/ScopeOptions&gt;&lt;Properties&gt;&lt;Property$Ty" 
"pe=""StateConditionProperty""$EngineName=""TEMP""$/&gt;&lt;Property$Type=""" 
"StateConditionProperty""$EngineName=""PRES""$/&gt;&lt;Property$Type=""Stat" 
"eConditionProperty""$EngineName=""VFRAC""$/&gt;&lt;Property$Type=""StateCo" 
"nditionProperty""$EngineName=""LFRAC""$/&gt;&lt;Property$Type=""StateCondi" 
"tionProperty""$EngineName=""SFRAC""$/&gt;&lt;Property$Type=""StateConditio" 
"nProperty""$EngineName=""MASSVFRA""$/&gt;&lt;Property$Type=""StateConditio" 
"nProperty""$EngineName=""MASSLFRA""$/&gt;&lt;Property$Type=""StateConditio" 
"nProperty""$EngineName=""MASSSFRA""$/&gt;&lt;Property$Type=""StateConditio" 
"nProperty""$EngineName=""HMX""$/&gt;&lt;Property$Type=""StateConditionProp" 
"erty""$EngineName=""MASSHMX""$/&gt;&lt;Property$Type=""StateConditionPrope" 
"rty""$EngineName=""SMX""$/&gt;&lt;Property$Type=""StateConditionProperty""$" 
"EngineName=""MASSSMX""$/&gt;&lt;Property$Type=""StateConditionProperty""$E" 
"ngineName=""RHOMX""$/&gt;&lt;Property$Type=""StateConditionProperty""$Engi" 
"neName=""MASSRHOM""$/&gt;&lt;Property$Type=""StateConditionProperty""$Engi" 
"neName=""HFLMX""$/&gt;&lt;Property$Type=""StateConditionProperty""$EngineN" 
"ame=""MWMX""$/&gt;&lt;Property$Type=""StateConditionProperty""$EngineName=" 
"""MOLEFLOW""$/&gt;&lt;Property$Type=""StateConditionProperty""$EngineName=" 
"""MOLEFRAC""$/&gt;&lt;Property$Type=""StateConditionProperty""$EngineName=" 
"""MASSFLOW""$/&gt;&lt;Property$Type=""StateConditionProperty""$EngineName=" 
"""MASSFRAC""$/&gt;&lt;Property$Type=""StateConditionProperty""$EngineName=" 
"""VOLFLMX""$/&gt;&lt;Property$Type=""BatchProperty""$EngineName=""cmole_cyc" 
"le""$/&gt;&lt;Property$Type=""BatchProperty""$EngineName=""cmole_time""$/&g" 
"t;&lt;Property$Type=""BatchProperty""$EngineName=""cmass_cycle""$/&gt;&lt;" 
"Property$Type=""BatchProperty""$EngineName=""cmass_time""$/&gt;&lt;Propert" 
"y$Type=""BatchProperty""$EngineName=""vol_cycle""$/&gt;&lt;Property$Type=""" 
"BatchProperty""$EngineName=""vol_time""$/&gt;&lt;Property$Type=""BatchProp" 
"erty""$EngineName=""enth_cycle""$/&gt;&lt;Property$Type=""BatchProperty""$E" 
"ngineName=""enth_time""$/&gt;&lt;Property$Type=""BatchProperty""$EngineNam" 
"e=""cycle_time""$/&gt;&lt;Property$Type=""BatchProperty""$EngineName=""oper" 
"_time""$/&gt;&lt;Property$Type=""BatchProperty""$EngineName=""ntrain""$/&gt" 
";&lt;/Properties&gt;&lt;/TFFTable&gt;&lt;/srcSettings&gt;</CommonShell" 
"Settings></tffString>" ) \ ? BLOCK HEATER COOLER71 ? ; "METCBAR2_MOLE" ; ; 
HEATER ; \ PARAM TEMP = 11. <22> <4> PRES = 0. <20> <5> \ \ PROPERTIES 
OPSETNAME = ELECNRTL HENRY-COMPS = ALLHENR FRWATEROPSET = "STEAM-TA" 
SOLU-WATER = 3 TRUE-COMPS = YES \ \ "SS-FLOWEMBED" SSXML = ( 
"<tffString><GroupName>Boundary</GroupName><TemplateName>Full</Template" 
"Name><IsTemplateGroupDefaulted>false</IsTemplateGroupDefaulted><IsTemp" 
"lateGlobalDefaulted>true</IsTemplateGlobalDefaulted><IncludesChildHier" 
"archyStreams>false</IncludesChildHierarchyStreams><CommonShellSettings" 
">&lt;srcSettings$StreamIds=""LP-ST2,WC-6""$TemplateName=""Full""&gt;&lt;TF" 
"FTable&gt;&lt;GeneralOptions&gt;Description,SourceAndDestination,Strea" 
"mClass,MaximumErrorTolerance,CostFlow,PhaseLabel,ComponentAttributes,P" 
"articleSizeDistributions,Temperature,Pressure,MolarVaporFraction,Molar" 
"LiquidFraction,MolarSolidFraction,MolarEnthalpy,MolarEntropy,MolarDens" 
"ity,MassVaporFraction,MassLiquidFraction,MassSolidFraction,MassEnthalp" 
"y,MassEntropy,MassDensity,EnthalpyFlow,AverageMolecularWeight,BatchPro" 
"perties&lt;/GeneralOptions&gt;&lt;ScopeOptions&gt;PhasesForMixedSubstr" 
"eam,TotalStream,Substreams,MoleFlows,MassFlows,MoleFractions,MassFract" 
"ions,VolumeFlows&lt;/ScopeOptions&gt;&lt;Properties&gt;&lt;Property$Ty" 
"pe=""StateConditionProperty""$EngineName=""TEMP""$/&gt;&lt;Property$Type=""" 
"StateConditionProperty""$EngineName=""PRES""$/&gt;&lt;Property$Type=""Stat" 
"eConditionProperty""$EngineName=""VFRAC""$/&gt;&lt;Property$Type=""StateCo" 
"nditionProperty""$EngineName=""LFRAC""$/&gt;&lt;Property$Type=""StateCondi" 
"tionProperty""$EngineName=""SFRAC""$/&gt;&lt;Property$Type=""StateConditio" 
"nProperty""$EngineName=""MASSVFRA""$/&gt;&lt;Property$Type=""StateConditio" 
"nProperty""$EngineName=""MASSLFRA""$/&gt;&lt;Property$Type=""StateConditio" 
"nProperty""$EngineName=""MASSSFRA""$/&gt;&lt;Property$Type=""StateConditio" 
"nProperty""$EngineName=""HMX""$/&gt;&lt;Property$Type=""StateConditionProp" 
"erty""$EngineName=""MASSHMX""$/&gt;&lt;Property$Type=""StateConditionPrope" 
"rty""$EngineName=""SMX""$/&gt;&lt;Property$Type=""StateConditionProperty""$" 
"EngineName=""MASSSMX""$/&gt;&lt;Property$Type=""StateConditionProperty""$E" 
"ngineName=""RHOMX""$/&gt;&lt;Property$Type=""StateConditionProperty""$Engi" 
"neName=""MASSRHOM""$/&gt;&lt;Property$Type=""StateConditionProperty""$Engi" 
"neName=""HFLMX""$/&gt;&lt;Property$Type=""StateConditionProperty""$EngineN" 
"ame=""MWMX""$/&gt;&lt;Property$Type=""StateConditionProperty""$EngineName=" 
"""MOLEFLOW""$/&gt;&lt;Property$Type=""StateConditionProperty""$EngineName=" 
"""MOLEFRAC""$/&gt;&lt;Property$Type=""StateConditionProperty""$EngineName=" 
"""MASSFLOW""$/&gt;&lt;Property$Type=""StateConditionProperty""$EngineName=" 
"""MASSFRAC""$/&gt;&lt;Property$Type=""StateConditionProperty""$EngineName=" 
"""VOLFLMX""$/&gt;&lt;Property$Type=""BatchProperty""$EngineName=""cmole_cyc" 
"le""$/&gt;&lt;Property$Type=""BatchProperty""$EngineName=""cmole_time""$/&g" 
"t;&lt;Property$Type=""BatchProperty""$EngineName=""cmass_cycle""$/&gt;&lt;" 
"Property$Type=""BatchProperty""$EngineName=""cmass_time""$/&gt;&lt;Propert" 
"y$Type=""BatchProperty""$EngineName=""vol_cycle""$/&gt;&lt;Property$Type=""" 
"BatchProperty""$EngineName=""vol_time""$/&gt;&lt;Property$Type=""BatchProp" 
"erty""$EngineName=""enth_cycle""$/&gt;&lt;Property$Type=""BatchProperty""$E" 
"ngineName=""enth_time""$/&gt;&lt;Property$Type=""BatchProperty""$EngineNam" 
"e=""cycle_time""$/&gt;&lt;Property$Type=""BatchProperty""$EngineName=""oper" 
"_time""$/&gt;&lt;Property$Type=""BatchProperty""$EngineName=""ntrain""$/&gt" 
";&lt;/Properties&gt;&lt;/TFFTable&gt;&lt;/srcSettings&gt;</CommonShell" 
"Settings></tffString>" ) \ ? BLOCK HEATER COOLP ? ; "METCBAR2_MOLE" ; ; 
HEATER ; \ PARAM TEMP = 11.3 <22> <4> PRES = 0.0 <20> <5> \ \ "SS-FLOWEMBED" 
SSXML = ( 
"<tffString><GroupName>Boundary</GroupName><TemplateName>Full</Template" 
"Name><IsTemplateGroupDefaulted>false</IsTemplateGroupDefaulted><IsTemp" 
"lateGlobalDefaulted>true</IsTemplateGlobalDefaulted><IncludesChildHier" 
"archyStreams>false</IncludesChildHierarchyStreams><CommonShellSettings" 
">&lt;srcSettings$StreamIds=""A-S,A-SC""$TemplateName=""Full""&gt;&lt;TFFTa" 
"ble&gt;&lt;GeneralOptions&gt;Description,SourceAndDestination,StreamCl" 
"ass,MaximumErrorTolerance,CostFlow,PhaseLabel,ComponentAttributes,Part" 
"icleSizeDistributions,Temperature,Pressure,MolarVaporFraction,MolarLiq" 
"uidFraction,MolarSolidFraction,MolarEnthalpy,MolarEntropy,MolarDensity" 
",MassVaporFraction,MassLiquidFraction,MassSolidFraction,MassEnthalpy,M" 
"assEntropy,MassDensity,EnthalpyFlow,AverageMolecularWeight,BatchProper" 
"ties&lt;/GeneralOptions&gt;&lt;ScopeOptions&gt;PhasesForMixedSubstream" 
",TotalStream,Substreams,MoleFlows,MassFlows,MoleFractions,MassFraction" 
"s,VolumeFlows&lt;/ScopeOptions&gt;&lt;Properties&gt;&lt;Property$Type=" 
"""StateConditionProperty""$EngineName=""TEMP""$/&gt;&lt;Property$Type=""Sta" 
"teConditionProperty""$EngineName=""PRES""$/&gt;&lt;Property$Type=""StateCo" 
"nditionProperty""$EngineName=""VFRAC""$/&gt;&lt;Property$Type=""StateCondi" 
"tionProperty""$EngineName=""LFRAC""$/&gt;&lt;Property$Type=""StateConditio" 
"nProperty""$EngineName=""SFRAC""$/&gt;&lt;Property$Type=""StateConditionPr" 
"operty""$EngineName=""MASSVFRA""$/&gt;&lt;Property$Type=""StateConditionPr" 
"operty""$EngineName=""MASSLFRA""$/&gt;&lt;Property$Type=""StateConditionPr" 
"operty""$EngineName=""MASSSFRA""$/&gt;&lt;Property$Type=""StateConditionPr" 
"operty""$EngineName=""HMX""$/&gt;&lt;Property$Type=""StateConditionPropert" 
"y""$EngineName=""MASSHMX""$/&gt;&lt;Property$Type=""StateConditionProperty" 
"""$EngineName=""SMX""$/&gt;&lt;Property$Type=""StateConditionProperty""$Eng" 
"ineName=""MASSSMX""$/&gt;&lt;Property$Type=""StateConditionProperty""$Engi" 
"neName=""RHOMX""$/&gt;&lt;Property$Type=""StateConditionProperty""$EngineN" 
"ame=""MASSRHOM""$/&gt;&lt;Property$Type=""StateConditionProperty""$EngineN" 
"ame=""HFLMX""$/&gt;&lt;Property$Type=""StateConditionProperty""$EngineName" 
"=""MWMX""$/&gt;&lt;Property$Type=""StateConditionProperty""$EngineName=""MO" 
"LEFLOW""$/&gt;&lt;Property$Type=""StateConditionProperty""$EngineName=""MO" 
"LEFRAC""$/&gt;&lt;Property$Type=""StateConditionProperty""$EngineName=""MA" 
"SSFLOW""$/&gt;&lt;Property$Type=""StateConditionProperty""$EngineName=""MA" 
"SSFRAC""$/&gt;&lt;Property$Type=""StateConditionProperty""$EngineName=""VO" 
"LFLMX""$/&gt;&lt;Property$Type=""BatchProperty""$EngineName=""cmole_cycle""" 
"$/&gt;&lt;Property$Type=""BatchProperty""$EngineName=""cmole_time""$/&gt;&" 
"lt;Property$Type=""BatchProperty""$EngineName=""cmass_cycle""$/&gt;&lt;Pro" 
"perty$Type=""BatchProperty""$EngineName=""cmass_time""$/&gt;&lt;Property$T" 
"ype=""BatchProperty""$EngineName=""vol_cycle""$/&gt;&lt;Property$Type=""Bat" 
"chProperty""$EngineName=""vol_time""$/&gt;&lt;Property$Type=""BatchPropert" 
"y""$EngineName=""enth_cycle""$/&gt;&lt;Property$Type=""BatchProperty""$Engi" 
"neName=""enth_time""$/&gt;&lt;Property$Type=""BatchProperty""$EngineName=""" 
"cycle_time""$/&gt;&lt;Property$Type=""BatchProperty""$EngineName=""oper_ti" 
"me""$/&gt;&lt;Property$Type=""BatchProperty""$EngineName=""ntrain""$/&gt;&l" 
"t;/Properties&gt;&lt;/TFFTable&gt;&lt;/srcSettings&gt;</CommonShellSet" 
"tings></tffString>" ) \ ? BLOCK HEATER HE2 ? ; "METCBAR2_MOLE" ; ; HEATER ; 
\ PARAM TEMP = 75. <22> <4> PRES = 1. <20> <5> SPEC-OPT = TP \ \ "SS-FLOWEMBED" 
SSXML = ( 
"<tffString><GroupName>Boundary</GroupName><TemplateName>Full</Template" 
"Name><IsTemplateGroupDefaulted>false</IsTemplateGroupDefaulted><IsTemp" 
"lateGlobalDefaulted>true</IsTemplateGlobalDefaulted><IncludesChildHier" 
"archyStreams>false</IncludesChildHierarchyStreams><CommonShellSettings" 
">&lt;srcSettings$StreamIds=""RECY,RECY2""$TemplateName=""Full""&gt;&lt;TFF" 
"Table&gt;&lt;GeneralOptions&gt;Description,SourceAndDestination,Stream" 
"Class,MaximumErrorTolerance,CostFlow,PhaseLabel,ComponentAttributes,Pa" 
"rticleSizeDistributions,Temperature,Pressure,MolarVaporFraction,MolarL" 
"iquidFraction,MolarSolidFraction,MolarEnthalpy,MolarEntropy,MolarDensi" 
"ty,MassVaporFraction,MassLiquidFraction,MassSolidFraction,MassEnthalpy" 
",MassEntropy,MassDensity,EnthalpyFlow,AverageMolecularWeight,BatchProp" 
"erties&lt;/GeneralOptions&gt;&lt;ScopeOptions&gt;PhasesForMixedSubstre" 
"am,TotalStream,Substreams,MoleFlows,MassFlows,MoleFractions,MassFracti" 
"ons,VolumeFlows&lt;/ScopeOptions&gt;&lt;Properties&gt;&lt;Property$Typ" 
"e=""StateConditionProperty""$EngineName=""TEMP""$/&gt;&lt;Property$Type=""S" 
"tateConditionProperty""$EngineName=""PRES""$/&gt;&lt;Property$Type=""State" 
"ConditionProperty""$EngineName=""VFRAC""$/&gt;&lt;Property$Type=""StateCon" 
"ditionProperty""$EngineName=""LFRAC""$/&gt;&lt;Property$Type=""StateCondit" 
"ionProperty""$EngineName=""SFRAC""$/&gt;&lt;Property$Type=""StateCondition" 
"Property""$EngineName=""MASSVFRA""$/&gt;&lt;Property$Type=""StateCondition" 
"Property""$EngineName=""MASSLFRA""$/&gt;&lt;Property$Type=""StateCondition" 
"Property""$EngineName=""MASSSFRA""$/&gt;&lt;Property$Type=""StateCondition" 
"Property""$EngineName=""HMX""$/&gt;&lt;Property$Type=""StateConditionPrope" 
"rty""$EngineName=""MASSHMX""$/&gt;&lt;Property$Type=""StateConditionProper" 
"ty""$EngineName=""SMX""$/&gt;&lt;Property$Type=""StateConditionProperty""$E" 
"ngineName=""MASSSMX""$/&gt;&lt;Property$Type=""StateConditionProperty""$En" 
"gineName=""RHOMX""$/&gt;&lt;Property$Type=""StateConditionProperty""$Engin" 
"eName=""MASSRHOM""$/&gt;&lt;Property$Type=""StateConditionProperty""$Engin" 
"eName=""HFLMX""$/&gt;&lt;Property$Type=""StateConditionProperty""$EngineNa" 
"me=""MWMX""$/&gt;&lt;Property$Type=""StateConditionProperty""$EngineName=""" 
"MOLEFLOW""$/&gt;&lt;Property$Type=""StateConditionProperty""$EngineName=""" 
"MOLEFRAC""$/&gt;&lt;Property$Type=""StateConditionProperty""$EngineName=""" 
"MASSFLOW""$/&gt;&lt;Property$Type=""StateConditionProperty""$EngineName=""" 
"MASSFRAC""$/&gt;&lt;Property$Type=""StateConditionProperty""$EngineName=""" 
"VOLFLMX""$/&gt;&lt;Property$Type=""BatchProperty""$EngineName=""cmole_cycl" 
"e""$/&gt;&lt;Property$Type=""BatchProperty""$EngineName=""cmole_time""$/&gt" 
";&lt;Property$Type=""BatchProperty""$EngineName=""cmass_cycle""$/&gt;&lt;P" 
"roperty$Type=""BatchProperty""$EngineName=""cmass_time""$/&gt;&lt;Property" 
"$Type=""BatchProperty""$EngineName=""vol_cycle""$/&gt;&lt;Property$Type=""B" 
"atchProperty""$EngineName=""vol_time""$/&gt;&lt;Property$Type=""BatchPrope" 
"rty""$EngineName=""enth_cycle""$/&gt;&lt;Property$Type=""BatchProperty""$En" 
"gineName=""enth_time""$/&gt;&lt;Property$Type=""BatchProperty""$EngineName" 
"=""cycle_time""$/&gt;&lt;Property$Type=""BatchProperty""$EngineName=""oper_" 
"time""$/&gt;&lt;Property$Type=""BatchProperty""$EngineName=""ntrain""$/&gt;" 
"&lt;/Properties&gt;&lt;/TFFTable&gt;&lt;/srcSettings&gt;</CommonShellS" 
"ettings></tffString>" ) \ ? BLOCK HEATER HE3 ? ; "METCBAR2_MOLE" ; ; HEATER 
; \ PARAM TEMP = 10.4 <22> <4> PRES = 1. <20> <5> \ \ "SS-FLOWEMBED" SSXML = 
( "<tffString><GroupName>Boundary</GroupName><TemplateName>Full</Template" 
"Name><IsTemplateGroupDefaulted>false</IsTemplateGroupDefaulted><IsTemp" 
"lateGlobalDefaulted>true</IsTemplateGlobalDefaulted><IncludesChildHier" 
"archyStreams>false</IncludesChildHierarchyStreams><CommonShellSettings" 
">&lt;srcSettings$StreamIds=""NAOH33,NAOH33C""$TemplateName=""Full""&gt;&lt" 
";TFFTable&gt;&lt;GeneralOptions&gt;Description,SourceAndDestination,St" 
"reamClass,MaximumErrorTolerance,CostFlow,PhaseLabel,ComponentAttribute" 
"s,ParticleSizeDistributions,Temperature,Pressure,MolarVaporFraction,Mo" 
"larLiquidFraction,MolarSolidFraction,MolarEnthalpy,MolarEntropy,MolarD" 
"ensity,MassVaporFraction,MassLiquidFraction,MassSolidFraction,MassEnth" 
"alpy,MassEntropy,MassDensity,EnthalpyFlow,AverageMolecularWeight,Batch" 
"Properties&lt;/GeneralOptions&gt;&lt;ScopeOptions&gt;PhasesForMixedSub" 
"stream,TotalStream,Substreams,MoleFlows,MassFlows,MoleFractions,MassFr" 
"actions,VolumeFlows&lt;/ScopeOptions&gt;&lt;Properties&gt;&lt;Property" 
"$Type=""StateConditionProperty""$EngineName=""TEMP""$/&gt;&lt;Property$Typ" 
"e=""StateConditionProperty""$EngineName=""PRES""$/&gt;&lt;Property$Type=""S" 
"tateConditionProperty""$EngineName=""VFRAC""$/&gt;&lt;Property$Type=""Stat" 
"eConditionProperty""$EngineName=""LFRAC""$/&gt;&lt;Property$Type=""StateCo" 
"nditionProperty""$EngineName=""SFRAC""$/&gt;&lt;Property$Type=""StateCondi" 
"tionProperty""$EngineName=""MASSVFRA""$/&gt;&lt;Property$Type=""StateCondi" 
"tionProperty""$EngineName=""MASSLFRA""$/&gt;&lt;Property$Type=""StateCondi" 
"tionProperty""$EngineName=""MASSSFRA""$/&gt;&lt;Property$Type=""StateCondi" 
"tionProperty""$EngineName=""HMX""$/&gt;&lt;Property$Type=""StateConditionP" 
"roperty""$EngineName=""MASSHMX""$/&gt;&lt;Property$Type=""StateConditionPr" 
"operty""$EngineName=""SMX""$/&gt;&lt;Property$Type=""StateConditionPropert" 
"y""$EngineName=""MASSSMX""$/&gt;&lt;Property$Type=""StateConditionProperty" 
"""$EngineName=""RHOMX""$/&gt;&lt;Property$Type=""StateConditionProperty""$E" 
"ngineName=""MASSRHOM""$/&gt;&lt;Property$Type=""StateConditionProperty""$E" 
"ngineName=""HFLMX""$/&gt;&lt;Property$Type=""StateConditionProperty""$Engi" 
"neName=""MWMX""$/&gt;&lt;Property$Type=""StateConditionProperty""$EngineNa" 
"me=""MOLEFLOW""$/&gt;&lt;Property$Type=""StateConditionProperty""$EngineNa" 
"me=""MOLEFRAC""$/&gt;&lt;Property$Type=""StateConditionProperty""$EngineNa" 
"me=""MASSFLOW""$/&gt;&lt;Property$Type=""StateConditionProperty""$EngineNa" 
"me=""MASSFRAC""$/&gt;&lt;Property$Type=""StateConditionProperty""$EngineNa" 
"me=""VOLFLMX""$/&gt;&lt;Property$Type=""BatchProperty""$EngineName=""cmole_" 
"cycle""$/&gt;&lt;Property$Type=""BatchProperty""$EngineName=""cmole_time""$" 
"/&gt;&lt;Property$Type=""BatchProperty""$EngineName=""cmass_cycle""$/&gt;&" 
"lt;Property$Type=""BatchProperty""$EngineName=""cmass_time""$/&gt;&lt;Prop" 
"erty$Type=""BatchProperty""$EngineName=""vol_cycle""$/&gt;&lt;Property$Typ" 
"e=""BatchProperty""$EngineName=""vol_time""$/&gt;&lt;Property$Type=""BatchP" 
"roperty""$EngineName=""enth_cycle""$/&gt;&lt;Property$Type=""BatchProperty" 
"""$EngineName=""enth_time""$/&gt;&lt;Property$Type=""BatchProperty""$Engine" 
"Name=""cycle_time""$/&gt;&lt;Property$Type=""BatchProperty""$EngineName=""o" 
"per_time""$/&gt;&lt;Property$Type=""BatchProperty""$EngineName=""ntrain""$/" 
"&gt;&lt;/Properties&gt;&lt;/TFFTable&gt;&lt;/srcSettings&gt;</CommonSh" 
"ellSettings></tffString>" ) \ ? BLOCK HEATER HE3C ? ; "METCBAR2_MOLE" ; ; 
HEATER ; \ PARAM TEMP = 10. <22> <4> PRES = 0. <20> <5> \ \ PROPERTIES 
OPSETNAME = ELECNRTL HENRY-COMPS = ALLHENR FRWATEROPSET = "STEAM-TA" 
SOLU-WATER = 3 TRUE-COMPS = YES \ \ "SS-FLOWEMBED" SSXML = ( 
"<tffString><GroupName>Boundary</GroupName><TemplateName>Full</Template" 
"Name><IsTemplateGroupDefaulted>false</IsTemplateGroupDefaulted><IsTemp" 
"lateGlobalDefaulted>true</IsTemplateGlobalDefaulted><IncludesChildHier" 
"archyStreams>false</IncludesChildHierarchyStreams><CommonShellSettings" 
">&lt;srcSettings$StreamIds=""NAOH33CC,NAOH33C""$TemplateName=""Full""&gt;&" 
"lt;TFFTable&gt;&lt;GeneralOptions&gt;Description,SourceAndDestination," 
"StreamClass,MaximumErrorTolerance,CostFlow,PhaseLabel,ComponentAttribu" 
"tes,ParticleSizeDistributions,Temperature,Pressure,MolarVaporFraction," 
"MolarLiquidFraction,MolarSolidFraction,MolarEnthalpy,MolarEntropy,Mola" 
"rDensity,MassVaporFraction,MassLiquidFraction,MassSolidFraction,MassEn" 
"thalpy,MassEntropy,MassDensity,EnthalpyFlow,AverageMolecularWeight,Bat" 
"chProperties&lt;/GeneralOptions&gt;&lt;ScopeOptions&gt;PhasesForMixedS" 
"ubstream,TotalStream,Substreams,MoleFlows,MassFlows,MoleFractions,Mass" 
"Fractions,VolumeFlows&lt;/ScopeOptions&gt;&lt;Properties&gt;&lt;Proper" 
"ty$Type=""StateConditionProperty""$EngineName=""TEMP""$/&gt;&lt;Property$T" 
"ype=""StateConditionProperty""$EngineName=""PRES""$/&gt;&lt;Property$Type=" 
"""StateConditionProperty""$EngineName=""VFRAC""$/&gt;&lt;Property$Type=""St" 
"ateConditionProperty""$EngineName=""LFRAC""$/&gt;&lt;Property$Type=""State" 
"ConditionProperty""$EngineName=""SFRAC""$/&gt;&lt;Property$Type=""StateCon" 
"ditionProperty""$EngineName=""MASSVFRA""$/&gt;&lt;Property$Type=""StateCon" 
"ditionProperty""$EngineName=""MASSLFRA""$/&gt;&lt;Property$Type=""StateCon" 
"ditionProperty""$EngineName=""MASSSFRA""$/&gt;&lt;Property$Type=""StateCon" 
"ditionProperty""$EngineName=""HMX""$/&gt;&lt;Property$Type=""StateConditio" 
"nProperty""$EngineName=""MASSHMX""$/&gt;&lt;Property$Type=""StateCondition" 
"Property""$EngineName=""SMX""$/&gt;&lt;Property$Type=""StateConditionPrope" 
"rty""$EngineName=""MASSSMX""$/&gt;&lt;Property$Type=""StateConditionProper" 
"ty""$EngineName=""RHOMX""$/&gt;&lt;Property$Type=""StateConditionProperty""" 
"$EngineName=""MASSRHOM""$/&gt;&lt;Property$Type=""StateConditionProperty""" 
"$EngineName=""HFLMX""$/&gt;&lt;Property$Type=""StateConditionProperty""$En" 
"gineName=""MWMX""$/&gt;&lt;Property$Type=""StateConditionProperty""$Engine" 
"Name=""MOLEFLOW""$/&gt;&lt;Property$Type=""StateConditionProperty""$Engine" 
"Name=""MOLEFRAC""$/&gt;&lt;Property$Type=""StateConditionProperty""$Engine" 
"Name=""MASSFLOW""$/&gt;&lt;Property$Type=""StateConditionProperty""$Engine" 
"Name=""MASSFRAC""$/&gt;&lt;Property$Type=""StateConditionProperty""$Engine" 
"Name=""VOLFLMX""$/&gt;&lt;Property$Type=""BatchProperty""$EngineName=""cmol" 
"e_cycle""$/&gt;&lt;Property$Type=""BatchProperty""$EngineName=""cmole_time" 
"""$/&gt;&lt;Property$Type=""BatchProperty""$EngineName=""cmass_cycle""$/&gt" 
";&lt;Property$Type=""BatchProperty""$EngineName=""cmass_time""$/&gt;&lt;Pr" 
"operty$Type=""BatchProperty""$EngineName=""vol_cycle""$/&gt;&lt;Property$T" 
"ype=""BatchProperty""$EngineName=""vol_time""$/&gt;&lt;Property$Type=""Batc" 
"hProperty""$EngineName=""enth_cycle""$/&gt;&lt;Property$Type=""BatchProper" 
"ty""$EngineName=""enth_time""$/&gt;&lt;Property$Type=""BatchProperty""$Engi" 
"neName=""cycle_time""$/&gt;&lt;Property$Type=""BatchProperty""$EngineName=" 
"""oper_time""$/&gt;&lt;Property$Type=""BatchProperty""$EngineName=""ntrain""" 
"$/&gt;&lt;/Properties&gt;&lt;/TFFTable&gt;&lt;/srcSettings&gt;</Common" 
"ShellSettings></tffString>" ) \ ? BLOCK HEATER HE4 ? ; "METCBAR2_MOLE" ; ; 
HEATER ; \ PARAM TEMP = 11.2 <22> <4> PRES = 1. <20> <5> SPEC-OPT = TP \ \ 
"SS-FLOWEMBED" SSXML = ( 
"<tffString><GroupName>Boundary</GroupName><TemplateName>Full</Template" 
"Name><IsTemplateGroupDefaulted>false</IsTemplateGroupDefaulted><IsTemp" 
"lateGlobalDefaulted>true</IsTemplateGlobalDefaulted><IncludesChildHier" 
"archyStreams>false</IncludesChildHierarchyStreams><CommonShellSettings" 
">&lt;srcSettings$StreamIds=""OUTBRI2,OUTBRI3""$TemplateName=""Full""&gt;&l" 
"t;TFFTable&gt;&lt;GeneralOptions&gt;Description,SourceAndDestination,S" 
"treamClass,MaximumErrorTolerance,CostFlow,PhaseLabel,ComponentAttribut" 
"es,ParticleSizeDistributions,Temperature,Pressure,MolarVaporFraction,M" 
"olarLiquidFraction,MolarSolidFraction,MolarEnthalpy,MolarEntropy,Molar" 
"Density,MassVaporFraction,MassLiquidFraction,MassSolidFraction,MassEnt" 
"halpy,MassEntropy,MassDensity,EnthalpyFlow,AverageMolecularWeight,Batc" 
"hProperties&lt;/GeneralOptions&gt;&lt;ScopeOptions&gt;PhasesForMixedSu" 
"bstream,TotalStream,Substreams,MoleFlows,MassFlows,MoleFractions,MassF" 
"ractions,VolumeFlows&lt;/ScopeOptions&gt;&lt;Properties&gt;&lt;Propert" 
"y$Type=""StateConditionProperty""$EngineName=""TEMP""$/&gt;&lt;Property$Ty" 
"pe=""StateConditionProperty""$EngineName=""PRES""$/&gt;&lt;Property$Type=""" 
"StateConditionProperty""$EngineName=""VFRAC""$/&gt;&lt;Property$Type=""Sta" 
"teConditionProperty""$EngineName=""LFRAC""$/&gt;&lt;Property$Type=""StateC" 
"onditionProperty""$EngineName=""SFRAC""$/&gt;&lt;Property$Type=""StateCond" 
"itionProperty""$EngineName=""MASSVFRA""$/&gt;&lt;Property$Type=""StateCond" 
"itionProperty""$EngineName=""MASSLFRA""$/&gt;&lt;Property$Type=""StateCond" 
"itionProperty""$EngineName=""MASSSFRA""$/&gt;&lt;Property$Type=""StateCond" 
"itionProperty""$EngineName=""HMX""$/&gt;&lt;Property$Type=""StateCondition" 
"Property""$EngineName=""MASSHMX""$/&gt;&lt;Property$Type=""StateConditionP" 
"roperty""$EngineName=""SMX""$/&gt;&lt;Property$Type=""StateConditionProper" 
"ty""$EngineName=""MASSSMX""$/&gt;&lt;Property$Type=""StateConditionPropert" 
"y""$EngineName=""RHOMX""$/&gt;&lt;Property$Type=""StateConditionProperty""$" 
"EngineName=""MASSRHOM""$/&gt;&lt;Property$Type=""StateConditionProperty""$" 
"EngineName=""HFLMX""$/&gt;&lt;Property$Type=""StateConditionProperty""$Eng" 
"ineName=""MWMX""$/&gt;&lt;Property$Type=""StateConditionProperty""$EngineN" 
"ame=""MOLEFLOW""$/&gt;&lt;Property$Type=""StateConditionProperty""$EngineN" 
"ame=""MOLEFRAC""$/&gt;&lt;Property$Type=""StateConditionProperty""$EngineN" 
"ame=""MASSFLOW""$/&gt;&lt;Property$Type=""StateConditionProperty""$EngineN" 
"ame=""MASSFRAC""$/&gt;&lt;Property$Type=""StateConditionProperty""$EngineN" 
"ame=""VOLFLMX""$/&gt;&lt;Property$Type=""BatchProperty""$EngineName=""cmole" 
"_cycle""$/&gt;&lt;Property$Type=""BatchProperty""$EngineName=""cmole_time""" 
"$/&gt;&lt;Property$Type=""BatchProperty""$EngineName=""cmass_cycle""$/&gt;" 
"&lt;Property$Type=""BatchProperty""$EngineName=""cmass_time""$/&gt;&lt;Pro" 
"perty$Type=""BatchProperty""$EngineName=""vol_cycle""$/&gt;&lt;Property$Ty" 
"pe=""BatchProperty""$EngineName=""vol_time""$/&gt;&lt;Property$Type=""Batch" 
"Property""$EngineName=""enth_cycle""$/&gt;&lt;Property$Type=""BatchPropert" 
"y""$EngineName=""enth_time""$/&gt;&lt;Property$Type=""BatchProperty""$Engin" 
"eName=""cycle_time""$/&gt;&lt;Property$Type=""BatchProperty""$EngineName=""" 
"oper_time""$/&gt;&lt;Property$Type=""BatchProperty""$EngineName=""ntrain""$" 
"/&gt;&lt;/Properties&gt;&lt;/TFFTable&gt;&lt;/srcSettings&gt;</CommonS" 
"hellSettings></tffString>" ) \ ? BLOCK HEATER "HE5-1" ? ; "METCBAR2_MOLE" ; 
; HEATER ; \ PARAM TEMP = 67. <22> <4> PRES = 0. <20> <5> \ \ "SS-FLOWEMBED" 
SSXML = ( 
"<tffString><GroupName>Boundary</GroupName><TemplateName>Full</Template" 
"Name><IsTemplateGroupDefaulted>false</IsTemplateGroupDefaulted><IsTemp" 
"lateGlobalDefaulted>true</IsTemplateGlobalDefaulted><IncludesChildHier" 
"archyStreams>false</IncludesChildHierarchyStreams><CommonShellSettings" 
">&lt;srcSettings$StreamIds=""H2SAT,H2SAT2""$TemplateName=""Full""&gt;&lt;T" 
"FFTable&gt;&lt;GeneralOptions&gt;Description,SourceAndDestination,Stre" 
"amClass,MaximumErrorTolerance,CostFlow,PhaseLabel,ComponentAttributes," 
"ParticleSizeDistributions,Temperature,Pressure,MolarVaporFraction,Mola" 
"rLiquidFraction,MolarSolidFraction,MolarEnthalpy,MolarEntropy,MolarDen" 
"sity,MassVaporFraction,MassLiquidFraction,MassSolidFraction,MassEnthal" 
"py,MassEntropy,MassDensity,EnthalpyFlow,AverageMolecularWeight,BatchPr" 
"operties&lt;/GeneralOptions&gt;&lt;ScopeOptions&gt;PhasesForMixedSubst" 
"ream,TotalStream,Substreams,MoleFlows,MassFlows,MoleFractions,MassFrac" 
"tions,VolumeFlows&lt;/ScopeOptions&gt;&lt;Properties&gt;&lt;Property$T" 
"ype=""StateConditionProperty""$EngineName=""TEMP""$/&gt;&lt;Property$Type=" 
"""StateConditionProperty""$EngineName=""PRES""$/&gt;&lt;Property$Type=""Sta" 
"teConditionProperty""$EngineName=""VFRAC""$/&gt;&lt;Property$Type=""StateC" 
"onditionProperty""$EngineName=""LFRAC""$/&gt;&lt;Property$Type=""StateCond" 
"itionProperty""$EngineName=""SFRAC""$/&gt;&lt;Property$Type=""StateConditi" 
"onProperty""$EngineName=""MASSVFRA""$/&gt;&lt;Property$Type=""StateConditi" 
"onProperty""$EngineName=""MASSLFRA""$/&gt;&lt;Property$Type=""StateConditi" 
"onProperty""$EngineName=""MASSSFRA""$/&gt;&lt;Property$Type=""StateConditi" 
"onProperty""$EngineName=""HMX""$/&gt;&lt;Property$Type=""StateConditionPro" 
"perty""$EngineName=""MASSHMX""$/&gt;&lt;Property$Type=""StateConditionProp" 
"erty""$EngineName=""SMX""$/&gt;&lt;Property$Type=""StateConditionProperty""" 
"$EngineName=""MASSSMX""$/&gt;&lt;Property$Type=""StateConditionProperty""$" 
"EngineName=""RHOMX""$/&gt;&lt;Property$Type=""StateConditionProperty""$Eng" 
"ineName=""MASSRHOM""$/&gt;&lt;Property$Type=""StateConditionProperty""$Eng" 
"ineName=""HFLMX""$/&gt;&lt;Property$Type=""StateConditionProperty""$Engine" 
"Name=""MWMX""$/&gt;&lt;Property$Type=""StateConditionProperty""$EngineName" 
"=""MOLEFLOW""$/&gt;&lt;Property$Type=""StateConditionProperty""$EngineName" 
"=""MOLEFRAC""$/&gt;&lt;Property$Type=""StateConditionProperty""$EngineName" 
"=""MASSFLOW""$/&gt;&lt;Property$Type=""StateConditionProperty""$EngineName" 
"=""MASSFRAC""$/&gt;&lt;Property$Type=""StateConditionProperty""$EngineName" 
"=""VOLFLMX""$/&gt;&lt;Property$Type=""BatchProperty""$EngineName=""cmole_cy" 
"cle""$/&gt;&lt;Property$Type=""BatchProperty""$EngineName=""cmole_time""$/&" 
"gt;&lt;Property$Type=""BatchProperty""$EngineName=""cmass_cycle""$/&gt;&lt" 
";Property$Type=""BatchProperty""$EngineName=""cmass_time""$/&gt;&lt;Proper" 
"ty$Type=""BatchProperty""$EngineName=""vol_cycle""$/&gt;&lt;Property$Type=" 
"""BatchProperty""$EngineName=""vol_time""$/&gt;&lt;Property$Type=""BatchPro" 
"perty""$EngineName=""enth_cycle""$/&gt;&lt;Property$Type=""BatchProperty""$" 
"EngineName=""enth_time""$/&gt;&lt;Property$Type=""BatchProperty""$EngineNa" 
"me=""cycle_time""$/&gt;&lt;Property$Type=""BatchProperty""$EngineName=""ope" 
"r_time""$/&gt;&lt;Property$Type=""BatchProperty""$EngineName=""ntrain""$/&g" 
"t;&lt;/Properties&gt;&lt;/TFFTable&gt;&lt;/srcSettings&gt;</CommonShel" 
"lSettings></tffString>" ) \ ? BLOCK HEATER "HE6-1" ? ; "METCBAR2_MOLE" ; ; 
HEATER ; \ PARAM TEMP = 71. <22> <4> PRES = 0. <20> <5> DPPARMOPT = YES \ \ 
"SS-FLOWEMBED" SSXML = ( 
"<tffString><GroupName>Boundary</GroupName><TemplateName>Full</Template" 
"Name><IsTemplateGroupDefaulted>false</IsTemplateGroupDefaulted><IsTemp" 
"lateGlobalDefaulted>true</IsTemplateGlobalDefaulted><IncludesChildHier" 
"archyStreams>false</IncludesChildHierarchyStreams><CommonShellSettings" 
">&lt;srcSettings$StreamIds=""CL2SAT,CL2SAT2""$TemplateName=""Full""&gt;&lt" 
";TFFTable&gt;&lt;GeneralOptions&gt;Description,SourceAndDestination,St" 
"reamClass,MaximumErrorTolerance,CostFlow,PhaseLabel,ComponentAttribute" 
"s,ParticleSizeDistributions,Temperature,Pressure,MolarVaporFraction,Mo" 
"larLiquidFraction,MolarSolidFraction,MolarEnthalpy,MolarEntropy,MolarD" 
"ensity,MassVaporFraction,MassLiquidFraction,MassSolidFraction,MassEnth" 
"alpy,MassEntropy,MassDensity,EnthalpyFlow,AverageMolecularWeight,Batch" 
"Properties&lt;/GeneralOptions&gt;&lt;ScopeOptions&gt;PhasesForMixedSub" 
"stream,TotalStream,Substreams,MoleFlows,MassFlows,MoleFractions,MassFr" 
"actions,VolumeFlows&lt;/ScopeOptions&gt;&lt;Properties&gt;&lt;Property" 
"$Type=""StateConditionProperty""$EngineName=""TEMP""$/&gt;&lt;Property$Typ" 
"e=""StateConditionProperty""$EngineName=""PRES""$/&gt;&lt;Property$Type=""S" 
"tateConditionProperty""$EngineName=""VFRAC""$/&gt;&lt;Property$Type=""Stat" 
"eConditionProperty""$EngineName=""LFRAC""$/&gt;&lt;Property$Type=""StateCo" 
"nditionProperty""$EngineName=""SFRAC""$/&gt;&lt;Property$Type=""StateCondi" 
"tionProperty""$EngineName=""MASSVFRA""$/&gt;&lt;Property$Type=""StateCondi" 
"tionProperty""$EngineName=""MASSLFRA""$/&gt;&lt;Property$Type=""StateCondi" 
"tionProperty""$EngineName=""MASSSFRA""$/&gt;&lt;Property$Type=""StateCondi" 
"tionProperty""$EngineName=""HMX""$/&gt;&lt;Property$Type=""StateConditionP" 
"roperty""$EngineName=""MASSHMX""$/&gt;&lt;Property$Type=""StateConditionPr" 
"operty""$EngineName=""SMX""$/&gt;&lt;Property$Type=""StateConditionPropert" 
"y""$EngineName=""MASSSMX""$/&gt;&lt;Property$Type=""StateConditionProperty" 
"""$EngineName=""RHOMX""$/&gt;&lt;Property$Type=""StateConditionProperty""$E" 
"ngineName=""MASSRHOM""$/&gt;&lt;Property$Type=""StateConditionProperty""$E" 
"ngineName=""HFLMX""$/&gt;&lt;Property$Type=""StateConditionProperty""$Engi" 
"neName=""MWMX""$/&gt;&lt;Property$Type=""StateConditionProperty""$EngineNa" 
"me=""MOLEFLOW""$/&gt;&lt;Property$Type=""StateConditionProperty""$EngineNa" 
"me=""MOLEFRAC""$/&gt;&lt;Property$Type=""StateConditionProperty""$EngineNa" 
"me=""MASSFLOW""$/&gt;&lt;Property$Type=""StateConditionProperty""$EngineNa" 
"me=""MASSFRAC""$/&gt;&lt;Property$Type=""StateConditionProperty""$EngineNa" 
"me=""VOLFLMX""$/&gt;&lt;Property$Type=""BatchProperty""$EngineName=""cmole_" 
"cycle""$/&gt;&lt;Property$Type=""BatchProperty""$EngineName=""cmole_time""$" 
"/&gt;&lt;Property$Type=""BatchProperty""$EngineName=""cmass_cycle""$/&gt;&" 
"lt;Property$Type=""BatchProperty""$EngineName=""cmass_time""$/&gt;&lt;Prop" 
"erty$Type=""BatchProperty""$EngineName=""vol_cycle""$/&gt;&lt;Property$Typ" 
"e=""BatchProperty""$EngineName=""vol_time""$/&gt;&lt;Property$Type=""BatchP" 
"roperty""$EngineName=""enth_cycle""$/&gt;&lt;Property$Type=""BatchProperty" 
"""$EngineName=""enth_time""$/&gt;&lt;Property$Type=""BatchProperty""$Engine" 
"Name=""cycle_time""$/&gt;&lt;Property$Type=""BatchProperty""$EngineName=""o" 
"per_time""$/&gt;&lt;Property$Type=""BatchProperty""$EngineName=""ntrain""$/" 
"&gt;&lt;/Properties&gt;&lt;/TFFTable&gt;&lt;/srcSettings&gt;</CommonSh" 
"ellSettings></tffString>" ) \ ? BLOCK HEATER "HI-EL" ? ; "METCBAR2_MOLE" ; ; 
HEATER ; \ PARAM TEMP = 63. <22> <4> PRES = 1. <20> <5> \ ? BLOCK HEATER 
"HI-EL-C" ? ; "METCBAR2_MOLE" ; ; HEATER ; \ PARAM TEMP = 10. <22> <4> PRES
 = 1. <20> <5> SPEC-OPT = PQ \ \ "SS-FLOWEMBED" SSXML = ( 
"<tffString><GroupName>Boundary</GroupName><TemplateName>Full</Template" 
"Name><IsTemplateGroupDefaulted>false</IsTemplateGroupDefaulted><IsTemp" 
"lateGlobalDefaulted>true</IsTemplateGlobalDefaulted><IncludesChildHier" 
"archyStreams>false</IncludesChildHierarchyStreams></tffString>" ) \ ? BLOCK 
HEATER "HI-PR" ? ; "METCBAR2_MOLE" ; ; HEATER ; \ PARAM TEMP = 13. <22> <4> 
PRES = 0. <20> <5> DUTY = -25239.1365 <13> <14> SPEC-OPT = PQ \ \ PROPERTIES 
OPSETNAME = ELECNRTL HENRY-COMPS = ALLHENR FRWATEROPSET = "STEAM-TA" 
SOLU-WATER = 3 TRUE-COMPS = YES \ \ "SS-FLOWEMBED" SSXML = ( 
"<tffString><GroupName>Boundary</GroupName><TemplateName>Full</Template" 
"Name><IsTemplateGroupDefaulted>false</IsTemplateGroupDefaulted><IsTemp" 
"lateGlobalDefaulted>true</IsTemplateGlobalDefaulted><IncludesChildHier" 
"archyStreams>false</IncludesChildHierarchyStreams></tffString>" ) \ ? BLOCK 
HEATER HICO ? ; "METCBAR2_MOLE" ; ; HEATER ; \ PARAM TEMP = 13. <22> <4> PRES
 = 0. <20> <5> SPEC-OPT = PQ \ \ "SS-FLOWEMBED" SSXML = ( 
"<tffString><GroupName>Boundary</GroupName><TemplateName>Full</Template" 
"Name><IsTemplateGroupDefaulted>false</IsTemplateGroupDefaulted><IsTemp" 
"lateGlobalDefaulted>true</IsTemplateGlobalDefaulted><IncludesChildHier" 
"archyStreams>false</IncludesChildHierarchyStreams></tffString>" ) \ ? BLOCK 
HEATER HICO2 ? ; "METCBAR2_MOLE" ; ; HEATER ; \ PARAM TEMP = 10. <22> <4> 
PRES = 0. <20> <5> SPEC-OPT = PQ \ \ "SS-FLOWEMBED" SSXML = ( 
"<tffString><GroupName>Boundary</GroupName><TemplateName>Full</Template" 
"Name><IsTemplateGroupDefaulted>false</IsTemplateGroupDefaulted><IsTemp" 
"lateGlobalDefaulted>true</IsTemplateGlobalDefaulted><IncludesChildHier" 
"archyStreams>false</IncludesChildHierarchyStreams><CommonShellSettings" 
">&lt;srcSettings$StreamIds=""PW2,PW3""$TemplateName=""Full""&gt;&lt;TFFTab" 
"le&gt;&lt;GeneralOptions&gt;Description,SourceAndDestination,StreamCla" 
"ss,MaximumErrorTolerance,CostFlow,PhaseLabel,ComponentAttributes,Parti" 
"cleSizeDistributions,Temperature,Pressure,MolarVaporFraction,MolarLiqu" 
"idFraction,MolarSolidFraction,MolarEnthalpy,MolarEntropy,MolarDensity," 
"MassVaporFraction,MassLiquidFraction,MassSolidFraction,MassEnthalpy,Ma" 
"ssEntropy,MassDensity,EnthalpyFlow,AverageMolecularWeight,BatchPropert" 
"ies&lt;/GeneralOptions&gt;&lt;ScopeOptions&gt;PhasesForMixedSubstream," 
"TotalStream,Substreams,MoleFlows,MassFlows,MoleFractions,MassFractions" 
",VolumeFlows&lt;/ScopeOptions&gt;&lt;Properties&gt;&lt;Property$Type=""" 
"StateConditionProperty""$EngineName=""TEMP""$/&gt;&lt;Property$Type=""Stat" 
"eConditionProperty""$EngineName=""PRES""$/&gt;&lt;Property$Type=""StateCon" 
"ditionProperty""$EngineName=""VFRAC""$/&gt;&lt;Property$Type=""StateCondit" 
"ionProperty""$EngineName=""LFRAC""$/&gt;&lt;Property$Type=""StateCondition" 
"Property""$EngineName=""SFRAC""$/&gt;&lt;Property$Type=""StateConditionPro" 
"perty""$EngineName=""MASSVFRA""$/&gt;&lt;Property$Type=""StateConditionPro" 
"perty""$EngineName=""MASSLFRA""$/&gt;&lt;Property$Type=""StateConditionPro" 
"perty""$EngineName=""MASSSFRA""$/&gt;&lt;Property$Type=""StateConditionPro" 
"perty""$EngineName=""HMX""$/&gt;&lt;Property$Type=""StateConditionProperty" 
"""$EngineName=""MASSHMX""$/&gt;&lt;Property$Type=""StateConditionProperty""" 
"$EngineName=""SMX""$/&gt;&lt;Property$Type=""StateConditionProperty""$Engi" 
"neName=""MASSSMX""$/&gt;&lt;Property$Type=""StateConditionProperty""$Engin" 
"eName=""RHOMX""$/&gt;&lt;Property$Type=""StateConditionProperty""$EngineNa" 
"me=""MASSRHOM""$/&gt;&lt;Property$Type=""StateConditionProperty""$EngineNa" 
"me=""HFLMX""$/&gt;&lt;Property$Type=""StateConditionProperty""$EngineName=" 
"""MWMX""$/&gt;&lt;Property$Type=""StateConditionProperty""$EngineName=""MOL" 
"EFLOW""$/&gt;&lt;Property$Type=""StateConditionProperty""$EngineName=""MOL" 
"EFRAC""$/&gt;&lt;Property$Type=""StateConditionProperty""$EngineName=""MAS" 
"SFLOW""$/&gt;&lt;Property$Type=""StateConditionProperty""$EngineName=""MAS" 
"SFRAC""$/&gt;&lt;Property$Type=""StateConditionProperty""$EngineName=""VOL" 
"FLMX""$/&gt;&lt;Property$Type=""BatchProperty""$EngineName=""cmole_cycle""$" 
"/&gt;&lt;Property$Type=""BatchProperty""$EngineName=""cmole_time""$/&gt;&l" 
"t;Property$Type=""BatchProperty""$EngineName=""cmass_cycle""$/&gt;&lt;Prop" 
"erty$Type=""BatchProperty""$EngineName=""cmass_time""$/&gt;&lt;Property$Ty" 
"pe=""BatchProperty""$EngineName=""vol_cycle""$/&gt;&lt;Property$Type=""Batc" 
"hProperty""$EngineName=""vol_time""$/&gt;&lt;Property$Type=""BatchProperty" 
"""$EngineName=""enth_cycle""$/&gt;&lt;Property$Type=""BatchProperty""$Engin" 
"eName=""enth_time""$/&gt;&lt;Property$Type=""BatchProperty""$EngineName=""c" 
"ycle_time""$/&gt;&lt;Property$Type=""BatchProperty""$EngineName=""oper_tim" 
"e""$/&gt;&lt;Property$Type=""BatchProperty""$EngineName=""ntrain""$/&gt;&lt" 
";/Properties&gt;&lt;/TFFTable&gt;&lt;/srcSettings&gt;</CommonShellSett" 
"ings></tffString>" ) \ ? BLOCK HEATER HICO4 ? ; "METCBAR2_MOLE" ; ; HEATER ; 
\ PARAM TEMP = 11. <22> <4> PRES = 0. <20> <5> SPEC-OPT = PQ \ \ "SS-FLOWEMBED" 
SSXML = ( 
"<tffString><GroupName>Boundary</GroupName><TemplateName>Full</Template" 
"Name><IsTemplateGroupDefaulted>false</IsTemplateGroupDefaulted><IsTemp" 
"lateGlobalDefaulted>true</IsTemplateGlobalDefaulted><IncludesChildHier" 
"archyStreams>false</IncludesChildHierarchyStreams><CommonShellSettings" 
">&lt;srcSettings$StreamIds=""PW5,PW6""$TemplateName=""Full""&gt;&lt;TFFTab" 
"le&gt;&lt;GeneralOptions&gt;Description,SourceAndDestination,StreamCla" 
"ss,MaximumErrorTolerance,CostFlow,PhaseLabel,ComponentAttributes,Parti" 
"cleSizeDistributions,Temperature,Pressure,MolarVaporFraction,MolarLiqu" 
"idFraction,MolarSolidFraction,MolarEnthalpy,MolarEntropy,MolarDensity," 
"MassVaporFraction,MassLiquidFraction,MassSolidFraction,MassEnthalpy,Ma" 
"ssEntropy,MassDensity,EnthalpyFlow,AverageMolecularWeight,BatchPropert" 
"ies&lt;/GeneralOptions&gt;&lt;ScopeOptions&gt;PhasesForMixedSubstream," 
"TotalStream,Substreams,MoleFlows,MassFlows,MoleFractions,MassFractions" 
",VolumeFlows&lt;/ScopeOptions&gt;&lt;Properties&gt;&lt;Property$Type=""" 
"StateConditionProperty""$EngineName=""TEMP""$/&gt;&lt;Property$Type=""Stat" 
"eConditionProperty""$EngineName=""PRES""$/&gt;&lt;Property$Type=""StateCon" 
"ditionProperty""$EngineName=""VFRAC""$/&gt;&lt;Property$Type=""StateCondit" 
"ionProperty""$EngineName=""LFRAC""$/&gt;&lt;Property$Type=""StateCondition" 
"Property""$EngineName=""SFRAC""$/&gt;&lt;Property$Type=""StateConditionPro" 
"perty""$EngineName=""MASSVFRA""$/&gt;&lt;Property$Type=""StateConditionPro" 
"perty""$EngineName=""MASSLFRA""$/&gt;&lt;Property$Type=""StateConditionPro" 
"perty""$EngineName=""MASSSFRA""$/&gt;&lt;Property$Type=""StateConditionPro" 
"perty""$EngineName=""HMX""$/&gt;&lt;Property$Type=""StateConditionProperty" 
"""$EngineName=""MASSHMX""$/&gt;&lt;Property$Type=""StateConditionProperty""" 
"$EngineName=""SMX""$/&gt;&lt;Property$Type=""StateConditionProperty""$Engi" 
"neName=""MASSSMX""$/&gt;&lt;Property$Type=""StateConditionProperty""$Engin" 
"eName=""RHOMX""$/&gt;&lt;Property$Type=""StateConditionProperty""$EngineNa" 
"me=""MASSRHOM""$/&gt;&lt;Property$Type=""StateConditionProperty""$EngineNa" 
"me=""HFLMX""$/&gt;&lt;Property$Type=""StateConditionProperty""$EngineName=" 
"""MWMX""$/&gt;&lt;Property$Type=""StateConditionProperty""$EngineName=""MOL" 
"EFLOW""$/&gt;&lt;Property$Type=""StateConditionProperty""$EngineName=""MOL" 
"EFRAC""$/&gt;&lt;Property$Type=""StateConditionProperty""$EngineName=""MAS" 
"SFLOW""$/&gt;&lt;Property$Type=""StateConditionProperty""$EngineName=""MAS" 
"SFRAC""$/&gt;&lt;Property$Type=""StateConditionProperty""$EngineName=""VOL" 
"FLMX""$/&gt;&lt;Property$Type=""BatchProperty""$EngineName=""cmole_cycle""$" 
"/&gt;&lt;Property$Type=""BatchProperty""$EngineName=""cmole_time""$/&gt;&l" 
"t;Property$Type=""BatchProperty""$EngineName=""cmass_cycle""$/&gt;&lt;Prop" 
"erty$Type=""BatchProperty""$EngineName=""cmass_time""$/&gt;&lt;Property$Ty" 
"pe=""BatchProperty""$EngineName=""vol_cycle""$/&gt;&lt;Property$Type=""Batc" 
"hProperty""$EngineName=""vol_time""$/&gt;&lt;Property$Type=""BatchProperty" 
"""$EngineName=""enth_cycle""$/&gt;&lt;Property$Type=""BatchProperty""$Engin" 
"eName=""enth_time""$/&gt;&lt;Property$Type=""BatchProperty""$EngineName=""c" 
"ycle_time""$/&gt;&lt;Property$Type=""BatchProperty""$EngineName=""oper_tim" 
"e""$/&gt;&lt;Property$Type=""BatchProperty""$EngineName=""ntrain""$/&gt;&lt" 
";/Properties&gt;&lt;/TFFTable&gt;&lt;/srcSettings&gt;</CommonShellSett" 
"ings></tffString>" ) \ ? BLOCK HEATER HICO5 ? ; "METCBAR2_MOLE" ; ; HEATER ; 
\ PARAM TEMP = 14. <22> <4> PRES = 0. <20> <5> SPEC-OPT = PQ \ \ "SS-FLOWEMBED" 
SSXML = ( 
"<tffString><GroupName>Boundary</GroupName><TemplateName>Full</Template" 
"Name><IsTemplateGroupDefaulted>false</IsTemplateGroupDefaulted><IsTemp" 
"lateGlobalDefaulted>true</IsTemplateGlobalDefaulted><IncludesChildHier" 
"archyStreams>false</IncludesChildHierarchyStreams><CommonShellSettings" 
">&lt;srcSettings$StreamIds=""PW3,PW4""$TemplateName=""Full""&gt;&lt;TFFTab" 
"le&gt;&lt;GeneralOptions&gt;Description,SourceAndDestination,StreamCla" 
"ss,MaximumErrorTolerance,CostFlow,PhaseLabel,ComponentAttributes,Parti" 
"cleSizeDistributions,Temperature,Pressure,MolarVaporFraction,MolarLiqu" 
"idFraction,MolarSolidFraction,MolarEnthalpy,MolarEntropy,MolarDensity," 
"MassVaporFraction,MassLiquidFraction,MassSolidFraction,MassEnthalpy,Ma" 
"ssEntropy,MassDensity,EnthalpyFlow,AverageMolecularWeight,BatchPropert" 
"ies&lt;/GeneralOptions&gt;&lt;ScopeOptions&gt;PhasesForMixedSubstream," 
"TotalStream,Substreams,MoleFlows,MassFlows,MoleFractions,MassFractions" 
",VolumeFlows&lt;/ScopeOptions&gt;&lt;Properties&gt;&lt;Property$Type=""" 
"StateConditionProperty""$EngineName=""TEMP""$/&gt;&lt;Property$Type=""Stat" 
"eConditionProperty""$EngineName=""PRES""$/&gt;&lt;Property$Type=""StateCon" 
"ditionProperty""$EngineName=""VFRAC""$/&gt;&lt;Property$Type=""StateCondit" 
"ionProperty""$EngineName=""LFRAC""$/&gt;&lt;Property$Type=""StateCondition" 
"Property""$EngineName=""SFRAC""$/&gt;&lt;Property$Type=""StateConditionPro" 
"perty""$EngineName=""MASSVFRA""$/&gt;&lt;Property$Type=""StateConditionPro" 
"perty""$EngineName=""MASSLFRA""$/&gt;&lt;Property$Type=""StateConditionPro" 
"perty""$EngineName=""MASSSFRA""$/&gt;&lt;Property$Type=""StateConditionPro" 
"perty""$EngineName=""HMX""$/&gt;&lt;Property$Type=""StateConditionProperty" 
"""$EngineName=""MASSHMX""$/&gt;&lt;Property$Type=""StateConditionProperty""" 
"$EngineName=""SMX""$/&gt;&lt;Property$Type=""StateConditionProperty""$Engi" 
"neName=""MASSSMX""$/&gt;&lt;Property$Type=""StateConditionProperty""$Engin" 
"eName=""RHOMX""$/&gt;&lt;Property$Type=""StateConditionProperty""$EngineNa" 
"me=""MASSRHOM""$/&gt;&lt;Property$Type=""StateConditionProperty""$EngineNa" 
"me=""HFLMX""$/&gt;&lt;Property$Type=""StateConditionProperty""$EngineName=" 
"""MWMX""$/&gt;&lt;Property$Type=""StateConditionProperty""$EngineName=""MOL" 
"EFLOW""$/&gt;&lt;Property$Type=""StateConditionProperty""$EngineName=""MOL" 
"EFRAC""$/&gt;&lt;Property$Type=""StateConditionProperty""$EngineName=""MAS" 
"SFLOW""$/&gt;&lt;Property$Type=""StateConditionProperty""$EngineName=""MAS" 
"SFRAC""$/&gt;&lt;Property$Type=""StateConditionProperty""$EngineName=""VOL" 
"FLMX""$/&gt;&lt;Property$Type=""BatchProperty""$EngineName=""cmole_cycle""$" 
"/&gt;&lt;Property$Type=""BatchProperty""$EngineName=""cmole_time""$/&gt;&l" 
"t;Property$Type=""BatchProperty""$EngineName=""cmass_cycle""$/&gt;&lt;Prop" 
"erty$Type=""BatchProperty""$EngineName=""cmass_time""$/&gt;&lt;Property$Ty" 
"pe=""BatchProperty""$EngineName=""vol_cycle""$/&gt;&lt;Property$Type=""Batc" 
"hProperty""$EngineName=""vol_time""$/&gt;&lt;Property$Type=""BatchProperty" 
"""$EngineName=""enth_cycle""$/&gt;&lt;Property$Type=""BatchProperty""$Engin" 
"eName=""enth_time""$/&gt;&lt;Property$Type=""BatchProperty""$EngineName=""c" 
"ycle_time""$/&gt;&lt;Property$Type=""BatchProperty""$EngineName=""oper_tim" 
"e""$/&gt;&lt;Property$Type=""BatchProperty""$EngineName=""ntrain""$/&gt;&lt" 
";/Properties&gt;&lt;/TFFTable&gt;&lt;/srcSettings&gt;</CommonShellSett" 
"ings></tffString>" ) \ ? BLOCK HEATER HICO6 ? ; "METCBAR2_MOLE" ; ; HEATER ; 
\ PARAM PRES = 0. <20> <5> DUTY = 245. <13> <14> SPEC-OPT = PQ \ \ 
"SS-FLOWEMBED" SSXML = ( 
"<tffString><GroupName>Boundary</GroupName><TemplateName>Full</Template" 
"Name><IsTemplateGroupDefaulted>false</IsTemplateGroupDefaulted><IsTemp" 
"lateGlobalDefaulted>true</IsTemplateGlobalDefaulted><IncludesChildHier" 
"archyStreams>false</IncludesChildHierarchyStreams><CommonShellSettings" 
">&lt;srcSettings$StreamIds=""PW1,PW2""$TemplateName=""Full""&gt;&lt;TFFTab" 
"le&gt;&lt;GeneralOptions&gt;Description,SourceAndDestination,StreamCla" 
"ss,MaximumErrorTolerance,CostFlow,PhaseLabel,ComponentAttributes,Parti" 
"cleSizeDistributions,Temperature,Pressure,MolarVaporFraction,MolarLiqu" 
"idFraction,MolarSolidFraction,MolarEnthalpy,MolarEntropy,MolarDensity," 
"MassVaporFraction,MassLiquidFraction,MassSolidFraction,MassEnthalpy,Ma" 
"ssEntropy,MassDensity,EnthalpyFlow,AverageMolecularWeight,BatchPropert" 
"ies&lt;/GeneralOptions&gt;&lt;ScopeOptions&gt;PhasesForMixedSubstream," 
"TotalStream,Substreams,MoleFlows,MassFlows,MoleFractions,MassFractions" 
",VolumeFlows&lt;/ScopeOptions&gt;&lt;Properties&gt;&lt;Property$Type=""" 
"StateConditionProperty""$EngineName=""TEMP""$/&gt;&lt;Property$Type=""Stat" 
"eConditionProperty""$EngineName=""PRES""$/&gt;&lt;Property$Type=""StateCon" 
"ditionProperty""$EngineName=""VFRAC""$/&gt;&lt;Property$Type=""StateCondit" 
"ionProperty""$EngineName=""LFRAC""$/&gt;&lt;Property$Type=""StateCondition" 
"Property""$EngineName=""SFRAC""$/&gt;&lt;Property$Type=""StateConditionPro" 
"perty""$EngineName=""MASSVFRA""$/&gt;&lt;Property$Type=""StateConditionPro" 
"perty""$EngineName=""MASSLFRA""$/&gt;&lt;Property$Type=""StateConditionPro" 
"perty""$EngineName=""MASSSFRA""$/&gt;&lt;Property$Type=""StateConditionPro" 
"perty""$EngineName=""HMX""$/&gt;&lt;Property$Type=""StateConditionProperty" 
"""$EngineName=""MASSHMX""$/&gt;&lt;Property$Type=""StateConditionProperty""" 
"$EngineName=""SMX""$/&gt;&lt;Property$Type=""StateConditionProperty""$Engi" 
"neName=""MASSSMX""$/&gt;&lt;Property$Type=""StateConditionProperty""$Engin" 
"eName=""RHOMX""$/&gt;&lt;Property$Type=""StateConditionProperty""$EngineNa" 
"me=""MASSRHOM""$/&gt;&lt;Property$Type=""StateConditionProperty""$EngineNa" 
"me=""HFLMX""$/&gt;&lt;Property$Type=""StateConditionProperty""$EngineName=" 
"""MWMX""$/&gt;&lt;Property$Type=""StateConditionProperty""$EngineName=""MOL" 
"EFLOW""$/&gt;&lt;Property$Type=""StateConditionProperty""$EngineName=""MOL" 
"EFRAC""$/&gt;&lt;Property$Type=""StateConditionProperty""$EngineName=""MAS" 
"SFLOW""$/&gt;&lt;Property$Type=""StateConditionProperty""$EngineName=""MAS" 
"SFRAC""$/&gt;&lt;Property$Type=""StateConditionProperty""$EngineName=""VOL" 
"FLMX""$/&gt;&lt;Property$Type=""BatchProperty""$EngineName=""cmole_cycle""$" 
"/&gt;&lt;Property$Type=""BatchProperty""$EngineName=""cmole_time""$/&gt;&l" 
"t;Property$Type=""BatchProperty""$EngineName=""cmass_cycle""$/&gt;&lt;Prop" 
"erty$Type=""BatchProperty""$EngineName=""cmass_time""$/&gt;&lt;Property$Ty" 
"pe=""BatchProperty""$EngineName=""vol_cycle""$/&gt;&lt;Property$Type=""Batc" 
"hProperty""$EngineName=""vol_time""$/&gt;&lt;Property$Type=""BatchProperty" 
"""$EngineName=""enth_cycle""$/&gt;&lt;Property$Type=""BatchProperty""$Engin" 
"eName=""enth_time""$/&gt;&lt;Property$Type=""BatchProperty""$EngineName=""c" 
"ycle_time""$/&gt;&lt;Property$Type=""BatchProperty""$EngineName=""oper_tim" 
"e""$/&gt;&lt;Property$Type=""BatchProperty""$EngineName=""ntrain""$/&gt;&lt" 
";/Properties&gt;&lt;/TFFTable&gt;&lt;/srcSettings&gt;</CommonShellSett" 
"ings></tffString>" ) \ ? BLOCK HEATER HICOP ? ; "METCBAR2_MOLE" ; ; HEATER ; 
\ PARAM TEMP = 11. <22> <4> PRES = 0. <20> <5> SPEC-OPT = PQ \ \ "SS-FLOWEMBED" 
SSXML = ( 
"<tffString><GroupName>Boundary</GroupName><TemplateName>Full</Template" 
"Name><IsTemplateGroupDefaulted>false</IsTemplateGroupDefaulted><IsTemp" 
"lateGlobalDefaulted>true</IsTemplateGlobalDefaulted><IncludesChildHier" 
"archyStreams>false</IncludesChildHierarchyStreams><CommonShellSettings" 
">&lt;srcSettings$StreamIds=""PW8,PW9""$TemplateName=""Full""&gt;&lt;TFFTab" 
"le&gt;&lt;GeneralOptions&gt;Description,SourceAndDestination,StreamCla" 
"ss,MaximumErrorTolerance,CostFlow,PhaseLabel,ComponentAttributes,Parti" 
"cleSizeDistributions,Temperature,Pressure,MolarVaporFraction,MolarLiqu" 
"idFraction,MolarSolidFraction,MolarEnthalpy,MolarEntropy,MolarDensity," 
"MassVaporFraction,MassLiquidFraction,MassSolidFraction,MassEnthalpy,Ma" 
"ssEntropy,MassDensity,EnthalpyFlow,AverageMolecularWeight,BatchPropert" 
"ies&lt;/GeneralOptions&gt;&lt;ScopeOptions&gt;PhasesForMixedSubstream," 
"TotalStream,Substreams,MoleFlows,MassFlows,MoleFractions,MassFractions" 
",VolumeFlows&lt;/ScopeOptions&gt;&lt;Properties&gt;&lt;Property$Type=""" 
"StateConditionProperty""$EngineName=""TEMP""$/&gt;&lt;Property$Type=""Stat" 
"eConditionProperty""$EngineName=""PRES""$/&gt;&lt;Property$Type=""StateCon" 
"ditionProperty""$EngineName=""VFRAC""$/&gt;&lt;Property$Type=""StateCondit" 
"ionProperty""$EngineName=""LFRAC""$/&gt;&lt;Property$Type=""StateCondition" 
"Property""$EngineName=""SFRAC""$/&gt;&lt;Property$Type=""StateConditionPro" 
"perty""$EngineName=""MASSVFRA""$/&gt;&lt;Property$Type=""StateConditionPro" 
"perty""$EngineName=""MASSLFRA""$/&gt;&lt;Property$Type=""StateConditionPro" 
"perty""$EngineName=""MASSSFRA""$/&gt;&lt;Property$Type=""StateConditionPro" 
"perty""$EngineName=""HMX""$/&gt;&lt;Property$Type=""StateConditionProperty" 
"""$EngineName=""MASSHMX""$/&gt;&lt;Property$Type=""StateConditionProperty""" 
"$EngineName=""SMX""$/&gt;&lt;Property$Type=""StateConditionProperty""$Engi" 
"neName=""MASSSMX""$/&gt;&lt;Property$Type=""StateConditionProperty""$Engin" 
"eName=""RHOMX""$/&gt;&lt;Property$Type=""StateConditionProperty""$EngineNa" 
"me=""MASSRHOM""$/&gt;&lt;Property$Type=""StateConditionProperty""$EngineNa" 
"me=""HFLMX""$/&gt;&lt;Property$Type=""StateConditionProperty""$EngineName=" 
"""MWMX""$/&gt;&lt;Property$Type=""StateConditionProperty""$EngineName=""MOL" 
"EFLOW""$/&gt;&lt;Property$Type=""StateConditionProperty""$EngineName=""MOL" 
"EFRAC""$/&gt;&lt;Property$Type=""StateConditionProperty""$EngineName=""MAS" 
"SFLOW""$/&gt;&lt;Property$Type=""StateConditionProperty""$EngineName=""MAS" 
"SFRAC""$/&gt;&lt;Property$Type=""StateConditionProperty""$EngineName=""VOL" 
"FLMX""$/&gt;&lt;Property$Type=""BatchProperty""$EngineName=""cmole_cycle""$" 
"/&gt;&lt;Property$Type=""BatchProperty""$EngineName=""cmole_time""$/&gt;&l" 
"t;Property$Type=""BatchProperty""$EngineName=""cmass_cycle""$/&gt;&lt;Prop" 
"erty$Type=""BatchProperty""$EngineName=""cmass_time""$/&gt;&lt;Property$Ty" 
"pe=""BatchProperty""$EngineName=""vol_cycle""$/&gt;&lt;Property$Type=""Batc" 
"hProperty""$EngineName=""vol_time""$/&gt;&lt;Property$Type=""BatchProperty" 
"""$EngineName=""enth_cycle""$/&gt;&lt;Property$Type=""BatchProperty""$Engin" 
"eName=""enth_time""$/&gt;&lt;Property$Type=""BatchProperty""$EngineName=""c" 
"ycle_time""$/&gt;&lt;Property$Type=""BatchProperty""$EngineName=""oper_tim" 
"e""$/&gt;&lt;Property$Type=""BatchProperty""$EngineName=""ntrain""$/&gt;&lt" 
";/Properties&gt;&lt;/TFFTable&gt;&lt;/srcSettings&gt;</CommonShellSett" 
"ings></tffString>" ) \ ? BLOCK HEATER HIHE2 ? ; "METCBAR2_MOLE" ; ; HEATER ; 
\ PARAM PRES = 0. <20> <5> SPEC-OPT = PQ \ \ PROPERTIES OPSETNAME = ELECNRTL 
HENRY-COMPS = ALLHENR FRWATEROPSET = "STEAM-TA" SOLU-WATER = 3 TRUE-COMPS = 
YES \ \ "SS-FLOWEMBED" SSXML = ( 
"<tffString><GroupName>Boundary</GroupName><TemplateName>Full</Template" 
"Name><IsTemplateGroupDefaulted>false</IsTemplateGroupDefaulted><IsTemp" 
"lateGlobalDefaulted>true</IsTemplateGlobalDefaulted><IncludesChildHier" 
"archyStreams>false</IncludesChildHierarchyStreams><CommonShellSettings" 
">&lt;srcSettings$StreamIds=""MF,MF2""$TemplateName=""Full""&gt;&lt;TFFTabl" 
"e&gt;&lt;GeneralOptions&gt;Description,SourceAndDestination,StreamClas" 
"s,MaximumErrorTolerance,CostFlow,PhaseLabel,ComponentAttributes,Partic" 
"leSizeDistributions,Temperature,Pressure,MolarVaporFraction,MolarLiqui" 
"dFraction,MolarSolidFraction,MolarEnthalpy,MolarEntropy,MolarDensity,M" 
"assVaporFraction,MassLiquidFraction,MassSolidFraction,MassEnthalpy,Mas" 
"sEntropy,MassDensity,EnthalpyFlow,AverageMolecularWeight,BatchProperti" 
"es&lt;/GeneralOptions&gt;&lt;ScopeOptions&gt;PhasesForMixedSubstream,T" 
"otalStream,Substreams,MoleFlows,MassFlows,MoleFractions,MassFractions," 
"VolumeFlows&lt;/ScopeOptions&gt;&lt;Properties&gt;&lt;Property$Type=""S" 
"tateConditionProperty""$EngineName=""TEMP""$/&gt;&lt;Property$Type=""State" 
"ConditionProperty""$EngineName=""PRES""$/&gt;&lt;Property$Type=""StateCond" 
"itionProperty""$EngineName=""VFRAC""$/&gt;&lt;Property$Type=""StateConditi" 
"onProperty""$EngineName=""LFRAC""$/&gt;&lt;Property$Type=""StateConditionP" 
"roperty""$EngineName=""SFRAC""$/&gt;&lt;Property$Type=""StateConditionProp" 
"erty""$EngineName=""MASSVFRA""$/&gt;&lt;Property$Type=""StateConditionProp" 
"erty""$EngineName=""MASSLFRA""$/&gt;&lt;Property$Type=""StateConditionProp" 
"erty""$EngineName=""MASSSFRA""$/&gt;&lt;Property$Type=""StateConditionProp" 
"erty""$EngineName=""HMX""$/&gt;&lt;Property$Type=""StateConditionProperty""" 
"$EngineName=""MASSHMX""$/&gt;&lt;Property$Type=""StateConditionProperty""$" 
"EngineName=""SMX""$/&gt;&lt;Property$Type=""StateConditionProperty""$Engin" 
"eName=""MASSSMX""$/&gt;&lt;Property$Type=""StateConditionProperty""$Engine" 
"Name=""RHOMX""$/&gt;&lt;Property$Type=""StateConditionProperty""$EngineNam" 
"e=""MASSRHOM""$/&gt;&lt;Property$Type=""StateConditionProperty""$EngineNam" 
"e=""HFLMX""$/&gt;&lt;Property$Type=""StateConditionProperty""$EngineName=""" 
"MWMX""$/&gt;&lt;Property$Type=""StateConditionProperty""$EngineName=""MOLE" 
"FLOW""$/&gt;&lt;Property$Type=""StateConditionProperty""$EngineName=""MOLE" 
"FRAC""$/&gt;&lt;Property$Type=""StateConditionProperty""$EngineName=""MASS"
[truncated: 1,555,389 more chars]
